# Supplementary material for: Single-Cell RNA Sequencing Reveals Distinct Cardiac-Derived Stromal Cell Subpopulations
Source: J Cardiovasc Dev Dis. 2022 Nov 1;9(11):374. doi: 10.3390/jcdd9110374 (PMC9693599; doi:10.3390/jcdd9110374)
Supplement: Supplementary file 1 [file jcdd-09-00374-s001.zip]

Archive with 2 entries (2 files):
- jcdd-1980443-supplementary.pdf
- SupTables_JCDD revision (1).xlsx
