# Supplementary material for: Single-Cell RNA Sequencing Reveals Distinct Cardiac-Derived Stromal Cell Subpopulations
Source: J Cardiovasc Dev Dis. 2022 Nov 1;9(11):374. doi: 10.3390/jcdd9110374 (PMC9693599; doi:10.3390/jcdd9110374)
Supplement: Supplementary file 1 [file jcdd-09-00374-s001.zip › SupTables_JCDD revision (1).xlsx]

## Sheet: Table of Contents
Table	Description
S1	Patient characteristics (age, disease, cell passage)
S2	Sequencing metrics for each sample
S3	Cell type predictions for each cluster and gene marker dataset
S4	Co-expressed gene modules, as determined by Monocle
S5	Differentially expressed genes (edgeR); Neonate vs. Child for each cell cluster. Fold-change: Neonate/Child.
S6	Positive cluster marker gene sets for 13 cell clusters. Markers computed on non-batch corrected data using Seurat's FindAllMarkers function and Wilcoxon rank sum method.
S7	Metascape pathway analysis of positive cluster markers in Table S1. Values reported are -log10(p-value).
S8	Top 20 genes from each age group using the quasi-poisson regression model implemented in Monocle.

## Sheet: S1.
Sample	Patient	Age Group	Age	Passage	Heart Disease
1	903	Neonate	< 1 Week	11	Hypoplastic left heart syndrome
2	925	Neonate	< 1 Week	5	Total anomalous pulmonary venous return
3	930	Neonate	< 1 Week	5	Total anomalous pulmonary venous return
4	926	Child	14 Months	6	Ventricular septal defect
5	1048	Child	6 Years	12	Atrial septal defect
6	896	Child	12 Months	9	Ventricular septal defect
7	938	Child	5 Years	6	Subaortic Stenosis
8	1092	Child	5 Years	15	Atrial septal defect
9	985	Neonate	2 Weeks	7	Interrupted aortic arch
10	2016	Neonate	1-2 Weeks	12	Coarctation of the aorta, Atrial septal defect, Ventricular septal defect

## Sheet: S2.
	Sample #	1	2	3	4	5	6	7	8	9	10
	Patient	903	925	930	926	1048	896	938	1092	985	2016
Cells	Estimated Number of Cells	13943	9763	7093	3347	1766	8344	3143	8105	8877	8417
	Cells after doublet removal and filtering	12870	8402	6294	2956	1418	6407	1869	5123	0	6954
	Fraction Reads in Cells	0.882	0.895	0.904	0.897	0.699	0.888	0.355	0.671	0.959	0.772
	Mean Reads per Cell	62153	52525	76806	78725	44165	69067	48100	65216	58587	59999
	Median Genes per Cell	4289	4119	4850	5174	4156	5929	1797	3926	712	4795
	Total Genes Detected	23644	23349	23195	22341	19860	24412	21544	25680	10296	24152
	Median UMI Counts per Cell	18240	17117	23918	26268	15447	31850	5410	15436	2179	21315
Sequencing	Number of Reads	866599265	512797147	544782773	263494221	77996155	576299142	151179681	528578514	520080691	505011717
	Number of Short Reads Skipped	0	0	0	0	0	0	0	0	0	0
	Valid Barcodes	0.954	0.953	0.951	0.947	0.948	0.949	0.931	0.941	0.936	0.94
	Valid UMIs	0.999	1	1	1	1	0.999	0.999	0.999	0.999	0.998
	Sequencing Saturation	0.547	0.502	0.534	0.463	0.353	0.337	0.203	0.333	0.336	0.333
	Q30 Bases in Barcode	0.974	0.975	0.975	0.974	0.976	0.967	0.965	0.966	0.966	0.966
	Q30 Bases in RNA Read	0.881	0.881	0.881	0.88	0.881	0.92	0.918	0.92	0.918	0.92
	Q30 Bases in RNA Read 2	0.947	0.948	0.947	0.949	0.948	0.947	0.947	0.943	0.945	0.947
	Q30 Bases in UMI	0.968	0.969	0.969	0.969	0.97	0.959	0.959	0.959	0.958	0.958
Mapping	Reads Mapped to Genome	0.949	0.956	0.959	0.964	0.966	0.954	0.955	0.945	0.126	0.961
	Reads Mapped Confidently to Genome	0.91	0.912	0.913	0.9	0.879	0.918	0.787	0.87	0.08	0.914
	Reads Mapped Confidently to Intergenic Regions	0.015	0.018	0.019	0.017	0.015	0.021	0.018	0.028	0.004	0.022
	Reads Mapped Confidently to Intronic Regions	0.04	0.049	0.049	0.05	0.041	0.053	0.046	0.092	0.005	0.048
	Reads Mapped Confidently to Exonic Regions	0.855	0.845	0.845	0.833	0.823	0.844	0.724	0.75	0.071	0.844
	Reads Mapped Confidently to Transcriptome	0.803	0.793	0.789	0.777	0.774	0.786	0.691	0.696	0.064	0.784
	Reads Mapped Antisense to Gene	0.041	0.039	0.043	0.044	0.036	0.045	0.021	0.04	0.006	0.046
	Transcriptome: GRCh38-2020-A
	Pipeline Version: cellranger-6.0.0

## Sheet: S3.
Cluster	Cell Type	scores	# cells		Tissue	Cell Type	Marker genes
0	Smooth Muscle cells	8923.49	15832		Heart	Adipocytes	GPAM,FASN,ADIPOQ,LEP,PLIN1,ACACB
0	Unknown	2467.27	15832		Heart	Atrial cardiomyocytes	NPPA,MYL7,MYL4,SLN,Tnni3,Tnnt2,Actn2,Myh6,Nr2f1,Nr2f2,Gja5,PALLD,PAM,PGM5,PRKAG2,CALD1,MYO18B,RABGAP1L,LTBP1
1	Endothelial cells	4659.78	15111		Heart	Fibroblasts	DCN,GSN,PDGFRA,COL1A1,C7,LUM,Tcf21,Pdgfra
1	Unknown	2230.18	15111		Heart	Pericytes	RGS5,ABCC9,KCNJ8,PDGFRB
2	NK/T cells	1170.48	4603		Heart	Smooth Muscle cells	MYH11,TAGLN,ACTA2,CALD1
2	Unknown	1052.39	4603		Heart	Immune cells	CD8A,IL7R,CD3,CD4,CD14,C1QA,CD68,PTPRC,Csf1r
3	Unknown	537.762	3188		Heart	Mesothelial cells	MSLN,WT1,BNC1
3	Unknown	492.775	3188		Heart	Neuronal cells	PLP1,NRXN1,NRXN3,NEXN1
4	Epicardium	1403.55	2332		Heart	Ventricular cardiomyocytes	MYH7,MYL2,FHL2,MYL3,Tnni3,Tnnt2,Actn2,Hey2,Gja1
4	Mesothelial cells	1270.16	2332		Heart	Endothelial cells	VWF,PECAM1,CDH5,FABP4,AQP7,Npr3,Plvap,Kdr
5	Unknown	542.717	2321		Heart	Nodal	Hcn4,Hcn1,Kcne1,Tbx3,Cacna2d2,Cacna1g
5	Unknown	525.854	2321		Heart	NK/T cells	CCL5,RPS27,GNLY,ZFP36L2
6	Atrial cardiomyocytes	3069.88	2251		Heart	Mast	KIT,CPA3,HDC,SLC24A3,NTM,IL18R1,SMYD3,BMP2K,SYTL3,FER,HPGD
6	Fibroblasts	2616.48	2251		Heart	Myeloid	CD14,C1QA,CD68,F13A1,RBPJ
7	Unknown	310.098	2005		Heart	Epicardium	PRG4,SLC39A8,CD55,ITLN1,NAMPT,KCNT2,PCOLCE2
7	Unknown	206.199	2005		Heart	Endocardium	NRG1,NRG3,LEPR
8	Pericytes	602.305	1844		Heart	B-cells	IGHV4-39,IGHA1,JCHAIN,IGHG1,CD74,IGKC,IGLC2,RPS27,RPS12,RPL18A,RPLP1,RPS8,HLA-DRA,RPL13,RPS18,EEF1A1,IGLL5
8	Unknown	316.099	1844
9	Unknown	212.954	1114
9	Unknown	51.4047	1114
10	Pericytes	653.293	1098
10	Ventricular cardiomyocytes	475.058	1098
11	Smooth Muscle cells	240.712	530
11	Unknown	18.0399	530
12	Mesothelial cells	56.3269	64
12	Endocardium	50.0744	64

## Sheet: S4.
Module 1	Module 2	Module 3	Module 4	Module 5	Module 6	Module 7	Module 8	Module 9	Module 10	Module 11	Module 12	Module 13	Module 14	Module 15	Module 16	Module 17	Module 18	Module 19	Module 20	Module 21
ISG15	NOC2L	AGRN	MRPL20-AS1	KLHL17	NPHP4	PUSL1	PRKCZ	VWA1	AL627309.5	LINC01128	ICMT	SMIM1	AP006222.2	MMEL1	SCNN1D	PINK1-AS	PLEKHN1	AL645728.1	CALML6	RPL22
SDF4	C1orf159	ATAD3C	CDK11B	CDK11A	RERE	ATAD3A	TPRG1L	TMEM240	LINC01409	CEP104	CENPS	LNCTAM34A	HES4	PRDM16-DT	RNF207	LDLRAD2	PER3	TMEM52	LINC01134	RPL11
B3GALT6	UBE2J2	SKI	DK	DFFB	MTHFR	SSU72	KCB2	TNFRSF14	LINC00115	PLEKHG5	MAD2L2	AL021155.5	MIB2	PRDM16	AL139424.2	AL391650.1	KIAA2013	ESPN	AL034417.2	PABPC4
AURKAIP1	INTS11	MEGF6	NOL9	ZBTB48	CLCN6	GNB1	CHD5	GPR153	ACAP3	GPR157	E2F2	AL450998.2	MMP23B	AL031847.1	AC254633.1	ZMYM4-AS1	EFHD2	CAMTA1-DT	AL020996.1	RPS8
MRPL20	CPTP	KLHL21	DJC11	PHF13	PRDM2	PEX10	HES2	PGD	CCNL2	UBE4B	AUNIP	AL049569.1	FO704657.1	KAZN	PADI1	AL929472.3	ATP13A2	Z98884.1	SZT2-AS1	RPL5
FNDC10	DVL1	H6PD	PEX14	PIK3CD	DJC16	ACOT7	UTS2	FBXO44	AL691432.2	MFN2	STMN1	TCEA3	PIK3CD-AS2	HSPB7	AL137127.1	AL442071.2	EPHB2	TNFRSF9	FAAH	RPS27
FAAP20	MXRA8	CLSTN1	TARDBP	DDI2	LINC01772	ENO1	ERRFI1	FBXO6	SLC35E2B	IFFO2	CEP85	ELOA-AS1	SLC25A34-AS1	NBL1	EMC1-AS1	BMP8A	HMGCL	EXOSC10-AS1	AC103923.1	AL136454.1
RER1	ATAD3B	KIF1B	EXOSC10	PLEKHM2	NBPF1	CPLANE2	SLC45A1	DRAXIN	SLC35E2A	LUZP1	HMGN2	AL360012.1	LINC02783	ALPL	PAQR7	PABPC4-AS1	STPG1	DISP3	AL513166.1	H3F3A
AL354743.2	PANK4	MTOR	CASP9	SPEN	OTUD3	SZRD1	SLC2A5	AGTRAP	MORN1	ZNF436	RPS6KA1	EPB41	AL031005.1	LDLRAP1	EXTL1	AL603839.1	RCAN3	LINC01647	TTLL7-IT1	RPS7
CAMTA1	PRXL2B	VPS13D	ZBTB17	FBXO42	ZBTB40	LINC01783	SPSB1	PLOD1	TNFRSF25	PAFAH2	RPA2	SDC3	ZNF436-AS1	TENT5B	AL049795.1	AL139289.1	FAM167B	CRYBG2	SPATA1	COX7A2L
VAMP3	WRAP73	SLC25A34	AL451042.2	ARHGEF10L	TRIM62	SDHB	RBP7	LRRC38	AL034417.4	DHDDS	TMEM200B	COL16A1	GRHL3	PTPRU	SH3D21	MMACHC	MARCKSL1	SFN	AMY2B	RPS27A
PARK7	LRRC47	EPHA2	NECAP2	EMC1	ZSCAN20	ALDH4A1	FBXO2	PDPN	MIR34AHG	WDTC1	IQCC	BSDC1	PIGV	FABP3	GJA9	AL050343.3	KIAA1522	MATN1-AS1	AL355488.1	RPL31
CTNNBIP1	C1orf174	UBR4	RCC2	HP1BP3	ZMYM6	CAPZB	NPPB	TMEM51	AL109811.2	KP6	CLSPN	ZNF362	SMPDL3B	SERINC2	SLFNL1-AS1	AC093575.1	C1orf216	LINC01226	LIX1L-AS1	EEF1B2
LZIC	THAP3	AKR7A3	MUL1	USP48	ZMYM4	ID3	TNFRSF8	FBLIM1	NPPA	AZIN2	CDCA8	MIR3659HG	SESN2	TIGL1	ARMH1	AL078459.1	RRAGC	AC114488.2	LINC01719	RPL37A
SRM	SLC25A33	SH2D5	CDC42	ASAP3	AGO4	PITHD1	TNFRSF1B	CROCC	BX284668.6	STK40	EXO5	AL050341.2	LINC01715	DLI1	AL035411.3	LINC01709	HIVEP3	POU3F1	ADAMTSL4-AS1	RPL32
FAM131C	TMEM201	EIF4G3	KDM1A	ELOA	AGO3	DJC8	DHRS3	MFAP2	NBPF3	MACF1	CDC20	CITED4	YARS	TSPAN1	LINC01135	AL359258.2	PTCH2	AL356379.2	S100A7	RPL15
BX284668.5	NMT1	ECE1	PNRC2	MACO1	AL591845.1	TRU1AP	AGMAT	FUCA1	CDC42-IT1	ZMPSTE24	KDM4A-AS1	SLC2A1	AL139260.1	LURAP1	NFIA-AS1	AC000032.1	ZSWIM5	EDN2	AL451085.2	RPSA
AKR7A2	DFFA	HSPG2	SRSF10	PDIK1L	SNIP1	PEF1	CDA	SYF2	LINC01355	PTPRF	KIF2C	CCDC24	MYCL	TRABD2B	RAVER2	AL360270.1	TTC39A	CFAP57	AL590560.3	RPL14
MICOS10	UBIAD1	NIPAL3	SRRM1	UBXN11	RLF	PTP4A2	RAP1GAP	SELENON	AL031432.4	KDM4A	HPDL	TESK2	AL603839.3	AL603840.1	SGIP1	AL360270.3	SSBP3	PTGER3	AL451050.2	RPL29
TMCO4	MIIP	ARID1A	ZDHHC18	SLC9A1	FOXJ3	CCDC28B	WNT4	STX12	RSRP1	IPP	SP	CCDC163	RIMKLA	LINC01755	NEXN-AS1	ATP1A1-AS1	ACOT11	RBM15-AS1	AL355999.1	RPL24
CAMK2N1	ARHGEF19	AHDC1	GPATCH3	WASF2	SZT2	EIF3I	CLIC4	THEMIS2	TSSK3	EPS15	RAD54L	OSBPL9	SLC6A9	PLPP3	AL359504.2	AC239800.2	JUN	PIFO	AL162595.1	RPL35A
PINK1	MRTO4	TXL	MED18	FAM76A	BTBD19	SYNC	ADGRB2	GJA4	NFYC-AS1	ZYG11B	STIL	ST6GALC3	AL139220.2	AK5	MCOLN2	AL590133.2	IFI44	OVGP1	AL365184.1	RPL9
DDOST	SLC66A1	KIAA0319L	SNHG12	EYA3	GPBP1L1	AK2	SPOCD1	TMEM35B	ERMAP	DHCR24	FAF1	PIGK	AL445183.2	PTGFR	AC092807.3	AL589765.7	KYAT3	C1orf162	ODC1-DT	CCNI
LINC00339	HNRNPR	AGO1	YTHDF2	PHACTR4	MAST2	SMIM12	CSMD2	LINC01137	SLC2A1-AS1	PATJ	CDKN2C	CCN1	AK4	IFI44L	COL24A1	AC234582.2	LRRC8C-DT	TENT5C	AC064875.1	RPL34
TMEM50A	LYPLA2	AL031985.3	TMEM39B	SNHG3	NRDC	PSMB2	PDZK1IP1	ZC3H12A	MKNK1	SLC35D1	ORC1	GBP2	AL158839.1	SAMD13	PALMD	RUSC1-AS1	LRRC8C	HIST2H3PS2	EFR3B	RPS3A
ZNF593	GALE	PIK3R3	ZBTB8A	SRSF4	ZFYVE9	TRAPPC3	AC104170.1	FHL3	MYSM1	PRKACB	NDC1	GBP4	CTH	CTBS	HENMT1	RXFP4	RWDD3	AC245297.2	ADGRF3	RPL37
SH3BGRL3	MTFR1L	EFCAB14	RNF19B	PUM1	ZYG11A	EVA1B	PODN	RHBDL2	WDR78	SYDE2	HSPB11	GBP5	GIPC2	MCOLN3	AL049557.1	AL590666.5	NTNG1	CIART	LINC01812	BTF3
TRNP1	GPN2	ECHDC2	PHC2	S100PBP	NFIA	MRPS15	SLC1A7	PPCS	CLCA4-AS1	BCL10	USP1	TMED5	LINC02609	PLPPR4	HIPK1-AS1	AL121987.2	SLC6A17	TDRKH-AS1	AC007878.1	NSA2
MAP3K6	NUDC	USP24	THRAP3	ZMYM1	ZRANB2-AS2	PPIE	PRKAA2	TIE1	AC093423.2	LRRC8D	ITGB3BP	FNBP1L	KIAA1324	GSTM4	DENND2C	AL359541.1	AC253572.2	AL606500.1	SLC4A5	RPS23
IFI6	TMEM222	LINC01748	GNL2	MTF1	USP33	MFSD2A	FGGY	MOB3C	CCDC18-AS1	EVI5	DEPDC1	GSTM5	SARS	GSTM2	IGSF3	AL358115.1	LINC00623	AL139011.1	C2orf92	COX7C
ATP5IF1	GPR3	DOCK7	C1orf109	INPP5B	TTLL7	CAP1	ROR1-AS1	GPX7	AC097059.1	BCAR3	AL138789.1	PHTF1	CELSR2	INKA2	LINC00622	AC092800.1	AC245014.3	HSPA6	PSD4	RPS14
TAF12	PPP1R8	ROR1	AKIRIN1	TRIT1	ZNHIT6	EB1BP2	DJC6	TMEM59	MIR137HG	AMPD2	DEPDC1-AS1	PTGFRN	LAMTOR5-AS1	INKA2-AS1	AC243772.2	ELF3-AS1	NUDT17	RASAL2-AS1	AC110769.2	RACK1
ZCCHC17	XKR8	CACHD1	NFYC	ZFP69B	PKN2	ELOVL1	LEPR	LINC01358	BX005019.1	LRIF1	CDC7	TBX15	LINC01750	TSPAN2	FLG-AS1	ACBD3-AS1	AC239799.2	RGS16	LINC01191	RPS18
TMEM234	RCC1	JAK1	CTPS1	ZFP69	ABCD3	MED8	DIRAS3	AC099792.1	RTCA-AS1	BCL2L15	CCDC18	ACP6	LINC01357	NGF	HRNR	AL353689.2	SV2A	AL713852.1	NEB	RPL10A
ZBTB8OS	GMEB1	MIGA1	RNF220	ZNF684	PTBP2	B4GALT2	LRRC7	TM2D1	AC104506.1	CSDE1	SASS6	AC245297.3	PHGDH	ITGA10	SLAMF7	AL451047.1	PLEKHO1	IGFN1	C2CD6	EEF1A1
TMEM54	MECR	NEXN	PLK3	SCMH1	CDC14A	ERI3	AL583808.1	GADD45A	RNPC3	MAN1A2	GPSM2	AC242988.2	TXNIP	HIST2H2AA3	GPR52	AL136988.1	RFX5	IPO9-AS1	SLC23A3	RPS12
NCDN	SNRNP40	DJB4	HECTD3	ST3GAL3	SLC30A7	UROD	ADGRL2	HHLA3	CYB561D1	GDAP2	PSRC1	GOLPH3L	AC245407.2	C1orf54	LINC02803	AL160408.2	PSMB4	AC119673.2	INHA	RPS20
LSM10	KHDRBS1	SSX2IP	NSUN4	IPO13	STXBP3	PRDX1	SH3GLB1	AC103591.3	SLC22A15	SRGAP2C	DCLRE1B	CTSS	LINC01138	ECM1	PRG4	KMO	S100A16	FCMR	AC097662.1	SNHG6
OSCP1	HDAC1	WDR63	RAB3B	SPATA6	AKD1	AKR1A1	HS2ST1	ADGRL4	MAB21L3	SRGAP2B	TTF2	CTSK	HIST2H2BE	MINDY1	AL096803.2	AL606534.1	ADAM15	CR1L	LMCD1-AS1	RPL7
C1orf122	RBBP4	DDAH1	CC2D1B	TUT4	STRIP1	ATPAF1	DIPK1A	GBP1	AC253572.1	PRKAB2	FAM72B	PRUNE1	ZNF687-AS1	SELENBP1	AL096803.4	KIF26B-AS1	FAM189B	AC092803.1	SRGAP3	RPL30
MYCBP	SFPQ	CLCA2	CPT2	TCEANC2	CTTNBP2NL	CZIB	ARHGAP29-AS1	AL109741.1	NOTCH2NLC	RPRD2	FAM72C	C1orf56	AL391069.2	RAB13	PACERR	ATP6V1C2	RIT1	ACTN2	C3orf35	PABPC1
NDUFS5	ADPRHL2	AL049597.2	LRP8	OMA1	ST7L	MRPL37	F3	S1PR1	HIST2H3D	GATAD2B	FAM72D	TUFT1	SPRR2D	OLFML2B	KCNT2	AGBL5	NES	ZNF670	SLC22A14	EIF3H
SMAP2	MAP7D1	GBP3	PARS2	EFCAB7	LRIG2	PGM1	SLC44A3	GSTM1	TRIM46	UBAP2L	HIST2H2BF	TDRKH	EF3	PBX1	PTPRC	GTF3C2-AS1	SLAMF9	AC092159.2	AC099778.1	EEF1D
YBX1	MEAF6	TGFBR3	LRRC40	MIER1	TRIM33	TYW3	CNN3	SLC16A4	ASH1L-AS1	UBE2Q1	HIST2H3C	THEM4	DPM3	PRRX1	PPFIA4	AC019127.1	IGSF8	AC231981.1	AC121247.1	RPL8
P3H1	MANEAL	BTBD8	FUBP1	SRSF11	TRIM45	RPF1	AC099670.3	DRAM2	AL353807.5	PEAR1	HIST2H3A	S100A4	THBS3	PLA2G4A	AL512306.2	AC007378.1	USF1	GRHL1	U73169.1	RPS6
C1orf50	YRDC	ARHGAP29	RBMXL1	ANKRD13C	WARS2-AS1	LMO4	VCAM1	PTPN22	AL590560.2	COPA	AC239868.1	PBXIP1	AL365181.3	MYBPH	LINC01710	SLC3A1	GPR161	POMC	EBLN2	RPL35
SVBP	SF3A3	AC105942.1	ZNF326	ZRANB2	ZNF697	SNX7	EXTL2	OLFML3	AL596325.2	ATF6	HIST2H2AC	EF1	AL590666.2	RAB7B	AL513314.2	AC016722.2	NCF2	SLC30A3	SLC9C1	RPL12
AL512353.1	UTP11	FRRS1	GLMN	FPGT	NBPF12	PSMA5	TAF13	CD58	AL592435.1	BLZF1	HIST2H2AB	FDPS	LINC01133	SYT14	CATSPERE	AC093110.1	CAMK1G	CCDC121	CPA3	RPL7A
ATP6V0B	PPT1	AGL	MTF2	AC118549.1	BCL9	ATP5PB	SORT1	GJA5	TMCO1-AS1	KIFAP3	ANP32E	ARHGEF2	FMO2	SERTAD4-AS1	SMYD3-IT1	EML6	LAMB3	LINC01913	AADACL2-AS1	RPS24
TMEM53	PPIH	SLC35A3	DNTTIP2	C1orf52	GPR89B	RAP1A	AMIGO1	NOTCH2NLB	AL136984.1	RALGPS2	CKS1B	IFI16	SLC9C2	SERTAD4	CDKL4	AC107081.2	G0S2	AC008074.2	ARHGEF26-AS1	FUOM
POMGNT1	ZNF691	DBT	MFSD14A	ODF2L	NBPF11	BCAS2	GSTM3	MTMR11	ADCY10	TOR1AIP1	HCN3	VANGL2	NIBAN1	HHAT	AC007684.2	AC107081.4	TATDN3	EGR4	IGF2BP2-AS1	IFITM2
UQCRH	HYI	CLCC1	DPH5	ZNF644	NBPF19	RBM8A	LINC02586	AL162258.2	Z97200.1	RO60	IQGAP3	TSTD1	AL136372.2	KCNK2	AC007877.1	AC017083.2	DUSP10	AC073046.4	AC092535.4	IFITM3
CMPK1	DPH2	WDR47	PRPF38B	RPAP2	OTUD7B	ENSA	KCNC4	SLC27A3	AL645568.1	CDC73	NUF2	AL592295.4	ATP6V1G3	LYPLAL1-AS1	LINC01118	PCBP1-AS1	LINC01705	MAL	POLN	RPLP2
RNF11	DMAP1	AL356488.3	ATXN7L2	GCLM	ARNT	VPS72	AL365361.1	HAX1	ZBTB37	CAMSAP2	C1orf112	DDR2	AL157402.2	C1orf198	AC073283.1	AC073263.1	CNIH3	ZNF2	AC104825.1	EIF3F
TXNDC12	EIF2B3	AL160006.1	DDX20	DPYD	SETDB1	PSMD4	KC3	EF4	RABGAP1L-IT1	V1	CENPL	HSD17B7	PCAT6	FAM89A	AC018462.1	AC015971.1	KCNK1	NEURL3	USP46-AS1	RPL27A
KTI12	MUTYH	HIPK1	CAPZA1	TRMT13	GABPB2	MRPL9	CHI3L2	MEX3A	AL591043.2	KDM5B	AL445228.2	SELL	FMOD	FMN2	AC012370.1	AC133644.2	MBOAT2	IL1RL1	AC124016.1	RPS13
SCP2	TOE1	NOTCH2	MOV10	AC093157.1	LYSMD1	TPM3	KCND3	CRABP2	C1orf220	DSTYK	ASPM	FMO3	RAB29	GREM2	LINC02831	AC104134.1	KCNS3	AC012360.3	DKK2	EEF1G
CYB5RL	TMEM69	NBPF26	MAGI3	SLC25A24	PIP5K1A	MTX1	WNT2B	SH2D2A	COLGALT2	CD55	KIF14	VAMP4	IL24	RGS7	AC007422.1	AC010978.1	SDC1	AC009404.1	AC093591.2	FAU
LINC02777	LRRC41	LINC02591	WDR3	FAM102B	POGZ	LM	SEC22B	NCSTN	AL450352.1	CD46	UBE2T	PAPPA2	LINC00467	AL359764.2	RGPD2	AC009303.2	RHOB	AC068282.1	FAM218A	GSTP1
LEPROT	BTF3L4	NBPF10	WARS2	CSF1	INTS3	PMF1	LINC02798	F11R	MIR181A1HG	SLC30A1	NUCKS1	CFH	TGFB2-AS1	TRIM58	GPAT2	STEAP3-AS1	HS1BP3	AC093787.2	LINC02236	RPS3
PDE4B	PRPF38A	NOTCH2NLA	NBPF20	AHCYL1	ADAR	MRPL24	AC245100.6	NECTIN4	LINC00862	BROX	NEK2	CFHR1	LYPLAL1	ID2	POU3F3	NIFK-AS1	TMEM214	DLX2	RETREG1	RPS25
GNG12	COA7	PDE4DIP	GPR89A	RBM15	CLK2	PEX19	NBPF14	ADAMTS4	PPP1R12B	CAPN2	INTS7	AC096677.1	HLX-AS1	CYS1	AC016745.1	GPR39	EMILIN1	MAP3K20-AS1	AC025181.2	C12orf57
WLS	MAGOH	ATP8B2	RNF115	CEPT1	ASH1L	PFDN2	HIST2H2AA4	CREG1	AL592146.2	ACBD3	DTL	BTG2	AGT	OSR1	AC011246.1	AC092620.2	BABAM2	AC010136.1	C9	RPL41
NEGR1	YIPF1	IL6R	PIAS3	SLC16A1	GON4L	NIT1	ADAMTSL4	DNM3OS	SRGAP2	CDC42BPA	BATF3	SOX13	AL445524.1	KCNK3	AC012306.2	AC012443.2	XDH	NPPC	AC027329.1	CA
CRYZ	LRRC42	ZBTB7B	CRTC2	SLC16A1-AS1	KHDC4	B4GALT3	CTXND2	GAS5	MIR29B2CHG	EGLN1	VASH2	ETNK2	SIPA1L2	CGREF1	NCKAP5-IT1	CERS6-AS1	FEZ2	EGOT	AC010245.2	RPL6
GNG5	TTC4	SYT11	CREB3L4	RSBN1	SMG5	NDUFS2	ANXA9	KIAA0040	FLVCR1	RBM34	CENPF	TRAF5	COA6-AS1	PLEKHH2	LYPD6B	AC017101.1	GALM	CPNE9	AC114980.1	RPLP0
LPAR3	ATG4C	ARHGEF11	PYGO2	ATP1A1	ETV3	SDHC	BX470102.2	RGS2	AC138393.3	ERO1B	LBR	ATF3	AL391832.2	SIX2	CACNB4	AC005540.1	OTX1	LINC00620	LINC01340	RPL21
SELENOF	ALG6	KIRREL1	SHC1	NBPF15	POU2F1	DUSP12	KCNN3	LHX9	AL591895.1	LGALS8	LIN9	EPRS	COLEC11	LINC01119	LY75	AC098617.1	LBX2-AS1	XIRP1	AC034236.2	TPT1
EPHX4	SERBP1	CCDC190	YY1AP1	NBPF9	SLC19A2	ALDH9A1	MUC1	CYB5R1	AL139288.1	OPN3	EXO1	ITPKB	AC092687.3	LGALSL	SLC38A11	AC012459.1	AC009237.14	LINC02158	MIR3936HG	RPS29
ALG14	ACADM	MPZL1	UBQLN4	VPS45	SCYL3	MRPS14	TSACC	SLC45A3	AL121990.1	AKT3	ZNF695	COQ8A	MATN3	MCEE	AC007405.1	AC096772.1	LMAN2L	PTH1R	PCDHA12	RPL4
RTCA	RABGGTB	DCAF6	TMEM79	PRPF3	RC3H1	TOR3A	ITLN1	IKBKE	PCNX2	PXDN	RRM2	HIST3H2A	GDF7	ACTG2	GAD1	AC007563.2	MALL	AC137630.1	AC008429.3	RPLP1
TMEM167B	GTF2B	SFT2D2	MEF2D	MCL1	RABGAP1L	ARPC5	FCRLA	CD34	TARBP1	ADAM17	GEN1	KIF26B	DJC27-AS1	C2orf81	AC009948.3	AC073254.1	NPHP1	CAMKV	HIST1H2BE	RPS17
LAMTOR5	DR1	TBX19	RRD1	CDC42SE1	Z99127.4	GLRX2	RGS5	2022-03-02	TBCE	AC010969.2	CENPO	FAM228B	LBH	WBP1	AC009948.2	AC034193.1	NCKAP5	DSE1L3	HIST1H3E	RPS2
RHOC	AC104453.1	SUCO	HDGF	ZNF687	ABL2	CSRP1	Z97198.1	HLX	TBCE-1	TRIB2	CENPA	YPEL5	ARHGEF33	DOK1	AC010680.3	SH3BP5-AS1	KYNU	FRG2C	AL513548.3	RPS15A
SIKE1	PRMT6	TNFSF4	PIGM	SNX27	AL353708.3	TIMM17A	TNFSF18	EPHX1	AL591623.1	NBAS	KHK	EPAS1	AC019171.1	TRABD2A	LINC01473	EAF1-AS1	GORASP2	CD80	SYNGAP1-AS1	RPL13
LINC02802	GI3	RASAL2	USP21	DENND4B	CEP350	RNPEP	RABGAP1L-DT	NID1	AL390728.6	RAB10	MSH2	EFEMP1	MAP4K3-DT	C2orf68	AC006460.2	AC090948.4	GULP1	KLF15	Z84484.1	C17orf49
ANKRD35	WDR77	FAM20B	PPOX	SLC25A44	XPR1	TMEM183A	ANGPTL1	GPR137B	AL390728.5	SLC35F6	MSH6	CCDC85A	ACYP2	EIF2AK3-DT	C2orf66	ZCWPW2	TMEM237	CPNE4	HMGN3-AS1	RPL26
ANKRD34A	AP4B1	TOR1AIP2	POGK	DCAF8	RGL1	SNRPE	MR1	LINC01139	SH3YL1	PPP1CB	CHAC2	REL	C2orf73	DUSP2	RFTN2	AC112211.1	SPAG16	PLCH1	C6orf163	SNHG29
POLR3GL	NRAS	QSOX1	METTL18	UHMK1	SWT1	C1orf74	LAMC2	AC104794.3	EIPR1-IT1	SPAST	FANCL	PELI1	AC016727.1	COA5	FLACC1	AC097359.2	IRS1	ARL14	GABRR2	RPL23A
BOLA1	VANGL1	LAMC1	GORAB	PRRC2C	DENND1B	SMYD2	NMT2	FAM49A	AC073195.1	FAM98A	KIAA1841	APLF	LINC02245	AFF3	AC012668.3	DLEC1	DNER	EPHB3	AL080317.1	RPL23
MRPS21	POLR3C	EDEM3	COP1	KLHL20	KLHL12	SRP9	HMCN1	VSNL1	AC079145.1	CRIM1	FAM161A	TGFA	SLC1A4	SH3RF3-AS1	LINC00607	LIMD1-AS1	SP140	TMEM44-AS1	AL080317.2	RPL19
MLLT11	PEX11B	B3GALT2	SOAT1	STX6	ZBED6	PYCR2	PTGS2	AC018742.1	KLHL29	EML4	FBXO48	ANKRD53	AC010913.1	MAP3K2-DT	IGFBP2	AC137630.2	NGEF	SLC10A4	CAHM	EIF1
SCNM1	LIX1L	ZBTB41	ACBD6	RSEL	PPP1R15B	ARF1	BRINP3	GAREM2	AC013472.3	PRKCE	SFXN5	LINC01943	STAMBP	MZT2A	COL4A3	RBM5-AS1	GBX2	RASL11B	SDK1	RPL27
OAZ3	CHD1L	NEK7	IER5	DHX9	MDM4	C1orf35	CRB1	YIPF4	AC013403.2	CCDC88A	NCAPH	CNNM3	MTHFD2	THSD7B	RAB17	FLNB-AS1	AC019068.1	AC098818.2	AC005532.1	RPL38
S100A10	SF3B4	ATP2B4	GLUL	SMG7	YOD1	RNF187	LMOD1	RASGRP3	AC074117.1	B3GNT2	AC092675.1	TBC1D8	VAMP8	CYTIP	AC016999.1	AC092040.1	TWIST2	HERC5	AC018647.3	SNHG16
S100A11	APH1A	SLC41A1	RNF2	TPR	RCOR3	TOMM20	KISS1	AC008170.1	ZNF512	EHBP1	CCDC138	UXS1	AC009309.1	ACVR1C	AC131097.3	PRICKLE2-AS3	BHLHE40	AC097460.1	EEPD1	RPL17
S100A6	TARS2	PFKFB2	TRMT1L	ODR4	ANGEL2	SCCPDH	PIK3C2B	TMEM178A	RBKS	UGP2	BUB1	SULT1C4	FAHD2B	ACVR1	GHRLOS	AC109587.1	TMEM43	FAM160A1	AC004837.4	RPS15
S100A3	CERS2	AL929236.1	IVNS1ABP	ZNF281	RPS6KC1	ACP1	NFASC	AC013480.1	AL121652.1	ANTXR1	NT5DC4	BCL2L11	IL1A	SCN3A	THRB	STX19	UBE2E1	NPY1R	AC004854.2	EEF2
S100A2	PI4KB	PTPN14	DDX59	ZC3H11A	GPATCH2	TMEM18	FAM72A	EPCAM-DT	AL121658.1	RAB11FIP5	CKAP2L	AC017002.3	IL1RN	GALNT3	NEK10	AC083798.2	RBMS3-AS3	ASB5	LINC02604	RPL36
S100A13	CHTOP	AC099563.2	PHLDA3	RBBP5	MIA3	EIPR1	HSD11B1	BCL11A	AL133243.2	CCDC142	ZRANB3	CBWD2	CYP27C1	PPP1R1C	AC099535.2	H1FX-AS1	AC025614.2	LINC02362	STAG3	RPS28
SPIN	ILF2	TGFB2	IPO9	ELK4	TP53BP2	RSEH1-AS1	C1orf143	TMEM17	AL133243.3	SEMA4F	MCM6	C2orf27A	LIMS2	PLCL1	SCN5A	NPHP3-AS1	CMTM7	NIM1K	C7orf61	RPL18A
JTB	SLC39A1	IARS2	NUAK2	DYRK3	TMEM63A	IAH1	LYPLAL1-DT	ARHGAP25	SOS1-IT1	LINC01964	ARL6IP6	GTDC1	DARS-AS1	CDK15	CXCR6	AC055758.2	MYD88	FAM169A	CLDN15	UBA52
C1orf43	FLAD1	RAB3GAP2	UTP25	MAPKAPK2	ZNF678	YWHAQ	MARK1	SPR	TTC7A	KDM3A	SPC25	RBM43	HNMT	MAP2	DH12	AC107021.1	CDCP1	AC010501.2	LSMEM1	RPS16
PMVK	RUSC1	DISP1	PPP2R5A	PLX2	EXOC8	ODC1	AC099066.2	ATOH8	CLHC1	RNF103	KLHL23	TNFAIP6	AC009951.6	TMEM198	ADAMTS9-AS2	WWTR1-AS1	SCAP	THBS4	ST7-OT4	RPS19
SLC50A1	MSTO1	WDR26	KCTD3	LPGAT1	B3GALNT2	TP53I3	RHOU	ARID5A	AC012358.1	TMEM127	HAT1	NR4A2	AC104777.2	KCNE4	MAGI1-IT1	AC091607.2	C3orf18	LINC01554	AC016831.5	NOP53
KRTCAP2	DAP3	EH	BPNT1	FBXO28	MTR	HADHB	PLD5	SEMA4C	PUS10	MAP4K4	CDCA7	IFIH1	CSRNP3	FBXO36	CADM2	AC112491.1	GLT8D1	CDO1	AGBL3	RPL18
GBA	CCT3	TRIM17	DH14	NVL	CEP170	PREB	SMYD3	NCK2	WDPCP	C2orf49	NUP35	CCDC173	AC007405.3	HTR2B	AC108749.1	AC078795.1	POGLUT1	AC008619.1	AC083880.1	RPL13A
SCAMP3	GPATCH4	GALNT2	IBA57	SDE2	SDCCAG8	SNX17	AC092801.1	ST6GAL2	AC017083.1	GCC2	NEMP2	CHR1	AC078883.1	ARL4C	HTR1F	AC007620.2	WDR5B	AC139493.2	KEL	RPS11
SSR2	ISG20L2	TTC13	TRIM11	CCSAP	AHCTF1	NRBP1	FAM110C	LIMS1	LINC01291	APC1	CCDC150	AC009315.1	AC010894.2	SNED1	AC107029.1	AC090425.3	GATA2	TUBB2B	EPHA1-AS1	RPS9
LAMTOR2	PRCC	IRF2BP2	ABCB10	NUP133	ZNF124	GPN1	ALKAL2	FBLN7	PLGLB2	ZC3H6	C2orf69	SLC40A1	PDE11A	IL17RE	AC107029.2	AC072022.1	GATA2-AS1	AL033523.1	AC022784.1	RPL28
GLMP	DEDD	GGPS1	TAF5L	COG2	ROCK2	GEMIN6	KIF3C	RALB	ZNF514	TTL	SGO2	KCTD18	CAVIN2	IL17RC	AC079382.2	AC024560.5	COPG1	CAGE1	LINC01301	RPS5
XE	TOMM40L	LYST	URB2	TSX	WDR35	CALM2	MAPRE3	GYPC	LINC00342	INSIG2	BARD1	DIRC3-AS1	LINC01825	CMTM8	TBILA	CTBP1-AS	SRPRB	CD83	AC022182.1	ZFAS1
DUSP23	UAP1	CHML	SPRTN	DISC1	PUM2	MDH1	AC104695.2	CCDC74B	ANKRD36C	GLI2	USP37	CYP27A1	IDH1-AS1	SUSD5	AC112487.1	LINC01587	ATP1B3	MYLIP	AC011978.2	RPS21
TAGLN2	UCK2	ZBTB18	DESI2	MAP10	ATAD2B	C1D	QPCT	CCDC74A	ANKRD36	FAM168B	HJURP	PID1	AC053503.2	ARPP21	AC093010.2	CRMP1	CHST2	HIST1H2BG	ASAP1-IT2	EIF3L
PEA15	TADA1	CNST	HNRNPU	ARID4B	DJC27	ANXA4	AC006369.1	CXCR4	AC159540.2	PKP4	PASK	CAB39	DES	STAC	AC126182.3	AC097382.2	ARHGEF26	LTA	FAM27E3	RPL3
UFC1	TIPRL	AL591848.4	EFCAB2	HEATR1	ASXL2	SNRNP27	LINC00211	LYPD6	AC092683.1	FAP	DTYMK	INPP5D	SPEGNB	CTDSPL	ACAD11	AFAP1-AS1	MLF1	AL359711.2	AL162390.1	SLC25A6
FCRLB	ATP1B1	LINC01341	ZNF669	ADSS	IFT172	PCBP1	RMDN2	NMI	ANKRD36B	STK39	RAD18	LINC02610	SERPINE2	ENTPD3-AS1	SLC9A9	KCNIP4	LRRC34	SLC16A10	PTCH1	TMSB4X
RGS4	NME7	SH3BP5L	ZNF496	ZNF692	LCLAT1	SNRPG	CYP1B1	CHN1	TSGA10	DYNC1I2	FANCD2	LMCD1	LINC01173	TRAK1	AC107021.2	AC079921.1	DGKG	CALHM4	AL160269.1	RPS4X
MGST3	EEF1AKNMT	LINC01814	PGBD2	SMC6	SLC30A6	FAM136A	CYP1B1-AS1	LINC01116	LYG1	SCRN3	SGO1	IRAK2	ACKR3	CCK	LNCSRLR	NSUN7	MB21D2	THEMIS	ZFP37	RPL36A
TMCO1	PIGC	ID2-AS1	TAF1B	LDAH	AL133245.1	VAX2	SLC8A1-AS1	CALCRL	TMEM182	ITGA4	CNOT10	VGLL4	HDAC4-AS1	TMEM42	SUCNR1	AC110611.1	NRROS	CT69	WHRN	RPL39
MPC2	DARS2	KIDINS220	KLF11	WDCP	STRN	GK	LINC01914	TMEFF2	RGPD5	ITPRID2	KIF15	XPC	DUSP28	CLEC3B	LINC00886	AC068620.2	IQCG	STX11	AL160272.1	RPL10
PRDX6	CACYBP	ASAP2	E2F6	ITSN2	HEATR5B	CCT7	PKDCC	MPP4	AC068491.3	DJC10	CDC25A	PLCL2	AC018816.1	UCN2	LEKR1	IGFBP7-AS1	SLC49A3	RAET1G	NR6A1
C1orf21	TSEN15	LPIN1	DDX1	ADCY3	PRKD3	TPRKB	PREPL	NRP2	RGPD8	ITGAV	TRAIP	DCLK3	SLC6A6	COL7A1	AC092944.1	AC097709.1	CCDC96	AC079804.3	AL590708.1
C1orf53	UCHL5	NCOA1	RDH14	DNMT3A	PPP1R21	BOLA3-AS1	RHOQ	IDH1	AC079922.2	B1	POC1A	TCAIM	EFHB	CDHR4	AC080013.1	WDFY3-AS1	MED28	AC004938.2	ADAMTS13
TMEM9	ARL8A	GCKR	TTC32	SELENOI	USP34	WDR54	AC007389.1	IGFBP5	RABL2A	STK17B	SFMBT1	ZNF501	AC006059.1	SEMA3F	TERC	AC096564.1	GABRB1	LINC01447	DBH-AS1
SHISA4	EIF2D	AC104695.4	UBXN2A	TTC27	VPS54	PCGF1	GKN2	ABCB6	MBD5	BMPR2	PTPRG-AS1	LZTFL1	KRBOX1	SEMA3B	AC026316.2	SMARCA5-AS1	HOPX	AC002076.1	AL359878.1
RABIF	PACC1	CLIP4	DTNB	EIF2AK2	AFTPH	AUP1	CYP26B1	OBSL1	FIGN	NDUFS1	ARL13B	CSPG5	PFKFB4	C3orf67	LIPH	AC084866.1	SULT1B1	AC003092.1	OLAH
ADIPOR1	NSL1	AL121655.1	HADHA	NDUFAF7	SPRED2	EVA1A	FBXO41	ITM2C	PDK1	KLF7	CIP2A	ARHGEF3	SMIM4	PDZRN3	GP5	CLDN22	AMTN	NPTX2	STAM-AS1
NENF	RRP15	BIRC6	CAD	ATL2	MXD1	MRPL19	DGUOK-AS1	COL6A3	AC019080.1	2022-03-04	AC092691.1	PXK	LINC00973	ST3GAL6-AS1	AC233280.1	AC012640.4	PARM1	ACHE	TMEM236
FLVCR1-DT	TAF1A	LTBP1	GTF3C2	THUMPD2	TIA1	SUCLG1	AC005041.5	AC112721.2	TTN-AS1	TNS1	POLQ	GXYLT2	HGD	PLCXD2	MUC20	AC024588.1	AA	VGF	VSTM4
AIDA	PARP1	CDC42EP3	ZNF513	LRPPRC	ZNF638	KCMF1	CYTOR	ERFE	AC021851.1	ANKZF1	MCM2	FILIP1L	CSTA	GRAMD1C	AC016773.1	LINC02211	ANTXR2	AC007032.1	HKDC1
AL392172.1	SP47	DHX57	SUPT7L	PPM1B	TET3	MRPL35	THNSL2	ANO7	AC007319.1	ACSL3	AC023593.1	LNP1	SLC12A8	MYLK-AS1	STK32B	AC113386.1	PRDM8	LINC02577	AC016394.1
DEGS1	JMJD4	SOS1	SLC4A1AP	SRBD1	AC022210.2	FAHD2A	LONRF2	BOK	BP1	WDFY1	TOPBP1	NFKBIZ	PODXL2	ACKR4	TMEM156	AC008966.3	GPAT3	IRF5	MSS51
CNIH4	C1orf131	MAP4K3	FOSL2	FOXN2	ELMOD3	ACTR1B	IL1R2	SUMF1	ANKRD44-IT1	RHBDD1	DBR1	EFCAB12	TMCC1-AS1	TMEM108-AS1	ATP8A1	AC008914.1	BMPR1B	LINC00513	AGAP5
AC096537.1	GNPAT	SLC8A1	WDR43	PPP4R3B	EIF2AK3	MRPL30	IL1R1	CRELD1	SATB2-AS1	SP110	CEP70	AMOTL2	AC116424.1	KY	EPGN	ATG10	MCUB	AC021242.2	AL512662.2
PSEN2	COA6	THADA	CEBPZ	PAPOLG	KANSL3	TXNDC9	MIR4435-2HG	HRH1	TYW5	SP100	RSRC1	RBP1	NCK1-DT	MRAS	CCDC158	VCAN-AS1	ARSJ	AC021242.3	BRSK2
MRPL55	FH	CAMKMT	HNRNPLL	PEX13	INPP4A	PDCL3	ZC3H8	BTD	FAM126B	LRRFIP1	SMC4	PLSCR4	IL20RB	GK5	AC093827.4	AC108102.1	SCOC-AS1	SOX7	CSTF3-DT
GUK1	TFB2M	SOCS5	MTA3	XPO1	NPAS2	IMP4	AC079753.2	UBE2E2	ICA1L	TRAF3IP1	TRIM59	IQCJ-SCHIP1	ERICH6-AS1	AGTR1	IBSP	AC008840.1	TTC29	AC100800.1	AC068205.2
RAB4A	ZNF672	MCFD2	ZFP36L2	ACTR2	RANBP2	MMADHC	IL1B	CMTM6	CARF	GPC1	ECT2	B3GALNT1	TIPARP-AS1	TM4SF4	SPP1	AC008522.1	TMEM192	AC090541.1	AP000769.6
ARV1	TRAPPC12	FBXO11	ASB3	ETAA1	AC108463.3	ARL5A	AC016745.2	GLB1	AC007383.2	HDLBP	USP13	SKIL	LAMP3	MBNL1-AS1	AC019131.3	STARD4-AS1	AC093849.2	AC107959.2	AP002336.1
NTPCR	RSEH1	STON1	MTIF2	PPP3R1	AC017002.1	SSB	CCNT2-AS1	PLCD1	AC008269.1	SEPTIN2	RFC4	TNFSF10	CAMK2N2	MASP1	EMCN	AC010226.1	HAND2	AC107959.3	ALG1L9P
COX20	CPSF3	ERLEC1	PNPT1	ALMS1	CCDC93	METTL5	RND3	ACVR2B	KLF7-IT1	TATDN2	RPL39L	KLHL24	CLDN1	GMNC	SEC24B-AS1	P4HA2-AS1	CFAP97	AC044849.1	GVQW3
ADI1	NOL10	PSME4	VRK2	MOB1A	PTPN4	OLA1	GALNT13	EIF1B	AC007038.2	SATB1	LINC02026	CHRD	OSTN-AS1	OSTN	SYNPO2	LEAP2	CCDC127	AC084082.1	ALAD2
AC108488.1	SLC5A6	AC008280.3	CEP68	TTC31	EPB41L5	PRKRA	GALNT5	IP6K2	IKZF2	AZI2	ZNF718	ST6GAL1	AC046143.1	CCDC50	AC021205.3	C5orf66	SLC9A3	TRIM55	IL18
ITGB1BP1	EIF2B4	SPTBN1	GMCL1	POLR1A	CLASP1	HSPE1	DPP4	QARS	STK36	RBMS3	SLBP	IL1RAP	LINC01063	FAM43A	LINC02615	PKD2L2	DJC21	AC103760.1	BCO2
HPCAL1	PPM1G	RTN4	C2orf42	PTCD3	AMMECR1L	MAIP1	AC008063.1	UBA7	TIGD1	STT3B	TACC3	LRRC15	CEP19	MELTF-AS1	AC096733.2	LRRTM2	CCDC152	AC083836.1	AP000866.6
PDIA6	TRMT61B	SERTAD2	MPHOSPH10	RMND5A	CCNT2	STRADB	AC008063.2	STAB1	AC105760.1	UBP1	FGFR3	APOD	NCBP2	RNF212	GAB1	AC135457.1	AC008875.3	AP005717.2	GNB3
SLC66A3	MEMO1	MEIS1	MOGS	STARD7	RAB3GAP1	METTL21A	GCA	ERC2	ANKMY1	GOLGA4	NSD2	BDH1	MYL5	ADRA2C	AC107223.1	SMIM33	ESM1	AC090921.1	TAS2R14
LAPTM4A	GPATCH11	GFPT1	GCFC2	SNRNP200	AC007364.1	PECR	SCN9A	ACOX2	CAPN10-DT	ANO10	HAUS3	TMEM129	AC147067.1	SORCS2	AC002460.2	AC005609.2	LINC02056	ARC	AC009248.2
FKBP1B	SRSF7	AAK1	TCF7L1	CNNM4	FMNL2	RNF25	NOSTRIN	FRMD4B	THUMPD3-AS1	FYCO1	NCAPG	WFS1	LINC02482	HS3ST1	DCLK2	PCDHAC1	ERAP2	MAFA	AC025031.4
SF3B6	CCT4	PCYOX1	MAT2A	REV1	2022-03-07	ZFAND2B	DHRS9	CHMP2B	TTLL3	APPL1	CEP135	HTRA3	LINC02447	CC2D2A	FHDC1	STK32A	PDLIM4	SCX	AC034102.3
PTRHD1	RAB1A	DYSF	IMMT	RNF149	TTC21B	GMPPA	MYO3B	KALRN	AC018809.1	FLNB	DCK	SLC2A9	FAM200B	LDB2	AC084740.1	AC131025.2	TMEM173	ZNF252P-AS1	AC078860.2
OST4	WDR92	EXOC6B	MRPS5	GCC2-AS1	FASTKD1	EIF4E2	GPR155	SLC41A3	LINC00852	EOGT	LIN54	LINC01096	STIM2-AS1	SOD3	TMEM144	CLMAT3	YIPF5	AQP3	AC008149.2
ATRAID	PNO1	DCTN1	UNC50	TMEM87B	PHOSPHO2	COPS8	ZNF804A	ABTB1	AC096921.2	TMF1	COQ2	KLF3-AS1	OCIAD2	TBC1D19	AC093849.4	SAP30L-AS1	ADRB2	DI1	AC130895.1
MPV17	CNRIP1	LOXL3	MITD1	MAP3K2	DCAF17	NDUFA10	TFPI	PLSCR1	ZNF860	FOXP1-IT1	H2AFZ	UGDH-AS1	SULT1E1	PCDH7	LINC02268	LINC02143	PCYOX1L	GADD45G	HRK
FNDC4	SMYD5	HK2	EIF5B	HS6ST1	ANKAR	PPP1R7	DIRC1	WWTR1	FBXL2	ZNF717	CENPE	NIPAL1	AREG	SMIM14	WDR17	AC011365.2	ARSI	NR4A3	N4BP2L2-IT2
MRPL33	DUSP11	TGOLN2	MFSD9	PLEKHB2	AC092614.1	STK25	MFSD6	RNF13	EPM2AIP1	CPOX	GSTCD	KIT	FRAS1	EPHA5	AC074194.1	CDHR2	CCDC69	LHX6	TSC22D1-AS1
GALNT14	RTKN	RETSAT	TGFBRAP1	R3HDM1	HECW2	OGG1	STAT1	MME	XYLB	TOMM70	ZGRF1	AC110611.2	ANXA3	EPHA5-AS1	LRP2BP	AL512308.1	ADRA1B	ZNF79	CPB2-AS1
EHD3	HTRA2	GGCX	SEPTIN10	UBXN4	PGAP1	CAMK1	HECW2-AS1	KCB1	EXOG	ALCAM	MAD2L1	KIAA1211	GPRIN3	WDFY3-AS2	C4orf47	AL391422.4	CCNJL	NRARP	AL136441.1
DPY30	USP39	ST3GAL5	POLR1B	SPOPL	ANKRD44	TADA3	FTCDNL1	C3orf80	ZNF662	LINC00882	CC2	MTHFD2L	AC093866.1	ABCG2	AC122719.3	C6orf201	PDLIM7	PRR26	AL445223.1
CEBPZOS	RPIA	KCNIP3	ACTR3	EPC2	CLK1	ARPC4	KIAA2012	MCF2L2	AC006058.1	BBX	SPATA5	CCNG2	AC098487.1	ADH1B	BASP1-AS1	AL031775.1	FOXF2	AL512631.2	ANKRD10-IT1
MORN2	CIAO1	TMEM131	TMEM185B	RIF1	CFLAR	RPUSD3	RAPH1	B3GNT5	KIF9-AS1	PHLDB2	PLK4	TMEM150C	LINC02485	LINC01091	AC022126.1	MDC1-AS1	TPMT	ATOH7	AL132780.1
DYNC2LI1	CHST10	SH3RF3	ERCC3	BAZ2B	CFLAR-AS1	SEC13	CD28	HES1	ZNF589	USF3	SCLT1	SCD5	RNF150	PCDH18	AC016596.1	AL662797.1	MICB	LINC00857	AL132780.2
ATP6V1E2	CNOT11	SLC20A1	IWS1	TANK	CASP10	MRPS25	ADAM23	TNK2	ARF4-AS1	ATP6V1A	MND1	DDIT4L	FREM3	CPE	ANKDD1B	IER3-AS1	ABHD16A	AL603756.1	ZFHX2-AS1
PIGF	MRPS9	PAX8-AS1	WDR33	TLK1	CYP20A1	ACAA1	AC008269.2	TM4SF19	AC104162.2	ARHGAP31	C4orf46	TNIP3	TRIM61	TENM3-AS1	BHMT2	AL645941.3	ITPR3	ADIRF-AS1	AL161756.1
CRIPT	SOWAHC	PAX8	SAP130	METAP1D	PARD3B	SEC22C	MYOSLID	MSX1	IMPG2	FSTL1	HMGB2	BBS12	SCRG1	TENM3	LINC01949	LHFPL5	FOXP4-AS1	IFIT1	TEX22
AC092650.1	DDX18	SLC35F5	PTPN18	SP3	INO80D	SS18L2	AC012462.1	AC097382.3	AC106712.1	GOLGB1	SAP30	SPRY1	SLC25A4	LINC02427	MEF2C-AS1	SLC26A8	PEX6	CRTAC1	AC091057.2
CFAP36	STEAP3	INHBB	DARS	CIR1	ZDBF2	POMGNT2	LINC01614	KLF3	DUBR	PARP14	NEIL3	SLC7A11-AS1	ANKRD37	CCDC110	AC123595.2	AL136131.3	KLHDC3	ADRA2A	AC010809.1
AC016747.1	TMEM177	AC010976.2	ORC4	ATF2	PLEKHM3	EXOSC7	AC122136.1	OCIAD1	CFAP44	ZNF148	PRIMPOL	SLC7A11	SORBS2	AC106897.1	AC008906.1	B3GAT2	POPDC3	ANO9	AC116158.3
C2orf74	NIFK	UGGT1	PRPF40A	NFE2L2	PIKFYVE	ELP6	MREG	KDR	CCDC191	TXNRD3	CENPU	SH3D19	IRX2	LINC01060	AC008883.3	AL024507.2	SOGA3	PRRG4	AC020661.4
COMMD1	TSN	MGAT5	GPD2	AGPS	KANSL1L	CCDC51	CATIP-AS1	NOA1	AC092910.3	PLXND1	CEP72	TLR2	C5orf38	AC021087.1	ACSL6	AL390208.1	MYB	ZNF408	PLA2G4B
NFU1	BIN1	ZEB2	WDSUB1	TTC30A	ZNF142	TREX1	SLC4A3	IGFBP7	CCDC14	TMCC1	TRIP13	MSMO1	AC010343.3	AHRR	AC106791.1	LINC01268	AL138828.1	LRP4-AS1	AC009996.1
TEX261	SFT2D3	ACVR2A	CD302	CHROMR	SP140L	SHISA5	EPHA4	HPSE	LINC02614	RYK	RAD1	PALLD	AC025449.2	LINC01018	AC113382.1	AL050331.2	ABRACL	AP003721.4	AC022467.1
PRADC1	POLR2D	STAM2	RBMS1	SESTD1	GIGYF2	UQCRC1	SCG2	ABRAXAS1	AC010210.1	COPB2	SKP2	AC105285.1	AC010457.1	MIR4458HG	AC011379.1	AL137009.1	RAET1E	CSKMT	USP3-AS1
DGUOK	SMPD4	TANC1	MAP3K20	ORMDL1	USP40	NCKIPSD	AP1S3	HSD17B11	AC016252.1	SLC25A36	NUP155	NKD2	DMGDH	SNHG18	PCDHA3	AL133346.1	SYNJ2	TIGD3	AC110048.2
BOLA3	LYPD1	PLA2R1	WIPF1	PMS1	AGAP1	SLC25A20	COL4A4	SNCA	AC109992.2	TFDP2	C5orf34	SLC12A7	AC026780.2	DAP	PCDHA13	ECT2L	SYTL3	TMEM151A	AC090826.3
INO80B	PSMD14	GRB14	TTC30B	GTF3C3	HDAC4	IMPDH2	CCL20	SLC39A8	AC055758.1	C3orf33	DEPDC1B	AC091906.1	AC012625.1	ANKH	PCDHB13	AL078581.4	PRKAR1B	AP002381.2	AC015871.4
MRPL53	PPIG	COBLL1	RBM45	SF3B1	CAPN7	APEH	DAW1	EGF	WWTR1-IT1	SLC33A1	AC025176.1	AC026785.3	GLRX	AC010491.2	SPRY4-AS1	AL080276.2	ELFN1	WNT11	CPEB1-AS1
LBX2	SLC25A12	SCN2A	OSBPL6	SATB2	EAF1	GMPPB	SLC16A14	TIFA	AC104472.5	GOLIM4	CENPK	NPR3	LINC02062	AMACR	SH3RF2	BX322234.1	FAM220A	LINC02757	RHBDL1
AC019069.1	DLX1	CERS6	CWC22	CASP8	TMPPE	GI2	C2orf72	SNHG8	SCHIP1	SEC62	CCNB1	TARS	FAM174A	IL7R	CARMN	AC092171.2	PHF14	AP001831.1	AC005363.2
POLE4	MTX2	BBS5	WDR75	CREB1	CLASP2	A80	EFHD1	MGST2	AC069224.1	PLD1	CENPH	AC026801.2	TSLP	EGFLAM	AC109466.1	AC073333.1	ARL4A	SLN	AC009065.4
TMSB10	HNRNPA3	UBR3	HIBCH	TTLL4	OXSR1	NPRL2	IQCA1	MAML3	AC069243.1	FNDC3B	POC5	NIPBL-DT	C5orf56	C7	AC008429.1	AC007285.1	TWIST1	AP001783.1	CRYM
CAPG	OSGEPL1	METTL8	INPP1	ATG9A	TTC21A	MAPKAPK3	RAMP1	HHIP	KCNMB2-AS1	ZMAT3	DHFR	PTGER4	AC116366.2	EMB	ZNF346-IT1	AC007036.2	STEAP1B	LAG3	ZKSCAN2-DT
VAMP5	COQ10B	CYBRD1	MARS2	STK11IP	ZNF621	PCBP4	PRRT3	SMAD1	KCNMB3	EIF4G1	SLF1	HMGCS1	EIF4EBP3	RGS7BP	DOK3	AC007350.1	AC073072.1	AC018653.3	AC009093.2
RNF181	HSPD1	LNPK	ORC2	CUL3	ULK4	ACY1	SH3BP5	TMEM154	ABCC5	ETV5	CAMK4	AC114947.2	APBB3	SMN2	AL031963.3	AC092634.4	SUMF2	RERGL	AC135050.6
TMEM150A	MOB4	TTN	FASTKD2	AGFG1	NKTR	TWF2	GALNT15	AC097534.2	AC108676.1	LPP	LMNB1	TMEM267	CD14	F2RL2	AL445309.1	SPDYE9P	TBL2	AC026310.2	AC145350.2
CHMP3	BZW1	NCKAP1	PLCD4	DIS3L2	ZNF445	GLYCTK	RARB	AC019163.1	AC124944.3	OPA1	KIF20A	NNT-AS1	SPINK1	MEF2C	TMEM170B	AC211433.1	CLDN4	LRMP	AC020978.7
KRCC1	NIF3L1	FSIP2	DJB2	ATG16L1	ZKSCAN7	NT5DC2	CCR4	IRF2	AC016949.1	ACAP2	CDC25C	PLPP1	C5orf46	NREP	AL137003.2	SPDYE5	STEAP1	AC022509.3	AC009053.2
ANKRD39	NOP58	FAM171B	DNPEP	DGKD	ALS2CL	PDHB	AC112220.2	AC099343.3	ZNF141	PAK2	C1QTNF2	PLK2	SYNPO	PRR16	RNF144B	AC002458.1	TFPI2	AC022364.1	TRPV1
COX5B	WDR12	COL3A1	PSMD1	SH3BP4	NBEAL2	C3orf14	VIPR1	PDLIM3	AC139887.2	PIGG	PTTG1	ANKRA2	FBLL1	AC008568.1	HIST1H2AD	AC000065.1	GNG11	RND1	SLC52A1
CREG2	RPE	COL5A2	HES6	ING5	SETD2	THOC7	LRRC2	MTNR1A	CRIPAK	IDUA	HMMR	HMGCR	AC109479.1	TCF7	HCG27	AC004893.3	SERPINE1	IL23A	CDRT4
RFX8	ATIC	GLS	PER2	D2HGDH	PLXNB1	NIT2	DOCK3	CMBL	STX18-AS1	ADD1	SPDL1	AC008897.3	LTC4S	CXXC5	HLA-DOB	CYP3A5	PLOD3	LINC02392	AC091132.4
FHL2	XRCC5	STAT4	CAPN10	TRNT1	CCDC36	GTPBP8	FHIT	AC016575.1	AC005674.2	AFAP1	NEURL1B	ZBED3	SQSTM1	PCDHB16	COL11A2	PCOLCE-AS1	ORAI2	SIRT4	AC011921.1
MTLN	SMARCAL1	MYO1B	CRBN	ARL8B	NICN1	TIMMDC1	MITF	SLC1A3	AC097480.1	SLC30A9	SIMC1	SCAMP1-AS1	AC008610.1	FGF1	DH8	AC005046.1	SYPL1	LINC00944	LINC01497
CHCHD5	AAMP	SLC39A10	THUMPD3	SETD5	MST1	CCDC58	EIF4E3	GDNF	AC024243.1	USP46	GPRIN1	JMY	AC008443.5	KCTD16	AL109615.2	ST7-AS2	PRKAR2B	AL359513.1	AC011933.2
C2orf76	TMBIM1	AOX1	MTMR14	VHL	RBM6	CHCHD6	CNTN3	CARD6	UBA6-AS1	CLOCK	MXD3	SSBP2	GMDS	PDGFRB	ENPP4	KCP	DJB9	F10	AC005837.4
DBI	CTDSP1	TRAK2	BRPF1	GHRL	RBM5	RAB7A	AC129803.1	ANXA2R	AC053527.2	AASDH	N4BP3	HAPLN1	SERPINB1	NDST1-AS1	SLC25A27	AC008264.2	GPR37	PRMT5-AS1	CEP295NL
AC017033.1	CNOT9	ALS2	RAF1	ATG7	NISCH	GYG1	ABI3BP	PDE4D	AC093677.2	REST	FLT4	EDIL3	FAM50B	SMIM3	ADGRF5	AC005692.3	SND1	AL121603.2	AC132938.3
MZT2B	BCS1L	FZD7	HACL1	CCDC174	TASOR	SERP1	ZPLD1	F2R	CFAP299	ANKRD17	DEK	ERAP1	LINC00240	GRIA1	RHAG	OR2A7	PODXL	FOXA1	AP001020.2
CCDC115	NHEJ1	NBEAL1	RAB5A	FGD5-AS1	DENND6A	MRPL47	MYH15	F2RL1	MAPK10	G3BP2	MBOAT1	SNCAIP	PRSS16	EBF1	LINC02542	AF131216.1	FAM180A	AL627171.2	EMILIN2
ITGA6	CNPPD1	ABI2	NR1D2	NR2C2	ATXN7	PARL	TAGLN3	RHOBTB3	AC131944.1	USO1	GMNN	C5orf63	ZSCAN16-AS1	LINC02202	MANEA-DT	AC106845.1	GHET1	HSPA2	AC009831.1
ATP5MC3	RETREG2	GPR1	NGLY1	RBSN	PRICKLE2	AP2M1	CD200	RGMB	FAM13A-AS1	STBD1	HIST1H1A	SLC12A2	AL121944.1	FGF18	AL356124.1	MTMR7	ZNF775	CHGA	MADCAM1
FKBP7	FARSB	CCNYL1	DYNC1LI1	ANKRD28	ROBO1	EEF1AKMT4	BOC	ST8SIA4	AC114811.2	AC124016.2	HIST1H3A	ADAMTS19-AS1	NKAPL	AC106795.2	AL356124.2	AC087854.1	DJB6	RHOV	NMRK2
PLEKHA3	MOGAT1	LANCL1	LRRFIP2	RFTN1	ZNF654	POLR2H	UPK1B	EPB41L4A-AS1	AP002026.1	SEC31A	HIST1H4A	ADAMTS19	HLA-G	TRIM52-AS1	SLC18B1	AC037459.3	XKR6	DLL4	ZNF763
UBE2E3	MRPL44	CPS1	VILL	TBC1D5	SENP7	PIGX	B4GALT4	ZNF608	AC107071.1	PPM1K	HIST1H4B	SLC22A4	PSORS1C1	LINC01011	EYA4	AC037459.2	GATA4	AC016134.1	AC008764.8
ZC3H15	NCL	FN1	CSRNP1	PDCD6IP	ZBTB11	MRFAP1	ADPRH	FBN2	AC073475.1	SEC24D	HIST1H3B	IRF1	SNHG32	AL031058.1	TARID	AC090197.1	MSR1	GCOM1	LPAR2
ASNSD1	PTMA	LINC01963	ABHD5	WDR48	CBLB	AC093323.1	POPDC2	ISOC1	LINC02432	RAB33B	HIST1H2AB	SPOCK1	AL662884.3	DSP	AL355881.1	AF106564.1	C8orf58	HEXA-AS1	AC006504.1
SPATS2L	COPS7B	AC021016.2	ZNF35	GORASP1	DZIP3	GRPEL1	LINC02035	CHSY3	AC104596.1	ELMOD2	HIST1H2BB	EGR1	RPS10	AL441883.1	LINC01010	GSR	TNFRSF10A	AP3B2	ZNF540
PPIL3	SCLY	SPEG	KIAA1143	CTNNB1	SPICE1	WDR1	MUC13	P4HA2	PRSS48	MMAA	HIST1H3C	PCDHGB7	AL451165.2	RNF182	AL121970.1	AC084024.3	SCARA3	SOX8	PSG9
NDUFB3	ILKAP	TRIP12	KLHL18	SNRK	ZBTB20	QDPR	HEG1	C5orf15	MIR4453HG	MAP9	HIST1H4C	ARHGAP26	SDHAF4	GMPR	ALDH8A1	AC009630.1	RBPMS	RPL3L	ZNF404
SUMO1	RNPEPL1	ARMC9	SMARCC1	ZNF197	GSK3B	MRPL1	ALG1L	TGFBI	AC068989.1	NEK1	HIST1H1E	LARS	AL357507.1	AL133405.1	MAP7	AC021236.1	AC091182.2	ZSCAN10	C5AR1
ARPC2	MTERF4	FARP2	SLC26A6	ZNF502	KP1	COPS4	RAB6B	DJC18	AC107214.1	CLCN3	HIST1H4D	ARHGEF37	LINC02535	AL022068.1	AL356234.3	AC027250.2	LINC01605	GPA-AS1	AC022150.4
PNKD	THAP4	ITPR1	PRKAR2A	LARS2	IFT122	MRPS18C	FOXL2	ECSCR	SLC9A3-AS1	GALNT7	HIST1H3D	CDX1	TSTD3	ID4	AL357146.1	AC068389.3	ZNF703	SCNN1B	PTPRH
STK16	ATG4B	EDEM1	ARIH2	PTPN23	NEK11	ADH5	FOXL2NB	PCDHB6	TENT4A	WWC2	HIST1H2BF	FAXDC2	PPIL6	ATP6V1G2	VIP	CLVS1	LETM2	AC020765.2	AL031666.2
TUBA4A	SETMAR	OXTR	USP19	WDR6	NPHP3	LAMTOR3	AC092958.1	PCDHB11	AC010491.1	CASP3	HIST1H2AE	CYFIP2	TUBE1	C4A	AL035530.2	AC011773.4	SFRP1	ATP2A1	MIR646HG
PTPRN	JAGN1	IQSEC1	USP4	QRICH1	RASA2	CISD2	SELENOT	ARAP3	FBXL7	EXOC3	HIST1H1D	MIR3142HG	FAM229B	PRRT1	PRKN	AP002907.1	RGS20	AC109460.1	BACH1-IT1
CHPF	TAMM41	FBLN2	INKA1	RNF123	XRN1	PPA2	AADAC	PCDH1	LINC02241	LPCAT1	HIST1H4F	AC008464.1	CALHM6	SCUBE3	AL136129.1	AC025370.2	SDCBP	SLX1A	AP000265.1
DOCK10	TSEN2	KAT2B	DUSP7	IP6K1	TRPC1	AIMP1	P2RY1	DPYSL3	PURPL	DH5	HIST1H3F	WWC1	TPD52L1	MDGA1	RSPH10B	AF230666.1	CPA6	TMEM265	LINC00310
MFF	MKRN2	TOP2B	ALAS1	DCAF1	MBNL1	ANXA5	LINC00880	TNIP1	OSMR-AS1	MYO10	HIST1H2BH	RNF44	RSPO3	DAAM2	FAM221A	AC067930.1	ZFHX4-AS1	ITGAM	KCNJ6
PDE6D	CHCHD4	SLC4A7	PHF7	WDR82	CCNL1	C4orf33	LINC02029	SGCD	AC025171.1	DROSHA	HIST1H3G	ZNF454	AKAP7	C6orf226	BMPER	AC084125.4	IL7	AC007728.2	AF064858.1
MLPH	METTL6	TGFBR2	NEK4	BAP1	IFT80	APC10	LINC00881	CCNG1	AC010359.3	DK2	HIST1H2BI	LINC00847	AL590617.2	DLK2	ZNF117	AL359076.1	CA13	PRSS54	LCA5L
UBE2F	OXD1	OSBPL10	PRKCD	PBRM1	MECOM	LSM6	VEPH1	TENM2	IP	DHX29	HIST1H2AG	PXDC1	ULBP1	GSTA1	ERV3-1	AL359922.2	MMP16	RRAD	RIPK4
ASB1	OXSM	GPD1L	TKT	DCP1A	PHC3	MED10	SHOX2	KCNMB1	AC010623.1	MAP3K1	HIST1H4I	BMP6	SOD2	GSTA4	AC006001.2	AL451123.1	C8orf88	CDH3	AL096701.4
COPS9	CRTAP	TRANK1	ACTR8	CCDC66	TBL1XR1	PELO	LXN	MSX2	TMEM161B-AS1	RAD17	HIST1H2AH	TXNDC5	RAMACL	COL21A1	AC006480.2	VPS13A-AS1	GEM	C16orf46	PLA2G6
PRRT3-AS1	MLH1	ZBTB47	PDE12	IL17RD	MFN1	NDUFS4	RARRES1	RNF130	AC123595.1	TNPO1	HIST1H2BL	EDN1	RSET2	BEND6	AUTS2	AL136084.2	KLF10	CRISPLD2	MGAT3
EMC3	SLC25A38	LIMD1	HTD2	SLMAP	TTC14	SETD9	IL12A	SERPINB9	ARRDC3-AS1	ARHGEF28	HIST1H2AI	SIRT5	LINC01615	AL445250.1	CD36	NIPSP3B	RIMS2	SERPINF2	AL031595.3
BRK1	CCDC12	SACM1L	FOXP1	LRIG1	YEATS2	SMIM15	BCHE	NQO2	POU5F2	GFM2	HIST1H3H	RBM24	LINC02544	TENT5A	ABCB1	SHOC1	EIF3E	ATP1B2	AL022328.2
PPARG	DHX30	MAP4	SHQ1	RYBP	VPS8	AK6	SERPINI1	TFAP2A	KIAA0825	AP3B1	HIST1H2AJ	BTN2A2	AL731684.1	AL122017.1	PPP1R9A	2022-12-01	DERL1	RNF227	LINC00106
HDAC11	NME6	LAMB2	CLDND1	PPP4R2	BCL6	WDR41	GPR160	AL138724.1	SPATA9	SCAMP1	HIST1H2BM	BTN3A1	FAM20C	PRSS35	DYNC1I1	PAPPA-AS2	MYC	ALOXE3	LINC02154
LSM3	ATRIP	C3orf62	NECTIN3	CGGBP1	UBXN7	CETN3	CLDN11	SOX4	LIX1-AS1	VCAN	HIST1H2BN	UBD	GPR146	TBX18	PILRB	PAPPA-AS1	PRT	PER1	INE1
DPH3	DALRD3	AMT	SLC35A5	DHFR2	SENP5	COMMD10	SLC7A14-AS1	CASC15	AC008467.1	LYSMD3	HIST1H2AK	ZFP57	GPER1	CRYBG1	SPDYE6	GSN-AS1	DGAT1	PLD6	UXT-AS1
ZNF385D	CCDC71	DAG1	A50	NSUN3	LRCH3	VDAC1	SLC7A14	NBAT1	SLC22A5	FBXL17	HIST1H2AL	HLA-E	PSMG3-AS1	SOBP	TFEC	AL359632.1	CD274	RASD1	ADGRG4
NKIRAS1	KLHDC8B	RAD54L2	QTRT2	TBC1D23	ZNF721	CDKN2AIPNL	AC026316.5	BTN3A3	CDKL3	MAN2A1	HIST1H1B	IER3	THSD7A	FAM162B	AC018638.7	AL162586.1	PDCD1LG2	AC007952.4	AL683813.1
CMC1	MON1A	DH1	LRRC58	CEP97	DGKQ	PFDN1	EIF5A2	ZSCAN31	KLHL3	SLC25A46	HIST1H3I	DDR1	AC073332.1	SAMD3	FAM71F2	AL157938.2	MTAP	EPOP	SRPK3
ITGA9-AS1	IFRD2	AC012467.2	PARP9	C3orf52	UVSSA	SLC35A4	TNIK	HLA-F	SNHG4	CCDC112	HIST1H4L	ATF6B	AC002480.1	TMEM200A	AC018638.6	AL358781.1	DJB5	TCAP	RENBP
HIGD1A	HYAL2	PTPRG	HSPBAP1	NEPRO	KIAA0232	RNF14	NLGN1	HLA-F-AS1	PCDHB2	TMED7	HIST1H3J	B3GALT4	HOXA10	ENPP1	FAM71F1	AL645768.1	SPAAR	NR1D1	LINC00278
AC006058.3	RASSF1	MAGI1	SNX4	TMEM39A	ZNF518B	PRELID2	LINC02015	HLA-A	AC005618.1	HSD17B4	HIST1H2AM	UHRF1BP1	JAZF1-AS1	AL049552.1	ATP6V1FNB	IDI2-AS1	AL591926.2	GAST
ZDHHC3	TMEM115	KBTBD8	SEC61A1	GTF2E1	BOD1L1	ANXA6	AC007953.1	HLA-C	PCDHGA8	PRRC1	HIST1H2BO	TULP1	GARS	MAP3K5	AC007938.2	PITRM1-AS1	FAM27C	CFAP97D1
TMEM158	HEMK1	GBE1	RAB43	IQCB1	APC4	MRPL22	AC007953.2	HLA-B	PCDHGA9	RAD50	PGBD1	ETV7	MYL7	CITED2	AC007938.3	AL392086.3	AL512625.3	CCDC103
KIF9	CISH	VGLL3	H1FX	DTX3L	WDR19	TTC1	TMEM41A	LY6G5C	PCDHGB6	HSPA4	NRM	PI16	IGFBP3	CNKSR3	AC083870.1	LINC00710	TLE1	AC005670.1
TMA7	RBM15B	PROS1	UBA5	SLC49A4	NFXL1	NPM1	RTP4	GPSM3	PCDHGC4	C5orf24	MDC1	PIM1	PSPH	AC147651.1	AC005692.2	CELF2-AS2	SHC3	HOXB-AS3
ARIH2OS	RRP9	CRYBG3	CDV3	OSBPL11	FRYL	DUSP1	P3H2	HLA-DPA1	LINC01844	CTN1	CCHCR1	TMEM217	AC008267.5	AC091729.3	SSPO	AL136320.1	SLC35D2	NGFR
P4HTM	GNL3	ST3GAL6	CEP63	ZXDC	DCUN1D4	RPL26L1	PLAAT1	HLA-DPB1	AC011346.1	PCDHGA2	TCF19	KLC4	ZP3	CCZ1B	AC021097.1	AL157392.3	XPA	FAM117A
NDUFAF3	RFT1	DCBLD2	ARMC8	MBD4	SPATA18	PRELID1	PIGZ	HSD17B8	AC008443.1	PCDHGB3	MSH5	CRIP3	SEMA3D	GLCCI1	AC005534.1	VIM-AS1	GABBR2	HLF
RHOA	ABHD6	COL8A1	U2SURP	PIK3R4	EXOC1	DDX41	MELTF	ZBTB22	TRIM52	PCDHGA7	KIFC1	VEGFA	AC002456.1	ETV1	AC104964.1	AL133415.1	ALG2	AC015912.3
TCTA	RPP14	NXPE3	EIF2A	PPP2R3A	UBA6	TUBB2A	SPON2	CDKN1A	AL136309.2	PCDHGB4	FANCE	SUPT3H	AC002454.1	MEOX2	AF131215.4	AC069549.2	ERP44	ICAM2
HYAL3	KCTD6	CCDC80	RAP2B	MSL2	RUFY3	RPP40	NSG1	TREM1	AL355336.1	DIAPH1	FKBP5	RUNX2	AC002074.1	AC007255.1	AC041005.1	AL121748.1	TMEM38B	SLC16A6
TUSC2	PSMD6	AC078785.1	DHX36	STAG1	COX18	EEF1E1	CYTL1	MDFI	AL137003.1	SPRY4	CENPQ	PTCHD4	ASNS	PRR15	AC087623.2	DDIT4-AS1	DNM1	CD300LB
CYB561D2	SUCLG2	ZDHHC23	GFM1	NCK1	THAP9-AS1	NOL7	C4orf50	PTK7	AL138824.1	SLC26A2	MCM3	AL353138.1	BHLHA15	AQP1	AC087623.3	ACTA2-AS1	AL391056.1	CD300C
MANF	UBA3	AC026341.3	NMD3	DZIP1L	ARHGAP24	MCUR1	ABLIM2	RSPH9	ZNF391	HMGXB3	PRIM2	PAQR8	ZCWPW1	SUGCT	ADAM32	ACSM6	UAP1L1	FOXJ1
TEX264	C3orf38	HACD2	MYNN	ZBTB38	AFF1	NHLRC1	LINC01182	NFKBIE	ZSCAN23	DCTN4	CGAS	PTP4A1	SH2B2	AC027644.3	ANK1	ENTPD1	TPRN	RBFOX3
PARP3	ARL6	MYLK	FXR1	DIPK2A	SMARCAD1	PPP1R11	BST1	TNFRSF21	GABBR1	GALNT10	TTK	RWDD2A	NFE4	STX1A	AC083973.1	AL139241.1	ARRDC1	AP000845.1
ABHD14B	RIOX2	ITGB5	LSG1	HLTF	DJB14	MRPS18B	FGFBP1	ELOVL5	HCG18	ADAM19	CASP8AP2	ME1	AC073114.1	METTL27	AC087533.1	DNMBP-AS1	MANCR	AP005136.4
ABHD14A	CMSS1	PLX1	AC139887.4	TSC22D2	PPP3CA	FLOT1	KLHL5	LMBRD1	LY6G5B	CLINT1	MMS22L	PNRC1	POT1-AS1	ELN	ALKAL1	CNNM2	AC018978.1	AC068473.1
PPM1M	TFG	ATP2C1	LETM1	KP4	TET2	DDAH2	RBM47	AL121718.1	EGFL8	STK10	CEP57L1	BACH2	HILPDA	HGF	LINC01592	AL158212.2	AKR1C1	AC004449.1
SPCS1	TRMT10C	DJC13	NELFA	DCUN1D1	TBCK	CLIC1	UCHL1	EPHA7	SYNGAP1	ZNF354A	CENPW	SESN1	SMKR1	AC005076.1	AC083837.1	SLC18A2	ECHDC3	ARHGAP45
STIMATE	PCNP	AC096992.2	SH3BP2	MCCC1	SEC24B	LSM2	SHISA3	BVES-AS1	ZFAND3	CANX	MTFR2	TRAF3IP2-AS1	MEST	FZD1	LINC02605	MUC6	FZD8	PLK5
SELENOK	ABHD10	PIK3CB	NOP14	DVL3	ALPK1	NELFE	KCTD8	PRDM1	USP49	TBC1D9B	NUP43	TRAF3IP2	PLX4	BAIAP2L1	AC090578.1	AC068580.3	COL13A1	AC012615.1
WNT5A	RABL3	ATR	STX18	SENP2	ANKRD50	PFDN6	CNGA1	CD164	CUL9	ZFP62	FBXO5	LAMA4	AC009275.1	TMEM130	AC104211.1	AC068733.3	AIFM2	TMPRSS9
ARF4	EAF2	PCOLCE2	MRFAP1L1	IGF2BP2	MFSD8	NUDT3	JCHAIN	NT5DC1	ABCC10	TRIM41	Z94721.1	Z99289.3	KDM7A-DT	RASA4	AC091563.1	V2-AS1	FUT11	ZFR2
ADAMTS9	SEC22A	PLOD2	ACOX3	TBCCD1	ABHD18	SNRPC	ADAMTS3	CALHM5	AL109615.4	NEDD9	Z94721.3	GJA1	TRBV12-4	UPK3BL1	AC139019.1	BDNF-AS	ZNF503	PLIN5
SLC25A26	UMPS	HPS3	LAP3	EIF4A2	AC097376.3	TAF11	AFP	L3MBTL3	TRAM2-AS1	HIVEP1	FGFR1OP	HEY2	AC093673.1	RELN	TG	AC087276.2	IFIT5	MIR7-3HG
ARL6IP5	TPRA1	TIPARP	PACRGL	TMEM44	ZNF827	MTCH1	CXCL8	MOXD1	AL021368.5	HCG11	NUDT1	CCN2	RARRES2	CDHR3	AC103706.1	AP000781.1	ALDH18A1	TNFSF9
LINC00960	RUVBL1	PTX3	DHX15	PCYT1A	PRMT9	GLO1	CXCL6	CCDC28A	AL021368.2	ZNF322	RPA3	SLC2A12	AC009403.2	SLC26A4	AC109322.1	AP001350.1	ANKRD2	CAMSAP3
TMEM45A	EEFSEC	MFSD1	ZCCHC4	RNF168	ETFDH	CCND3	PF4V1	AIG1	AL589935.1	PRRC2A	CDCA7L	NHSL1	MYOM2	LRRN3	DOCK8	AP000777.2	AVPI1	ELAVL3
ZBTB11-AS1	ACAD9	ACTRT3	RELL1	FYTTD1	RAPGEF2	MRPS10	CXCL1	RAB32	LINC00472	HSPA1L	NT5C3A	HECA	AC087203.3	WNT16	AL392089.1	BEST1	CFAP58-DT	ZNF433
CD47	ISY1	PRKCI	RFC1	PCGF3	CYP4V2	MRPL2	PF4	GINM1	AL391840.3	SKIV2L	ANLN	AL355312.4	AC100861.1	AC006333.2	DJB5-DT	TMEM262	AL353740.1	ZNF844
IFT57	CNBP	NCEH1	GUF1	CTBP1-DT	2022-03-06	MRPS18A	CXCL5	MYCT1	AL035694.1	C6orf89	H2AFV	PLEKHG1	BNIP3L	CPA5	CD72	SNX32	XPNPEP1	ZNF20
ATG3	HMCES	ALADL2	GNPDA2	RNF4	TRIO	MRPL14	CXCL3	SLC22A3	AL513550.1	BICRAL	ADCY1	SERAC1	RBPMS-AS1	TMEM140	ANKRD18A	AP001107.1	HSPA12A	ZNF442
GAP43	ASTE1	PIK3CA	SCFD2	FAM193A	OTULIN	NDUFAF4	CXCL2	LFNG	USP45	CUL7	FIGNL1	FNDC1	AC124067.2	PTN	PGM5	AP001107.2	INSYN2A	PDE4C
COX17	MRPL3	ATP11B	FIP1L1	GRK4	CPLANE1	MTRES1	SHROOM3	TTYH3	AL133338.1	TMEM63B	ZNF107	AL078604.2	EIF4EBP1	CLEC2L	FAM189A2	AP000879.1	PTDSS2	CEBPA
NDUFB4	PCCB	EHHADH	UTP3	RGS12	RICTOR	PCMT1	HERC6	TSPAN13	MFSD4B	ICK	ZNF273	WTAP	LINC01603	TRBC2	TRPM3	AP002336.3	RASSF7	CHST8
FAM162A	SLC35G2	ATP13A3	GRSF1	ZBTB49	PRKAA1	TMEM242	ADH4	GSDME	PLAGL1	RAB23	RFC2	ACAT2	LY96	EPHB6	PRUNE2	AP002490.1	TRIM34	AC104534.1
PDIA5	MRPS22	LINC00884	RCHY1	EVC2	ITGA2	MRPL18	MANBA	RALA	HYMAI	CD109	SLC25A40	AL022069.3	AP003548.1	SMARCD3	G14	AP001767.3	APBB1	AC010271.2
MGLL	PXYLP1	TFRC	THAP6	TBC1D14	ARL15	PSMB1	SGMS2	AEBP1	EPM2A	LCA5	DBF4	RPS6KA2	VPS13B-DT	AC009403.1	AL353743.2	AP000779.1	STK33	CD79A
RPN1	COMMD2	DLG1	SDAD1	TADA2B	MIER3	PDCD2	ANK2	GCK	AL596202.1	IBTK	MCM7	THBS2	AZIN1-AS1	AC100810.1	DAPK1	AP000942.2	NRIP3	ZNF222
NUDT16	SIAH2	RUBCN	RAP1GDS1	TRMT44	TRIM23	COX19	UGT8	TMED4	WDR27	PGM3	AC073130.1	AC093627.4	AARD	TRMT9B	DAPK1-IT1	PCSK7	HTATIP2	FOXA3
APC13	GMPS	LMLN	TRMT10A	FBXL5	TRAPPC13	PSMG3	MYOZ2	VPS37D	TCTE3	SMIM8	TMEM209	ADAP1	HAS2-AS1	C8orf48	AL590705.1	BACE1-AS	CREB3L1	AC093503.2
EPHB1	PDCD10	ZNF595	UBE2D3	TAPT1-AS1	PIK3R1	ACTB	USP53	RHBDD2	AC092428.1	RARS2	CASP2	AC092171.1	ANXA13	LZTS1	AL354710.2	AP001267.1	LPXN	DBP
FAIM	ZNF639	GAK	LARP7	DCAF16	FCHO2	FSCN1	PDE5A	AC003991.2	AC092171.4	UFL1	EZH2	ZNF853	AC090192.2	HR	CEL	AP003396.5	TMEM109	HSD17B14
RNF7	GNB4	AC092535.5	BBS7	LCORL	CERT1	MALSU1	FGF2	COL1A2	CRPPA-AS1	CDK19	XRCC2	AC004130.2	PRNCR1	EGR3	AL136369.2	AP000926.2	TMEM216	AC011468.5
PAQR9	ACTL6A	HTT	A15	ADGRA3	POLK	CYCS	AC078850.1	SGCE	HDAC9	TSPYL1	PAXIP1	ITGB8	CASC8	EBF2	AL731559.1	AC005841.1	FERMT3	SYT5
TM4SF1	EIF2B5	EVC	ZNF330	SEPSECS	MTX3	GGCT	MGARP	GAL3ST4	SNHG26	GOPC	NCAPG2	C7orf31	LINC02055	CLU	ACBD7	NRIP2	AP001453.2	MZF1-AS1
PFN2	ABCF3	MAN2B2	IL15	SEL1L3	ZFYVE16	LSM5	LRAT	EPHB4	GARS-DT	NUS1	AGPAT5	NFE2L3	C8orf31	NRG1	RPP38-DT	AC006064.4	FOSL1	LINC00687
SSR3	ALG3	SH3TC1	ARFIP1	PDS5A	CKMT2-AS1	STARD3NL	AC107208.1	POLR2J2	BBS9	RNF217	CLDN23	SKAP2	MINCR	AC090204.1	CACNB2	AC125494.1	UNC93B1	DUSP15
SLC66A1L	PSMD2	CPEB2	FBXO8	N4BP2	TMEM161B	PSMA2	GUCY1B1	MPT	AC004951.1	ARHGAP18	ERI1	HERPUD2	EPPK1	AC022034.1	GPR158	AC024896.1	TESMIN	CNBD2
RPL22L1	FAM131A	TAPT1	CDKN2AIP	TMEM33	FER	MRPL32	GASK1B	IMMP2L	ZNF680	SGK1	AC068587.4	INHBA	ZNF517	TOX	AL353801.3	AC079601.1	LINC02584	MAFB
NDUFB5	CLCN2	SLIT2	BRD9	SLAIN2	WDR36	COA1	RXFP1	ZNF277	ZNF138	HBS1L	REEP4	AC073115.2	VLDLR-AS1	AC090152.1	CFAP70	AC011603.2	RNF121	MATN4
DJC19	MAGEF1	CCDC149	NSUN2	TMEM165	DCP2	BLVRA	ANXA10	CADPS2	LINC00174	ADGRG6	CDCA2	TNS3	AL162253.2	YTHDF3-AS1	ZMIZ1-AS1	AC125611.3	LIPT2	NEURL2
MAP6D1	TRA2B	RBPJ	MTRR	POLR2B	MCC	DBNL	HAND2-AS1	SMO	KCTD7	TAB2	ESCO2	LANCL2	LURAP1L-AS1	AC022730.4	ANKRD22	KRT7-AS	SPCS2	GCNT7
MAP3K13	WDR53	STIM2	ANKRD33B	CENPC	YTHDC2	POLD2	AGA	DENND2A	AC211476.2	PHF10	PBK	TPST1	AL583785.1	PAG1	SORBS1	AC023509.2	SERPINH1	NKAIN4
DJB11	FBXO45	ARAP2	GOLPH3	YTHDC1	TRIM36	CCM2	STOX2	DENND11	AC211476.6	SUN1	GINS4	GTF2IRD2	CDKN2B	FABP4	AL391684.1	AC034102.4	DGAT2	AP000251.1
XXYLT1	CTBP1	TBC1D1	C5orf51	CNOT6L	PGGT1B	MRPS17	AC124852.1	TCAF2	LAT2	FOXK1	MCM4	POMZP3	SMIM27	SDC2	CFAP43	AC034102.6	CAPN5	AP000692.2
PPP1R2	MAEA	TLR1	PAIP1	PAQR3	RAPGEF6	ASL	TAS2R1	PTPRN2	TRIM73	PMS2	GGH	SEMA3E	B4GALT1-AS1	KCNS2	AL731571.1	AC079035.1	PAK1	LINC02575
TCTEX1D2	TNIP2	TLR6	ERCC8	HELQ	FNIP1	BCL7B	AC026785.2	TDRP	MAGI2	EIF2AK1	PDE7A	CFAP69	ENHO	OSR2	JAKMIP3	HMGA2-AS1	RAB38	FTCD
NCBP2AS2	LYAR	APBB2	LINC02057	KLHL8	KIF3A	BUD23	CDH10	PPP1R3B	DMTF1	ZNF316	MYBL1	CYP51A1	AL162231.1	BAALC	AL161645.1	AC078777.1	FUT4	AC007326.2
ATP5ME	BLOC1S4	LIMCH1	KIF2A	FAM13A	AFF4	ABHD11	RAI14	CTSB	AC007566.1	CRPPA	LRRCC1	PEG10	AL133476.1	AC025370.1	AP006621.2	CPM	MMP3	Z95115.1
TMEM175	RAB28	ATP10D	IPO11	TIGD2	FAM13B	MDH2	LMBRD2	ASAH1	AC000065.2	ANKMY2	RAD54B	PON2	TPM2	ZFPM2-AS1	HPX	AC025257.1	LAYN	AL022318.5
FGFRL1	PGM2	AC107068.1	SREK1IP1	NFKB1	KDM3B	SRI	DAB2	DMTN	AC004834.1	KLHL7	CCNE2	AC002451.1	IGFBPL1	AC027031.2	AC013549.4	AC078820.2	SLC37A2	TEF
C4orf48	LIAS	LRRC66	ADAMTS6	PAPSS1	PCDHGA4	SDHAF3	LINC02104	BMP1	ZNF789	JAZF1	FBXO43	CASTOR3	GLIDR	SAMD12	SPON1	AC011611.3	STT3A	BIK
MXD4	UGDH	PDGFRA	SHLD3	AP1AR	PCDHGB2	ARPC1A	CCL28	TNFRSF10C	AC005072.1	OGDH	RAD21	HBP1	BX664615.2	CCN3	AC084117.1	NTS	ETS1	AL118516.1
ZFYVE28	PPAT	AC009570.1	NLN	METTL14	PCDHGA6	ARPC1B	ITGA1	EPHX2	LINC01004	ZMIZ2	DSCC1	NRCAM	NMRK1	ENPP2	LUZP2	AC024909.1	SENCR	RAI2
MFSD10	PAICS	MOB1B	GTF2H2C	PRDM5	PCDHGA10	PDAP1	AC025180.1	ZNF395	KMT2E-AS1	GRB10	MTBP	ST7-AS1	PSAT1	COL14A1	BBOX1-AS1	AC007298.1	LINC02714	NR0B1
NOP14-AS1	SRP72	SLC4A4	GTF2H2	HSPA4L	FCHSD1	BUD31	FST	FBXO16	ATXN7L1	VKORC1L1	TBC1D31	CPED1	GKAP1	SNTB1	LINC02742	AC073863.1	LTBR	LINC01186
LRPAP1	NUP54	SCARB2	MRPS27	LARP1B	FBXO38	COPS6	CCNO	FZD3	SND1-IT1	POM121	ATAD2	AC090114.2	AL353768.1	COL22A1	SLC1A2	AC127164.1	LPCAT3	NUP62CL
TMEM128	HNRNPD	SEPTIN11	PTCD2	NOCT	TIGD6	MBLAC1	ACTBL2	DUSP4	CCDC136	GTF2I	TMEM71	CALU	STX17-AS1	PSCA	AC090559.1	PXN-AS1	M6PR	ZCCHC12
SEPSECS-AS1	HNRNPDL	BMP2K	UTP15	ELF2	RANBP17	PCOLCE	TMEM171	SARAF	STRIP2	POM121C	TONSL	TSPAN33	TMEM268	LY6K	RAPSN	AC004263.2	YBX3	AC006040.1
PI4K2B	ENOPH1	WDFY3	ZCCHC9	USP38	FBXW11	GNB2	ENC1	RNF122	AC078846.1	GI1	RECQL4	AKR1B10	AL359091.5	ADAMTSL1	VWCE	AC069234.2	ARHGDIB
SMIM20	EIF4E	PTPN13	MBLAC2	SMARCA5	SH3PXD2B	POP7	ARSB	ADGRA2	AC016831.7	CROT	CNTLN	AKR1B15	AL441992.1	SPINK4	PPP1R32	B3GNT4	GOLT1B
FAM114A1	METAP1	PKD2	RIOK2	OTUD4	NSD1	UFSP1	RASGRF2	GOLGA7	AC016831.1	STEAP2	HAUS6	AC083862.3	LINC01503	TMEM8B	MYO7A	AC027290.1	ARNTL2
UBE2K	SLC9B2	HERC3	SRFBP1	SLC10A7	FAM193B	AP1S1	RASA1	SOX17	LINC-PINT	MTERF1	CDKN2B-AS1	MKRN1	PRDM12	HRCT1	KCTD21-AS1	TMED2-DT	ERGIC2
COMMD8	INTS12	PDLIM5	SNX2	TMEM184C	PHYKPL	LRWD1	LUCAT1	CHD7	TAS2R4	AKAP9	ANKRD18B	OR2A1-AS1	PLPP7	BX255923.1	AP000446.1	THRIL	ETFBKMT
SGCB	HADH	CYP2U1	ALDH7A1	ARHGAP10	CLK4	PSMC2	CAST	CA2	TAS2R5	CDK6	KIF24	LINC01003	SPACA9	LERFS	CCDC81	TEX26-AS1	RAPGEF3
DANCR	CASP6	PLA2G12A	PHAX	FBXW7	ZNF354B	CAPZA2	RGMB-AS1	RIPK2	ZNF425	ZNF655	FANCG	INSIG1	STKLD1	AL162412.1	TRPC6	STARD13-AS	C1QL4
CHIC2	GAR1	CAMK2D	SEPTIN8	PDGFC	ZNF354C	NDUFA5	TMEM232	CPQ	ZNF783	ZKSCAN1	ARHGEF39	AC246817.2	AJM1	FRMD3	CRTAM	AL138963.4	DJC22
SRD5A3	FAM241A	PRSS12	SHROOM1	KLHL2	MRNIP	IMPDH1	EPB41L4A	NCALD	PAXIP1-AS1	TRIM56	MELK	AC246817.1	RNF208	AL353572.4	SLC6A13	MED4-AS1	DAZAP2
EREG	TRAM1L1	KIAA1109	ZCCHC10	DDX60	CNOT6	CHCHD3	SEMA6A	GASAL1	MCPH1-AS1	PNPLA8	C9orf40	PRAG1	LINC00200	NXNL2	AC007406.5	MYCBP2-AS1	GALNT6
FGF5	EXOSC9	FAT4	DDX46	CBR4	GMDS-DT	CYREN	2022-03-03	TMEM65	AF131215.5	TES	CEP78	FDFT1	PTER	ECM2	VAMP1	OBI1-AS1	NR4A1
NUDT9	ABCE1	INTU	HNRNPA0	CEP44	RIPK1	SSBP1	CSF2	TRIB1	AF131215.2	SLC37A3	RMI1	AC069185.1	DEPP1	TMEM246	KLRD1	AL138689.2	KRT86
PYURF	GATB	PGRMC2	CDC23	ACSL1	PRPF4B	ZYX	CXCL14	CCN4	AC022239.1	CHPF2	CKS2	DLC1	AL356056.2	KLF4	LINC01252	COL4A2-AS1	KRT81
P1L5	PLRG1	JADE1	HSPA9	ICE1	RREB1	TPK1	NME5	KHDRBS3	AC079193.2	PAXIP1-AS2	CENPP	SLC7A2	AL356056.1	TRAF1	AC010168.2	GAS6-AS1	PCBP2
TSPAN5	PPID	AC105383.1	MATR3	C5orf22	JARID2	ATP6V0E2	PCDHA9	TSRE1	AC105206.1	UBE3C	OGN	AP006248.4	ANXA8	C5	HIST4H4	AL355075.3	ITGA5
AP001816.1	F1	PCDH10	MATR3-1	ZFR	ATXN1	CDK5	PCDHGA12	PARP10	PTK2B	ESYT2	OMD	MTUS1	FO681492.1	ENG	AC092828.1	AL163636.1	KIF5A
UBE2D3-AS1	TMA16	SETD7	IK	NIPBL	E2F3	FASTK	PCDHGC5	TEK	AP3M2	CLN8	FANCC	CSGALCT1	TET1	FIBCD1	AC023157.3	AL161668.3	B4GALNT1
BDH2	HPF1	TBC1D9	PCDHGA11	WDR70	HIST1H4E	TMUB1	AC005740.4	PTENP1-AS	AC090739.1	MTMR9	ZNF367	LOXL2	AL596223.1	AL161733.1	AC048344.1	AL136295.17	ATP23
OSTC	AADAT	INPP4B	DELE1	TTC33	ZKSCAN8	CNOT7	FABP6	AL162231.2	AC100821.2	SH2D4A	AL133477.2	AP006545.1	TSPAN15	BX649632.1	LRRK2	AL161663.2	SLC6A15
ELOVL6	FRG1	NR3C2	RBM27	AC025171.2	ZKSCAN3	T1	AC008708.2	GLIPR2	SGK3	PNMA2	CTSV	TCIM	FAM241B	CARD9	AC008147.2	AL139353.2	CHST11
PITX2	SDHA	LRBA	AFAP1L1	ZNF131	PPP1R10	SORBS3	SLIT3	LINC01410	AC021321.1	KIF13B	SMC2	RNF170	UNC5B	CLIC3	AC121757.2	AL109628.2	TBX5
C4orf3	FASTKD3	TRIM2	PPARGC1B	SNX18	ANKS1A	DCTN6	KIAA1191	CBWD5	AC022868.2	ERLIN2	PHF19	FNTA	UNC5B-AS1	AL353586.1	PCBP2-OT1	AL139099.1	TBX5-AS1
NUDT6	ATPSCKMT	TMEM131L	RBM22	MTREX	MAPK14	GTF2E2	FAM153A	ALDH1A1	AC103853.2	HOOK3	CNTRL	CEBPD	DDIT4	CCDC3	SLC26A10	AL139317.3	TMEM233
NDUFC1	CCT5	CTSO	GEMIN5	SLC38A9	STK38	PLPBP	GFPT2	PCSK5	AC108136.1	RB1CC1	ODF2	PCMTD1	LRMDA	ITGA8	AC025165.4	AL139022.1	PXN
SCOC	ZNF622	GLRB	THG1L	GPBP1	BTBD9	VDAC3	AL357054.2	AL354920.1	FAM83A	IMPAD1	WDR34	AC064807.1	AL731569.1	ANK3	AC011611.4	AL135978.2	DIABLO
CLGN	BASP1	FAM198B-AS1	LSM11	ZSWIM6	UBR2	UBE2V2	AL133351.1	C9orf64	RNF139-AS1	AC100814.1	PKN3	SULF1	SNCG	AL592430.1	AC073569.1	AC004974.1	WDFY2
HHIP-AS1	BRIX1	FNIP2	RNF145	PPWD1	ZNF318	LYPLA1	SLC22A23	CDK20	AC083843.3	TRAM1	AL807752.2	MSC-AS1	ACTA2	ZNF365	LINC02458	AL392024.1	UBAC2
EDNRA	FBXO4	DDX60L	UBLCP1	SREK1	EFHC1	MRPL15	AL162718.1	PTGR1	NRBP2	UBE2W	SAPCD2	MSC	AL353751.1	JMJD1C-AS1	POC1B-AS1	AC013451.1	AL355075.4
SPCS3	MRPS30	SH3RF1	MAT2B	MAST4	LRRC1	COPS5	GCNT2	RGS3	KIFC2	RMDN1	LRRC26	TERF1	AL391704.2	DJC12	AC124947.1	AL049780.1	DHRS4-AS1
VEGFC	DIMT1	MFAP3L	RARS	SLC30A5	ZNF451	LACTB2	CAP2	ZNF618	ZNF251	CPNE3	NDOR1	HEY1	AL139243.1	PLAC9	AC089983.1	AL049775.1	TM9SF1
DCTD	CWC27	TRAPPC11	RUFY1	BDP1	FAM135A	TMEM70	DCDC2	COL27A1	WASHC1	PDP1	MCM10	LINC01607	GOT1	RNLS	EID3	CCDC85C	GMPR2
ING2	CDK7	SNX25	WRNIP1	MCCC2	KHDC1	PEX2	CARMIL1	TNFSF15	ZDHHC21	TP53INP1	SUV39H2	OSGIN2	AL133353.1	STAMBPL1	SELPLG	AL157871.4	AP4S1
RWDD4	FOXD1	TLR3	RIOK1	AGGF1	MYO6	MRPS28	HIST1H1C	TNC	IFNE	MTDH	PRTFDC1	RUNX1T1	ADD3-AS1	MORN4	FAM222A	AMN	CDKL1
UFSP2	POLR3G	FAT1	SNRNP48	LHFPL2	SNX14	RBIS	HIST1H2BC	GSN	AL355377.3	SPAG1	MASTL	TRIQK	TCF7L2	KAZALD1	KDM2B-DT	AL049840.2	TMX1
PDCD6	GIN1	AC026748.3	DTNBP1	HOMER1	ZNF292	DECR1	HIST1H2AC	AL513122.2	AL357874.1	RRM2B	ZNF488	UBR5-AS1	GFRA1	I	AC131009.3	AL583722.2	DHRS7
EXOC3-AS1	PPP2CA	SRD5A1	TDP2	TENT2	MDN1	PIP4P2	HIST1H2BD	STOM	RMRP	ZFPM2	ZWINT	BAALC-AS1	NOS1	CALHM2	SHISA2	AC124312.2	FNTB
CLPTM1L	H2AFY	SEMA5A	ZSCAN16	MSH3	FBXL4	NDUFAF6	HIST1H4H	ANGPTL2	CBWD3	OXR1	CDK1	CTHRC1	CHST15	PDCD4-AS1	FRY	AC037198.2	PLEK2
MRPL36	HBEGF	AC091946.2	ZSCAN9	CCNH	ASCC3	LAPTM4B	AL021807.1	SH2D3C	MAMDC2-AS1	ZHX1	D2	LINC01151	EDRF1-DT	HTRA1	N4BP2L1	FSIP1	RDH11
NDUFS6	TMCO6	CDH6	ZKSCAN4	CHD1	HACE1	YWHAZ	HIST1H2BJ	LINC00963	SMC5-AS1	WASHC5	LRRC20	ZHX2	FANK1	C10orf143	MAB21L1	AC018362.1	ACTN1
SUB1	WDR55	MTMR12	ZSCAN26	NUDT12	REV3L	ENY2	HIST1H2BK	CFAP77	AL353748.3	RIC1	DJC9	FBXO32	BNIP3	INPP5A	LINC00547	AC068724.1	ACOT2
OXCT1	HARS	AC034223.1	ABCF1	CEP120	ZUP1	MRPL13	CFB	RALGDS	AL353150.1	NFIB	KIF20B	FER1L6	STK32C	IFITM1	LINC01050	CTXN2	SERPI1
MOCS2	HARS2	ADAMTS12	ATAT1	CSNK1G3	CEP85L	NDUFB9	TNXB	GBGT1	AL158152.1	SPC3	KIF11	SQLE	PKP3	AC136475.1	AL512506.1	AC023355.1	SERPI9
AC008966.1	HDAC3	LIFR	VARS2	CDC42SE2	MCM9	TSTA3	HLA-DQB1	CACFD1	ZNF510	ACER2	CEP55	LRATD2	MIR210HG	IFITM10	LINC00330	AC090971.2	INF2
GPX8	RELL2	OSMR	HSPA1B	JADE2	TBC1D32	EXOSC4	HLA-DMA	SLC2A6	ZNF782	MLLT3	HELLS	PCAT1	IGF2	TUB	SUCLA2-AS1	TPM1-AS	APBA2
NDUFAF2	GNPDA1	GHR	EHMT2	SMAD5	LAMA2	CYC1	PNPLA1	EGFL7	MFSD14C	KLHL9	ARHGAP19	AC040970.1	CARS	AC080023.1	INTS6-AS1	AC079328.2	FRMD5
SGTB	TCERG1	AC025171.3	ZBTB12	BRD8	MED23	SHARPIN	ADGRF4	DIPK1B	FSD1L	CAAP1	CWF19L1	OPLAH	PPFIBP2	RNF141	AL159156.1	AC087612.1	TRIM69
MRPS36	TCOF1	NNT	DXO	FAM53C	FBXO30	MAF1	AL033397.2	SNHG7	ZNF483	TLN1	AL133215.2	PTPRD	SBF2-AS1	MRVI1	LMO7DN	SNX22	TNFAIP8L3
TAF9	G3BP1	AC093297.2	PBX2	ETF1	SHPRH	VPS28	RIMS1	NSMF	AL162727.1	RGP1	SFXN2	PLIN2	ADM	INSC	AL160159.1	AC116913.1	LYSMD2
HEXB	MED7	PARP8	BRD2	PURA	SUMO4	COMMD5	FILIP1	AKR1C3	AL359644.1	GNE	AS3MT	RUSC2	ZBED5-AS1	C11orf91	ERCC5	AC009690.2	HACD3
TBCA	ZBED8	IL6ST	RXRB	ANKHD1	CCDC170	C8orf33	SH3BGRL2	AL137186.2	AC007066.2	ZCCHC7	SMC3	OR2S2	PARVA	LMO2	AL137246.2	AC013486.1	PAQR5
AC008771.1	BNIP1	RNF180	RING1	TAF7	SCAF8	PLGRKT	MRAP2	PFKFB3	RALGPS1	AL513165.1	DCLRE1A	AL590399.1	SAA2	PAMR1	LINC00641	NRG4	ADPGK
TMEM167A	BOD1	ERBIN	RGL2	PCDHGB5	ARID1B	RRAGA	RRAGD	PRKCQ-AS1	GARNL3	FP326651.1	MCMBP	BANCR	SAA1	PACSIN3	ZFHX2	ACSBG1	SCAMP2
RFESD	SFXN1	AC092353.2	PHF1	PCDHGC3	TULP4	NDUFB6	OSTM1	GATA3	SEC61A2	ZNF658	MKI67	MAMDC2	LRRC4C	AP003774.2	AL158058.2	AC068831.4	MESD
LINC01023	THOC3	CCDC125	ZNF76	NR3C1	FAM120B	SIGMAR1	FYN	APBB1IP	AC069544.1	KIF27	P1L4	LINC01504	TP53I11	NRXN2	AL162311.3	AL031714.1	SEMA4B
SRP19	NOP16	OCLN	TEAD3	GRPEL2	MICALL2	STOML2	FRK	LINC00839	AC073367.1	A35	RRM1	IARS	LINC02696	PYGM	SLC25A21	AL133297.2	AC015712.1
REEP5	TSPAN17	SMN1	TBC1D22B	CSNK1A1	RBAK	CREB3	FAM184A	ZNF33B	AL353147.1	TMEFF1	RRM1-AS1	LINC00476	LINC02716	FAM89B	LINC00517	DSE1	SELENOS
TICAM2	F12	MAP1B	RNF8	FAM114A2	AC092171.3	GRHPR	MAN1A1	LINC00840	LINC02680	PALM2-AKAP2	WEE1	SLC31A1	SLC3A2	TSGA10IP	FSCB	AC012173.1	TM2D3
ATG12	GRK6	SERINC5	MOCS1	MFAP3	RNF216	SHB	PKIB	CXCL12	AL391839.3	SVEP1	ZDHHC13	AK	PLAAT3	AP000759.1	AL606834.1	AC010401.1	LMF1
AP3S1	RMND5B	FAM151B	FRS3	SAP30L	ZNF12	FXN	HINT3	UBE2D1	ITGB1-DT	DJC25	E2F8	PTGS1	PPP1R14B-AS1	CNIH2	PRKCH	MYH11	TMEM204
TNFAIP8	HNRNPAB	ATP6AP1L	TAF8	CNOT8	SNX13	ANXA1	LINC01013	FAM13C	AL117336.2	UGCG	CCDC34	AL359636.2	AP000944.7	CD248	PLEKHH1	AC009019.1	AMDHD2
SNX24	MGAT1	XRCC4	TRERF1	PWWP2A	FAM126A	OSTF1	VNN2	RHOBTB1	ZNF248	FKBP15	KIF18A	MIR181A2HG	RELA-DT	AP001107.9	ADAM20	AC133550.2	PRSS21
PPIC	TRIM7	AC113383.1	SRF	SLU7	IGF2BP3	PRXL2C	AL078590.2	NRBF2	AC010864.1	DAB2IP	IMMP1L	PHYHD1	CST6	SLC29A2	AC005280.1	AC009133.1	IL32
LINC01184	BPHL	ARRDC3	TJAP1	UBTD2	PLEKHA8	NS	WAKMAR2	PCBD1	ZNF487	GOLGA1	SLC43A3	COL5A1	CTSF	PC	RPS6KL1	AC135050.1	GPA
HINT1	FARS2	NR2F1-AS1	AARS2	CREBRF	MINDY4	MSANTD3	TNFAIP3	SLC29A3	AGAP4	GAPVD1	GLYATL1	NOXA1	RHOD	ALDH3B1	DICER1-AS1	AC009088.2	NKD1
LYRM7	PAK1IP1	NR2F1	CDC5L	FAF2	AVL9	MRPL50	ARFGEF3	PSAP	AGAP9	GOLGA2	FAM111B	IDI1	AP002813.1	ANO1	MIR381HG	ITFG1-AS1	IRX3
UQCRQ	MRS2	FAM172A	TPBG	UIMC1	TBX20	NDUFA8	AL355304.1	PLAU	TIMM23B	ZER1	FAM111A	AKR1C2	KLHL35	AP002761.3	AL049840.6	AC007533.1	CMTM3
SKP1	HMGN4	TTC37	UBE3D	ZNF346	LINC00265	RBM18	STXBP5-AS1	C10orf55	AC069547.2	TBC1D13	FEN1	IL15RA	AQP11	PPME1	AL049840.4	ABCC11	TRADD
UBE2B	ABT1	ARSK	CYB5R4	DBN1	CDK13	NEK6	PPP1R14C	MMRN2	AC069079.1	NUP188	INCENP	C1QL3	LINC02550	LRRC32	ADSSL1	AC092140.1	C16orf74
SAR1B	TRIM27	GPR150	SYNCRIP	HNRNPH1	NUDCD3	PSMB7	CARD11	AL157394.3	SLC25A16	PRRC2B	ASRGL1	WAC-AS1	LINC02762	CFAP300	AL583810.1	PLLP	FENDRR
CAMLG	ZNRD1	ELL2	AKIRIN2	MAML1	EGFR	ARPC5L	AC002480.2	CH25H	AC073389.1	VAV2	CDCA5	MAP3K8	TAGLN	CRYAB	LINC02250	AC009107.2	FOXF1
TXNDC15	GNL1	LNPEP	MANEA	MAPK9	ZNF736	RABEPK	IL6	HHEX	LINC00863	CC2	POLA2	ZEB1-AS1	TMEM25	HSPB2	AC022613.3	AC106793.1	AC137932.2
PCBD2	PRR3	PAM	PREP	EXOC2	ZNF92	ST6GALC4	GPNMB	EXOC6	AL353719.1	QSOX2	C11orf80	AL137026.2	TLCD5	DIXDC1	GOLGA8O	AC027682.2	CPNE7
REEP2	C6orf136	PPIP5K2	PDSS2	FOXC1	CCDC146	DPM2	SNX10	FRAT1	SEC31B	NOTCH1	POLD3	ARID5B	SC5D	C11orf71	DPH6-DT	AC027682.3	MC1R
SIL1	PPP1R18	C5orf30	HSF2	CDYL	PTPN12	PTGES2	TAX1BP1	FRAT2	AC010789.2	PITRM1	DDIAS	RTKN2	ZBTB44-DT	AP001267.3	CATSPER2	AC009137.1	CTNS
PAIP2	TUBB	EF5	STX7	BLOC1S5	KRIT1	TRUB2	CPVL	LDB1	AL121929.2	STAM	EED	MCU	CREBL2	KIRREL3	NOX5	AC092115.3	DERL2
SPATA24	GTF2H4	PJA2	BCLAF1	SMIM13	PEX1	COQ4	AC018647.1	NFKB2	AL360181.2	DJC1	CEP295	P4HA1	ART4	ADAMTS15	LINC02204	AC012184.4	KCTD11
UBE2D2	DDX39B	STARD4	REPS1	RANBP9	VPS50	URM1	EPDR1	TRIM8	SCART1	PIP4K2A	MRE11	PPP3CB-AS1	SPX	WNT5B	AC009269.2	AC012184.1	TMEM102
CYSTM1	BAG6	APC	PEX3	NUP153	LMTK2	ENDOG	SFRP4	BORCS7	AC137894.3	OTUD1	KDM4D	AL135925.1	BCAT1	CAC1C	AC009269.5	AC009120.2	AC005291.2
SRA1	C6orf47	FEM1C	PHACTR2	CDKAL1	TECPR1	NTMT1	CAMK2B	ACSL5	GATD1	YME1L1	NPAT	SCD	SSPN	CAC1C-AS1	SAXO2	AC138028.4	HS3ST3A1
NDUFA2	GPANK1	DTWD2	PPIL4	TRIM38	GIGYF1	UCK1	C7orf69	PLPP4	KCNQ1OT1	ACBD5	CCDC84-DT	OLMALINC	AC009509.1	TAPBPL	AC048382.5	AC138028.2	HS3ST3B1
ZMAT2	VARS	DMXL1	KAT1	BTN2A1	POLR2J3	SARDH	UPP1	CPXM2	DNHD1	SVIL	H2AFX	SEMA4G	AC008014.1	IFFO1	Z92544.1	AC137932.1	PMP22
NDFIP1	HSPA1A	LOX	LRP11	ZNF184	AC005070.3	RXRA	NUPR2	PTPRE	OR6A2	MTPAP	RNF26	WBP1L	AC004241.1	PIANP	AL031716.1	AC004771.4	UNC119
GPX3	FKBPL	GRAMD2B	ZBTB2	ZSCAN12	COG5	UBAC1	AC073270.2	DPYSL4	TRIM66	ZEB1	AP003396.1	NT5C2	VDR	U47924.2	NSMCE1-DT	MIR497HG	PCGF2
GM2A	PPT2	SEC24A	RMND1	TRIM26	TMEM168	DNLZ	CCL26	PGGHG	AC132192.2	KIF5B	NRGN	SH3PXD2A	COX14	CD163L1	NPIPB7	MYH13	CNP
SPARC	TAP2	IGIP	ARMT1	TRIM39	BMT2	AGPAT2	FGL2	TMEM80	AC124276.2	AL365203.2	CCDC15	MXI1	AC073611.1	LOH12CR2	LAT	AC093484.3	IFI35
ATOX1	PSMB8	PCDHA10	EZR	DHX16	AASS	FBXW5	GSAP	PNPLA2	AC025300.1	CUL2	CHEK1	PDCD4	HOXC8	EPS8	AC009093.6	LRRC75A	VAT1
AC091982.3	PSMB9	PCDHB8	AGPAT4	TAPBP	AHCYL2	PAXX	CAC2D1	CTSD	FAR1-IT1	ZNF25	HYLS1	ABLIM1	RDH5	PDE3A	PRSS53	AC020558.6	AC091180.5
NUDCD2	TAP1	PCDHB14	RADIL	LEMD2	KLHDC10	SS1	AC006145.1	LSP1	SPTY2D1OS	2022-03-08	NCAPD3	SHTN1	RNF41	SOX5	AC002519.1	AC010761.1	SLC35B1
ERGIC1	VPS52	PCDHGA3	FBXL18	ILRUN	MKLN1	TMEM203	PCLO	H19	AC103796.1	NCOA4	CCDC77	IRF7	HSD17B6	PTHLH	PLEKHG4	AC024267.6	CDR2L
ATP6V0E1	WDR46	PCDHGA5	NUP42	SRPK1	EXOC4	ZMYND19	KIAA1324L	ST5	CD44-AS1	HK1	FOXM1	PIDD1	INHBE	ENDOU	AC010530.1	AC005899.8	WBP2
HIGD2A	DAXX	SH3TC2	MPP6	BRPF3	CREB3L2	PFKP	SAMD9	SWAP70	AC021723.2	SEC24C	RHNO1	DUSP8	ARHGAP9	METTL7A	CDH1	AC243571.2	AFMID
CLTB	ZBTB9	ABLIM3	HIBADH	NFYA	TRIM24	ATP5F1C	NYAP1	DKK3	ACCS	VCL	RAD51AP1	CDKN1C	MARS	KRT8	HYDIN	MEIOC	SOCS3
RAB24	BAK1	AC131025.1	DPY19L1	XPO5	ZC3HAV1L	NUDT5	MUC12	FIBIN	AP000662.1	DLG5	NCAPD2	TRIM22	DDIT3	KRT18	NPIPB15	AC015674.1	BAIAP2
LMAN2	SRSF3	NDST1	AC018647.2	POLH	UBN2	RSU1	AC105446.1	RCN1	NEAT1	CCSER2	CDCA3	TPP1	LINC02454	AC068888.1	AC009148.1	AC091180.3	SLC16A3
RGS14	PPIL1	SLC36A1	SEPTIN7	MMUT	BRAF	VIM	AC005096.1	PRR5L	NPAS4	MINPP1	GPR19	CYB5R2	AC090109.1	IGFBP6	ATP2C2-AS1	AC015912.1	C18orf21
PRR7	FOXP4	LARP1	GLI3	KIAA1586	ZNF862	CREM	LRRC17	CHST1	AP002807.1	TNKS2	WBP11	LINC02709	LNCOG	MMP19	AC004706.3	AC025048.7	FHOD3
TMED9	TFEB	PANK3	HUS1	PHF3	ACTR3B	TIMM23	FOXP2	C11orf49	MRGPRF-AS1	ERLIN1	RECQL	CYP2R1	CSRP2	NDUFA4L2	LINC00670	AC134407.1	SIGLEC15
B4GALT7	PRICKLE4	INSYN2B	NIPSP2	OGFRL1	RBM33	PPA1	FAM3C	ZP1	LTO1	HIF1AN	DDX11-AS1	TMEM86A	SYT1	SLC16A7	CCDC144A	AC015802.6	ACAA2
AC106795.3	MED20	STC2	CRCP	MTO1	WDR60	MRPS16	CPA4	TMEM132A	AP000487.1	GBF1	DDX11	EXT2	ATP2B1-AS1	TRHDE	FAM106C	MFSD11	ELAC1
FAM153CP	BYSL	CPEB4	BAZ1B	SENP6	ZNF596	ANXA7	ATP6V0A4	FADS3	AP002495.1	ITPRIP	ALG10	CD82	AC079851.1	TRHDE-AS1	FAM106A	AC111170.1	ZADH2
NHP2	TBCC	LINC01411	CLIP2	IRAK1BP1	ARHGEF10	VDAC2	NDUFB2-AS1	UBXN1	IL18BP	SHOC2	TMEM106C	SYT13	AC069234.4	LIN7A	AC007952.5	AC022966.1	PLPP2
ADAMTS2	RPL7L1	ARL10	GTF2IRD1	PHIP	MCPH1	COMTD1	TMEM178B	RTN3	NEU3	CCDC186	SENP1	MDK	SBNO1-AS1	LUM	AC005730.3	AC145207.3	BTBD2
MGAT4B	PPP2R5D	AL590004.3	HIP1	BCKDHB	FAM66B	ANXA11	FAM131B	BATF2	USP35	CACUL1	RHEBL1	LRP4	AC007368.1	DCN	AC087294.1	AC145207.2	TBXA2R
HEIH	RRP36	SLC35B3	POR	CEP162	TNKS	GHITM	ARHGEF35	AP002748.4	RAB30-DT	INPP5F	TROAP	DDB2	ALOX5AP	SOCS2	AC068025.2	AC132938.2	JUNB
DUSP22	POLR1C	PHACTR1	DTX2	SLC35A1	FAM86B1	PGAM1	FAM167A	LINC01537	AP000873.2	SEC23IP	RACGAP1	NR1H3	KBTBD7	GLT8D2	EFCAB5	AC124283.1	LYL1
SERPINB6	MAD2L1BP	GFOD1	RSBN1L	RNGTT	AC145124.1	EXOSC1	PDGFRL	STARD10	PCF11-AS1	PLEKHA1	ESPL1	FADS2	KCTD4	AC007541.1	AC127024.2	AP001020.3	PALM3
PSMG4	SLC29A1	Z93020.1	GTPBP10	PM20D2	MICU3	ZDHHC16	PEBP4	P4HA3	AP000654.1	ACADSB	CBX5	FADS1	HTR2A	TMEM119	LRRC37B	AP000919.4	ILVBL
ECI2	HSP90AB1	FAM8A1	RBM48	MAP3K7	PCM1	MARVELD1	NKX3-1	ARRB1	AP000786.1	LRRC27	CDK2	LINC02733	DHRS12	CABP1	AC005899.5	AP005329.1	KLF2
AL359643.3	BAG2	KIF13A	PTCD1	PNISR	HMBOX1	MRPL43	STC1	PRCP	AP000787.1	PHRF1	TIMELESS	LRRN4CL	THSD1	AC069503.1	TBC1D3L	AP005900.1	MAP1S
LYRM4	AL135905.2	KDM1B	FAM200A	SEC63	WRN	NPM3	NEFM	SYTL2	ALG9-IT1	EPS8L2	PRIM1	PLAAT4	LINC01040	CCDC92	GSDMB	CHMP1B-AS1	PIK3R2
SSR1	ELOVL4	ALDH5A1	ZSCAN21	AFG1L	DDHD2	CUEDC2	NEFL	NOX4	AP000892.3	AP2A2	NEMP1	ALADL1	UBAC2-AS1	TMEM132B	LINC00910	AC103987.2	SSBP4
TMEM14C	ORC3	C6orf62	MAP11	FOXO3	KAT6A	ACTR1A	PLAT	FAT3	CCDC84	STIM1	MDM1	TM7SF2	GGACT	TNFRSF19	AC126544.2	AC091588.3	TMEM161A
TMEM14B	UBE2J1	HFE	GPC2	ARMC2	IKBKB	FAM204A	AC021915.2	CASP4	AP003392.5	CTR9	NUP107	SSH3	RAB20	RASL11A	PICART1	AC110015.1	C19orf12
TBC1D7	GPR63	AL354740.1	MEPCE	MICAL1	HGST	PRDX3	RP1	CASP1	MIR100HG	MICAL2	YEATS4	LRP5	GAS6	DCLK1	TOB1-AS1	DSG2-AS1	LRP3
ACOT13	FAXC	KCTD20	PMPCB	ZBTB24	PLAG1	RGS10	LINC00968	KBTBD3	BLID	TEAD1	CEP83	DHCR7	GAS6-DT	LHFPL6	SNHG25	AC098848.1	ZNF792
BTN3A2	COQ3	CMTR1	DJC2	WASF1	YTHDF3	OAT	XKR9	GUCY1A2	RAD52	COPB1	NEDD1	AP002770.1	LINC00452	PCDH9	LINC00511	AC105105.1	FBXO27
RPP21	CCNC	C6orf132	PUS7	CDC40	ARFGEF1	GLRX3	RDH10	NCAM1	CLEC2D	SPTY2D1	TMPO-AS1	KCNE3	LINC00565	PCDH9-AS3	AC120024.1	AC110597.3	ERF
MICA	ATG5	GTPBP2	DUS4L	TSPYL4	NCOA2	ZNF511	RDH10-AS1	MPZL2	TAS2R13	TCP11L1	TMPO	AP001372.2	TMEM253	FAM155A	MYOM1	JSRP1	LYPD3
NFKBIL1	RTN4IP1	CD2AP	CBLL1	DSE	ZFHX4	ECHS1	STAU2	ESAM	TAS2R50	CAPRIN1	GAS2L3	C11orf54	PCK2	FAM155A-IT1	LINC01895	AC119403.1	PLAUR
APOM	QRSL1	TRAM2	DOCK4	KP5	WWP1	PSMD13	JPH1	ROBO3	TAS2R31	PDHX	PARPBP	TMEM123	AL096870.8	TNFSF13B	AP005899.1	AC005944.1	BCL3
CSNK2B	BEND3	FBXO9	IFRD1	TRMT11	AF117829.1	RNH1	GDAP1	ROBO4	TAS2R46	TRIM44	HELLPAR	MMP10	FAM177A1	AL139385.1	PIEZO2	AC005262.2	NECTIN2
NEU1	SMPD2	GCLC	ST7	RNF146	RBM12B	HRAS	LINC01111	FEZ1	TAS2R43	RAG1	UNG	EXPH5	LINC01588	LINC00346	AP001029.1	KF456478.1	ZNF296
STK19	AMD1	DST	RBM28	PTPRK	TMEM67	TALDO1	TPD52	LINC02725	TAS2R30	HSD17B12	ACACB	ANKK1	LINC01303	MDP1	ANKRD30B	AC005786.3	PPP1R13L
AGPAT1	RPF2	SLC17A5	SLC35B4	IFNGR1	VIRMA	MRPL23	AC060765.1	FLI1	DDX47	PHF21A	TCHP	NNMT	ARG2	NFATC4	LAMA3	CACTIN-AS1	GPR4
RNF5	MARCKS	COL12A1	NUP205	ADAT2	DPY19L4	PGAP2	MATN2	NTM	AC087239.1	ARHGAP1	GPN3	NLRX1	ACTN1-AS1	PTGER2	ASXL3	AC007292.1	EML2-AS1
SLC39A7	HDAC2	TMEM30A	PARP12	AL356599.1	VPS13B	TIMM10B	ERICH5	OPCML	AC092747.4	TNKS1BP1	OAS3	MCAM	AC005476.2	KTN1-AS1	MAPRE2	DPP9-AS1	MYPOP
CUTA	ASF1A	DOP1A	ZNF212	LATS1	RNF19A	ILK	AP002852.1	TSPAN9	AC010198.1	OSBP	RFC5	C1QTNF5	AC004846.1	SYT16	ST8SIA5	AC005523.2	AC007193.3
UQCC2	ECHDC1	ANKRD6	KRBA1	MTHFD1L	UBR5	AKIP1	AP002851.1	CRACR2A	BICD1	DDB1	VSIG10	VWA5A	ACOT4	GALNT16	AC090241.3	AC027319.1	TMEM143
HMGA1	VTA1	GRIK2	REPIN1	SNX9	TRPS1	PSMA1	ANGPT1	CCND2	AC026356.1	AHK	CIT	PKNOX2	JDP2	LINC01220	AC027097.2	AC018761.2	TEAD2
SMIM29	LTV1	AK9	SLC4A2	MAP3K4	ASAP1	C11orf58	RSPO2	ING4	AC024257.3	GAB	KNTC1	GSEC	SERPI3	FLVCR2	NEDD4L	AC020934.2	FUZ
RPS10-NUDT3	ULBP3	FIG4	MFHAS1	QKI	ZFAT	LDHA	PKHD1L1	GPR162	SCN8A	ATG2A	MPHOSPH9	AC004803.1	WARS	LGMN	AC090236.2	AC092069.1	TBC1D17
PPARD	TFB1M	DCBLD1	LONRF1	AFDN	TRAPPC9	CAT	SYBU	PEX5	CSAD	PACS1	BRI3BP	FGF23	LINC02298	SYNE3	AC105105.3	AC011446.2	CLEC11A
MAPK13	TCP1	SERINC1	INTS10	ERMARD	PTK2	COMMD9	TNFRSF11B	MFAP5	AC073487.1	SPTBN2	POLE	C1S	SNURF	C14orf132	CD226	AC008686.1	MYADM
CCDC167	AL139393.3	SMPDL3A	ATP6V1B2	PDGFA	DENND3	PSMC3	DEPTOR	CLEC2B	AC034102.5	PGM2L1	PXMP2	C1R	CHRFAM7A	CKB	AC009704.2	AC005785.1	PPP6R1
SAYSD1	TBP	RNF217-AS1	POLR3D	IQCE	SLC45A4	NDUFS3	SMILR	HEBP1	AC022506.2	RSF1	SKA3	C1RL	LINC02352	AL583722.4	AC139100.2	AC008894.2	IL11
OARD1	DAF5	NCOA7	BIN3	G12	ZFP41	KBTBD4	AC100872.2	MGP	AC048341.1	RAB30	CENPJ	SLC2A3	AVEN	ATP10A	ZNF846	AC020913.1	SMOX
TOMM6	GET4	KIAA0408	RHOBTB2	AP5Z1	ZNF623	MTCH2	MTSS1	LMBR1L	AC048341.2	BIRC2	BRCA2	FAM66C	SRP14-AS1	AC022613.1	AC008737.1	AC020913.2	FERMT1
CNPY3	MAD1L1	EPB41L2	CHMP7	USP42	MROH1	TIMM10	NDRG1	ACVRL1	DPY19L2	MSANTD4	RFC3	GABARAPL1	CHAC1	IFM2	TSSK6	AC008761.1	HM13
MEA1	MRM2	AHI1	PPP2R2A	SP4	SMARCA2	MED19	ST3GAL1	GRASP	AC026124.1	UBE4A	AL161891.1	ETV6	AC020661.3	SEMA6D	ZNF101	AC139769.2	TOX2
DNPH1	SNX8	PERP	ELP3	TRA2A	GLIS3	MRPL16	AC110741.1	KRT7	AC107308.1	ARCN1	NUDT15	MANSC1	CHP1	CYP19A1	LINC00664	AC002398.2	SI1
YIPF3	EIF3B	HIVEP2	PPP2CB	CCDC126	JAK2	TKFC	LRRC24	EIF4B	LLPH-DT	PHLDB1	DLEU2	CDKN1B	CCNDBP1	AC090517.5	AC123912.1	AC002398.1	APCDD1L
SLC35B2	BRAT1	UTRN	ASH2L	OSBPL3	KIAA2026	TMEM138	AK3	TNS2	AC027288.3	DDX6	CKAP2	AC022509.1	C15orf48	THSD4	AC010632.1	AC093227.3	APCDD1L-DT
TMEM14A	AIMP2	STXBP5	TACC1	CREB5	KDM4C	SDHAF2	IL33	NXPH4	PPP1R12A-AS1	HYOU1	DIAPH3	STK38L	C15orf65	LOXL1	AC011445.2	CAPN12	CDH4
SMAP1	C7orf26	SASH1	GPAT4	NOD1	TTC39B	C11orf98	BNC2-AS1	SHMT2	MTERF2	ARHGEF12	MZT1	RESF1	AC103740.2	SCAMP5	AC011462.4	AC008537.4	CU633906.1
KCNQ5	BZW2	UST	ATP6V1H	KBTBD2	CCDC171	TTC9C	HACD4	OS9	AC007569.1	UBASH3B	BORA	SLC38A1	TPM1	CSPG4	PSG8-AS1	AC021092.1	AP000697.1
KCNQ5-IT1	TWISTNB	AKAP12	TMEM68	STK17A	BNC2	POLR2G	CDKN2A	KCNMB4	AC087893.2	SIAE	OBI1	AMIGO2	IQCH-AS1	CHR3	AC004784.1	AC011481.2	AF064860.1
COX7A2	HNRNPA2B1	SYNE1	TGS1	URGCP	DENND4C	TMEM223	DMRTA1	THAP2	RAD9B	SRPRA	LINC00283	PCED1B	SPESP1	ANKRD34C-AS1	PSG2	GEMIN7-AS1	SPATC1L
HMGN3	CBX3	TIAM2	NSMAF	PURB	RNF38	OTUB1	LINGO2	RASSF9	ACAD10	ZBTB44	TEX30	AC008083.2	AC068338.3	CEMIP	PSG5	AC008622.2	USP18
NT5E	ZNRF2	ZDHHC14	ZC2HC1A	TYW1	FBXO10	TRMT112	B4GALT1	LINC02822	AC026367.2	SNX19	TUBGCP3	ZNF641	AC015871.1	NTRK3	AC006213.2	AC008750.4	PPM1F
SNHG5	YAE1	TMEM181	IMPA1	TYW1B	AL161457.2	ARL2	CCL27	BTG1	LINC01089	CLSTN3	TFDP1	LETMD1	MEX3B	ACAN	AC074212.1	AC008440.2	RAB36
LYRM2	C7orf25	RSPH3	ZFAND1	MAGI2-AS3	PTAR1	SAC3D1	CA9	TMCC3	ABCB9	FOXJ2	PARP2	KRT80	TM6SF1	HAPLN3	ZNF432	AC245052.4	GUCD1
BVES	POLM	IGF2R	E2F5	CLDN12	VPS13A	CAPN1	MSMP	TRPV4	AC145423.3	AC007529.2	AL136419.3	ZNF385A	GDPGP1	MFGE8	AC011468.1	AC006116.10	XBP1
SNX3	DDX56	C6orf118	NBN	CDK14	TLE4	ZNRD2	RECK	TCTN1	AC068790.7	ITPR2	G2E3	AC009779.2	HBQ1	SYNM	ZNF528	ZNF814	KREMEN1
GTF3C6	SNHG15	PDE10A	TMEM64	GATAD1	AGTPBP1	EIF1AD	BMS1P14	HVCN1	AC068790.5	PUS7L	COCH	RAB5B	WFIKKN1	AC036108.2	PEG3	AL035448.1	DUSP18
RWDD1	TBRG4	CYP2W1	PLEKHF2	FAM133B	TUT7	BANF1	GCNT1	ALDH2	CHFR	ANO6	FANCM	DTX3	HAGH	LRRC28	VN1R1	RBBP9	SMTN
HDDC2	VOPP1	AC102953.2	POP1	CASD1	ZNF484	RAB1B	GAS1	TMEM116	ZNF26	SCAF11	MIS18BP1	ARHGEF25	SNHG9	FAM234A	AC008969.1	AL078587.1	FOXRED2
TCF21	CCT6A	INTS1	SLC25A32	SMURF1	PTPDC1	RIN1	S1PR3	AC004812.2	ZNF891	RPAP3	LRR1	AVIL	ECI1	DECR2	ZNF135	ABALON	IFT27
TBPL1	GUSB	MAFK	NUDCD1	ZNF394	ZNF169	MRPL11	LINC01501	HIP1R	ZNF10	DDN	POLE2	LRIG3	SRRM2-AS1	AL022341.1	RAD21L1	DLGAP4-AS1	RAC2
PDE7B	NSUN5	TNRC18	UTP23	ZKSCAN5	ERCC6L2	DPP3	AL158071.1	DH10	LATS2-AS1	NCKAP5L	L2HGDH	XPOT	LINC01569	FBXL16	AL356414.1	PLCG1-AS1	APOBEC3C
PEX7	LIMK1	CCZ1	RNF139	ZSCAN25	TSTD2	PPP1CA	ROR2	AC079949.3	STARD13	SP1	GPR137C	RAB3IP	SNN	CAC1H	FAM182B	ZSWIM1	ST13
HEBP2	EIF4H	CYTH3	NSMCE2	TRIM4	INVS	RPS6KB2	ASPN	AC079949.2	STARD13-IT1	CALCOCO1	CDKN3	P1L1	NPIPB2	NPW	AL078587.2	AL008726.1	MEI1
FUCA2	RCC1L	DAGLB	CHRAC1	ZNF3	ZNF189	CORO1B	TMOD1	CRYL1	LINC00571	ESYT1	WDHD1	PAWR	IQCK	MMP25-AS1	ITCH-AS1	AL133230.1	PARVB
SF3B5	STYXL1	C1GALT1	GSDMD	LRCH4	ECPAS	AIP	AL162385.1	SMAD9	TPT1-AS1	SRGAP1	DLGAP5	TMTC2	TMEM159	AC005736.1	AL109614.1	AL050404.1	ARSA
AL355312.3	BET1	TMEM106B	PPP1R16A	PRKRIP1	PTBP3	NDUFV1	GALNT12	FOXO1	NEK5	MDM2	SYNE2	CLLU1OS	LCMT1-AS1	GLIS2	AL162458.1	ZBTB46	PLCXD1
ULBP2	SLC25A13	AHR	ZNF34	FAM185A	KIAA1958	NUDT8	ABCA1	LCP1	AL139089.1	TMTC3	MTHFD1	IGF1	AC133552.5	VASN	ZNF334	FP671120.6	RAB9A
MTRF1L	CPSF4	DH11	ZNF250	KMT2E	MEGF9	MRPL21	FRRS1L	ITM2B	MIR17HG	EEA1	AKAP5	ALDH1L2	NUPR1	AC012676.3	AL031666.3	FP671120.7	SLC38A5
RGS17	AP4M1	SCRN1	PUM3	SRPK2	RC3H2	LAMTOR1	SUSD1	LPAR6	DJC3-DT	NUDT4	RAB15	NUAK1	BOLA2B	BMERB1	SALL4	FP236383.4	SLC35A2
GTF2H5	TAF6	PDE1C	CDC37L1	RINT1	ZBTB26	MRPL48	WDR31	CDADC1	GPR18	PLXNC1	RAD51B	TCP11L2	AC093249.6	IL21R	FAM209A	FP236383.5	ZC4H2
DYNLT1	PPP1R35	FKBP9	TUSC1	THAP5	RABGAP1	CLNS1A	ALAD	PHF11	AL160153.1	TMEM263	LIN52	MMAB	AC135048.3	SEPTIN1	FAM209B	AF129075.3	STARD8
SFT2D1	TSC22D4	VPS41	PLAA	MDFIC	MVB12B	TMEM126B	FAM102A	KLF5	AL138689.1	FICD	ACYP1	MVK	GPT2	CCDC189	SYCP2	KRTAP7-1	PJA1
MPC1	SLC12A9	RABGEF1	IFT74	WASL	ZBTB34	TMEM126A	PTGES	TMTC4	DCUN1D2	IFT81	CEP128	C12orf76	AC007614.1	CTF1	AP000223.1	MRAP	TAF9B
C6orf120	TRIP6	CASTOR2	APTX	POT1	HMGA1P4	CCDC89	ASS1	ITGBL1	AL442125.1	ATP2A2	EFCAB11	P2RX4	MT1A	NETO2	AF165147.1	AP000331.1	GLA
C7orf50	SRRT	YWHAG	SMU1	ZNF800	FNBP1	HIKESHI	FAM78A	FGF14	TEP1	TAOK3	TDP1	SCARB1	MT1G	ZNF423	AF124730.1	AP000688.1	MORF4L2
ZFAND2A	AC006329.1	PHTF2	NOL6	GCC1	FUBP3	SMCO4	NTNG2	LAMP1	PPP1R3E	MLXIP	UBR7	SPATA13	MT1H	IRX5	DJC28	AC006547.3	SERTM2
CHST12	ALKBH4	SEMA3C	DCAF12	TNPO3	SETX	DCUN1D5	OLFM1	TMEM255B	AL135999.1	CLIP1	VRK1	POSTN	AC027682.6	MT1M	AP001429.1	AC245452.1	SPANXC
WIPI2	ORC5	SEMA3A	GALT	NRF1	TSC1	ACAT1	PTGDS	CCNB1IP1	REC8	ZNF664	XRCC3	RGCC	DYNLRB2	MT1F	PLAC4	RGL4	AFF2
RAC1	CCDC71L	ANKIB1	PIGO	COPG2	LARP4B	SDHD	GRIN1	RSE4	LTB4R	NCOR2	CDCA4	EPSTI1	LINC01081	ADGRG1	AP001065.3	MIF-AS1	CETN2
KDELR2	DLD	SAMD9L	TRMT10B	WDR91	TASOR2	ZPR1	LINC00702	RSE1	AL049828.1	LATS2	TEDC1	ENOX1	FOXC2-AS1	LRRC29	TSPEAR-AS2	DDTL	ZNF185
ZDHHC4	LSM8	TRRAP	C9orf85	CNOT4	USP6NL	TRAPPC4	SFTA1P	TRAC	KLHDC1	SACS	AC091057.6	AL162377.1	AC010531.6	NUDT7	AP000525.1	AC003681.1	PNMA6A
MIOS	TSPAN12	CUX1	RFK	ZC3HAV1	UPF2	HMBS	OPTN	OXA1L	AL627171.1	CDK8	ARHGAP11A	EFNB2	MAP1LC3B	MAF	HDHD5-AS1	HORMAD2-AS1	U52111.1
UMAD1	ING3	UPK3BL2	SPIN1	LUC7L2	AL450384.2	DPAGT1	FAM107B	LRP10	FRMD6-AS1	KATL1	AC123768.5	COL4A1	AC126696.3	HSD17B2	AC016027.2	AL096701.3
NDUFA4	METTL2B	FBXL13	NOL8	KDM7A	ARHGAP12	SPA17	CDNF	IRF9	PSMA3-AS1	HSPH1	BUB1B	COL4A2	SLC7A5	AC040169.1	AP000350.6	Z82217.1
TOMM7	ZC3HC1	PEPLD	BICD2	CUL1	CCDC7	TMEM218	NMT2	ADCY4	GPR135	SPART	KNSTRN	GRTP1	AC233723.1	WFDC1	AL022323.4	Z82215.1
FKBP14	CEP41	LAMB1	FAM120A	ZNF786	PARG	EI24	CUBN	NYNRIN	AC004817.5	ELF1	KNL1	ARHGEF40	AC055839.2	FOXL1	APOL1	Z83844.2
MTURN	TTC26	AC018464.1	MFSD14B	ZNF398	WASHC2A	ST3GAL4	MIR1915HG	EGLN3	PTGR2	DIS3	RAD51	SALL2	ACAP1	NXN	FO393418.1	AL022238.3
RP9	ADCK2	LINC01393	NCBP1	ZNF282	IPMK	THYN1	ARMC4	EAPP	AC007262.2	KCTD12	OIP5	ABHD4	SHBG	RTN4RL1	CSF2RB	TSIX
MPLKIP	AGK	MET	TEX10	ZNF746	JMJD1C	NDUFA9	BAMBI	NFKBIA	AL162171.3	CLN5	NUSAP1	SLC7A7	VAMP2	SPATA22	CBX7	CDR1
MRPS24	AC005229.4	PTPRZ1	RAD23B	NUB1	HERC4	GAPDH	MACORIS	KLHDC2	MEG3	MYCBP2	ITPKA	AJUBA	TMEM107	AC016876.1	CYP2D6	MT-ND1
UBE2D4	ZNF467	FLNC	HSDL2	LMBR1	RUFY2	COPS7A	AL121749.1	LINC00519	MEG8	ABCC4	TYRO3	NOVA1	AC005291.1	NT5M	AC254562.2	MT-ND2
YKT6	ABCB8	UBE2H	TRIM32	NOM1	ZSWIM8	MLF2	AL022345.4	BMP4	MEG9	DZIP1	HAUS2	FOXG1	MFAP4	AC015818.2	PNPLA3	MT-CO1
PPIA	AGAP3	AUXG01000058.1	PSMD5	ERICH1	KAT6B	PTMS	TMEM72-AS1	LGALS3	AL118558.3	DJC3	WDR76	AL356756.1	AC026254.2	SLC6A4	MAP7D2	MT-CO2
CAD	ABCF2	MKLN1-AS	RAB14	VPS37A	ZCCHC24	TPI1	RASSF4	RTN1	ZNF839	FARP1	DUT	SAV1	LYRM9	LINC00672	LINC02601	MT-ATP8
SEC61G	PINX1	CALD1	PDCL	XPO7	NUTM2B-AS1	ENO2	EGR2	RHOJ	SNHG14	TM9SF2	CEP152	AL365295.1	CCL2	AC080112.1	MAOA	MT-ATP6
CHCHD2	NEIL2	DGKI	MAPKAP1	FAM160B2	BMPR1A	STRAP	VSIR	ZFP36L1	GOLGA8R	CUL4A	MNS1	PELI2	RASL10B	IGFBP4	CLCN5	MT-CO3
TMEM248	ZDHHC2	KIAA1549	LRSAM1	SLC39A14	SHLD2	LDHB	SYNPO2L	DPF3	AC127502.2	TMCO3	CCNB2	AL355073.2	AC244153.1	AC073508.3	GC	MT-ND3
SBDS	CCAR2	HIPK2	CDK9	PPP3CC	HECTD2	KCNJ8	NDST2	BBOF1	GOLGA8N	CDC16	PCLAF	DAAM1	KRT14	KRTAP1-5	FGF16	MT-ND4L
FZD9	R3HCC1	TCAF1	SLC25A25	TNFRSF10B	BTAF1	CMAS	ADIRF	PGF	GOLGA8A	NOP9	PIF1	FUT8-AS1	KRT17	KRTAP1-1	ARMCX3	MT-ND4
DJC30	INTS9	AC004889.1	GLE1	SLC25A37	CPEB3	ARF3	PAPSS2	VASH1	GOLGA8B	SCFD1	TIPIN	ALDH6A1	HSD17B1	KRTAP2-3	ZMAT1	MT-ND5
GTF2IRD2B	TTI2	ARHGEF5	KYAT1	TRIM35	TBC1D12	PRKAG1	IFIT2	AL049775.2	AC023908.3	HECTD1	ZWILCH	ABCD4	NBR2	KRTAP4-8	AL021308.1	MT-ND6
TMEM120A	MAK16	ZNF777	LRRC8A	FUT10	CCNJ	ATG101	IFIT3	GPR68	AC039056.2	SRP54	CALML4	LTBP2	HIGD1B	KRTAP4-9	RAB9B	MT-CYB
HSPB1	BRF2	PRKAG2	SH3GLB2	BAG4	ZNF518A	SPRYD3	SLC16A12	CCDC88C	GANC	SEC23A	KIF23	FOS	KANSL1-AS1	KRT34	FRMPD3
APTR	THAP1	GALNT11	POMT1	NSD3	ZFYVE27	RARG	PPP1R3C	CLMN	CAPN3	TRAPPC6B	THAP10	IRF2BPL	AC002401.3	KRT13	LONRF3
TMEM60	ARMC1	KMT2C	TTF1	POMK	R3HCC1L	C12orf10	PDLIM1	SCG5	PPIP5K1	MAP4K5	UBL7-AS1	FLRT2	AC007114.1	AC067852.5	AL008633.1
TMEM243	MTFR1	KBTBD11	DDX31	SPIDR	DNMBP	COPZ1	TLL2	GREM1	AC022306.3	TXNDC16	CHR5	GPR65	HID1	CCR10	SPRY3
TP53TG1	RRS1	FAM66D	REXO4	PRKDC	SLF2	SARNP	LOXL4	ACTC1	AC009754.1	FERMT2	FANCI	SPATA7	MIF4GD	AC100793.2	AC010889.2
SEM1	FAM92A	PSD3	GPSM1	LYN	BTRC	PYM1	PYROXD2	AC051619.5	UBAP1L	EXOC5	TICRR	RPS6KA5	MXRA7	FZD2	TTTY10
AC079781.5	MTERF3	TNFRSF10D	INPP5E	CSPP1	OGA	BP2	HPS1	SQOR	AC055855.1	AP5M1	MESP1	FBLN5	SYNGR2	C1QL1
BRI3	PTDSS1	ENTPD4	TOR4A	ZBTB10	ARMH3	ATP5F1B	COL17A1	RSL24D1	AC107871.2	ARID4A	MESP2	SNHG10	GAA	AC018521.5
ATP5MF	DCAF13	DOCK5	DPH7	OTUD6B	SUFU	DCTN2	AL355512.1	CGNL1	DRAIC	JKAMP	ARPIN	AK7	NPB	HOXB-AS1
CNPY4	EMC2	KCTD9	KLF6	INTS8	GPAM	AGAP2-AS1	ATRNL1	LCTL	NPTN-IT1	SIX4	BLM	CRIP1	AC144831.1	HOXB4
LAMTOR4	MED30	DPYSL2	KIN	STK3	NHLRC2	CDK4	DENND10	SMAD6	FAM219B	SYNJ2BP	PRC1	NDN	DLGAP1-AS1	NXPH3
AGFG2	C8orf76	EXTL3	TAF3	ANKRD46	FAM160B1	LLPH	CALY	MAP2K5	AC105137.2	SIPA1L1	PRC1-AS1	GOLGA8M-1	AP005205.2	PDK2
MOSPD3	WDYHV1	RAB11FIP1	HSPA14	AZIN1	TRUB1	UBE2N	SPRN	HEXA	AC019294.2	ZFYVE1	WDR90	CHRM5	AC006566.1	TMEM100
ZNHIT1	TRMT12	FGFR1	MINDY3	ATP6V1C1	WDR11	SNRPF	CYP2E1	RPP25	GOLGA6L9	YLPM1	CHTF18	THBS1	ZNF396	TBX2-AS1
FIS1	TATDN1	PLEKHA2	TRDMT1	FZD6	C10orf88	SLC25A3	SYCE1	RCN2	AC105339.6	CIPC	CCNF	BMF	AC084335.1	TBX2
IFT22	FAM49B	ADAM9	THNSL1	TAF2	EDRF1	ARL1	B4GALNT4	BCL2A1	AP3S2	GTF2A1	AC106820.5	GCHFR	CFAP53	C17orf82
POLR2J	TOP1MT	ZMAT4	CCNY	PVT1	DHX32	CHPT1	TOLLIP-AS1	ADAMTSL3	AC087284.1	GALC	TEDC2	SP23	RS	AXIN2
ARMC10	ZC3H3	SLC20A2	BMS1	EFR3A	DOCK1	PWP1	SLC22A18AS	ALPK3	AC018946.1	TTC8	PKMYT1	EIF3J-DT	CBLN2	PRKCA
BCAP29	TIGD5	FAM110B	ZNF485	PHF20L1	EBF3	VPS29	SLC22A18	KLHL25	AC103739.3	FOXN3	PAQR4	SHF	HSBP1L1	WIPI1
AC002467.1	PYCR3	UBXN2B	ZNF22	AGO2	ADAM8	ERP29	OR2D2	PEX11A	NR2F2-AS1	TRIP11	EMP2	SHC4	GRIN3B	LINC01483
SMIM30	PUF60	ASPH	ZFAND4	ZNF696	ZNF195	RITA1	AMPD3	ANPEP	RGS11	GOLGA5	AC027277.1	GABPB1-IT1	REEP6	NPTX1
CAV2	GRI	VCPIP1	ASAH2B	ZNF707	FAM160A2	SRSF9	GALNT18	LINC01197	CCDC78	DDX24	RMI2	TEX9	IZUMO4	SECTM1
CAV1	HGH1	SNX16	ADO	SCRIB	TMEM9B-AS1	NRAV	AC104031.1	RHBDF1	CRAMP1	AL132709.7	NDE1	C2CD4A	LONP1	ARHGAP28
ARF5	BOP1	GDF6	CCAR1	CPSF1	TMEM41B	COQ5	MRGPRX3	GNPTG	MAPK8IP3	CDC42BPB	ARL6IP1	C2CD4B	NRTN	LINC01444
ATP6V1F	HSF1	TSPYL5	DDX21	ARHGAP39	AC132192.1	PSMD9	V2-AS5	SPSB3	EME2	CYFIP1	CCP110	FBXL22	SLC25A23	OSBPL1A
AKR1B1	SLC52A2	NIPAL2	KIF1BP	ZNF7	SBF2	DENR	AC009549.1	CORO7	SNHG19	TJP1	ERI2	DAPK2	PRR36	AC022601.1
BPGM	FBXL6	LRP12	VPS26A	ZNF16	USP47	ARL6IP4	LGR4	UBALD1	ERVK13-1	LINC02256	REXO5	AC027237.3	TGFBR3L	GALNT1
STMP1	ADCK5	EXT1	SUPV3L1	RFX3	ARNTL	RAN	KC4	SOCS1	CLDN6	AC013652.2	PLK1	LRRC49	ANGPTL4	SLC14A1
MTPN	LRRC14	AC023590.1	ASCC1	PLPP6	FAR1	GTF3A	WT1	XYLT1	ZNF213-AS1	EIF2AK4	ATP2A1-AS1	NPTN	RAB11B-AS1	AC090409.1
FMC1	CBWD1	FAM91A1	DJB12	RANBP6	METTL15	ESD	WT1-AS	SULT1A1	TIGD7	RMDN3	NFATC2IP	CYP1A1	MYO1F	CCDC102B
TBXAS1	RCL1	AC100822.1	ECD	UHRF2	HIPK3	DLEU1	AC090469.1	ORAI3	AC020663.3	RTF1	KIF22	NEIL1	ADAMTS10	AC116003.1
NDUFB2	PSIP1	LRRC6	PPP3CB	LURAP1L	ABTB2	SUGT1	C11orf96	HNRNPA1P48	AC010654.1	VPS39	AC009133.4	ISL2	ZNF426-DT	HCN2
MRPS33	DJA1	AC134682.1	CAMK2G	AL162386.2	TRAF6	CARS2	LINC02489	MMP2	AC007216.4	ADAL	HIRIP3	CIB2	CNN1	PALM
GSTK1	UBE2R2	JRK	TSPAN14	C9orf72	TTC17	APEX1	PRG2	CETP	AC007216.3	SECISBP2L	TLCD3B	ARNT2	ZNF433-AS1	DIRAS1
PDIA4	VCP	LYNX1	GLUD1	TOPORS	CRY2	PSMB5	SERPING1	CCDC102A	AC130650.2	DTWD1	SHCBP1	SNHG21	NOS3	HSD11B1L
AC073111.4	TESK1	FAM83H	PANK1	NFX1	AMBRA1	C14orf119	SYT7	NDRG4	MIR193BHG	USP8	ORC6	ISG20	PODNL1	ZNF561-AS1
RHEB	CCIN	PLEC	2022-03-05	UBAP2	MADD	DHRS4	FOLR3	CDH5	AC005632.3	SPPL2A	GINS3	AC090825.1	MISP3	OLFM2
LINC01006	POLR1E	TONSL-AS1	NOC3L	UBAP1	AC090559.2	DCAF11	MAP6	ZDHHC1	NPIPB4	TMOD3	CBFB	PCSK6	AC010618.3	COL5A3
FBXO25	EXOSC3	KANK1	RRP12	GBA2	STX3	PSME1	FZD4	CALB2	AC092119.2	RORA	CTCF	PPL	AC005759.1	AP1M2
AC016065.1	ALDH1B1	VLDLR	MMS19	EBLN3P	C11orf95	PSME2	SESN3	CHST6	AC092338.3	AC103691.1	EXOSC6	LITAF	PGPEP1	SLC44A2
MSRA	PIP5K1B	SLC1A1	SLC25A28	ZBTB5	MALAT1	CHMP4A	BIRC3	WWOX	NPIPB5	MAP2K1	LINC01572	ACSM3	GDF15	RGL3
TUSC3	HNRNPK	ERMP1	COX15	DCAF10	BBS1	RABGGTA	APOA1	SLC22A31	AC008870.2	SNX33	AC004943.2	PRRT2	LINC00662	PTGER1
NUDT18	GOLM1	MPDZ	TWNK	SMC5	KDM2A	SPTSSA	UPK2	AC092143.2	LINC02175	TBC1D2B	RFWD3	YPEL3	AC008736.1	AC010319.4
PDLIM2	HABP4	AL158206.1	LZTS2	ZFAND5	PPP6R3	PSMA6	THY1	DBNDD1	AC145285.6	EFL1	CENPN	MIR762HG	CEBPG	IFI30
AC100861.2	TRMO	FOCAD	SFXN3	CARNMT1	ARAP1	FKBP3	JHY	C17orf97	NPIPB12	ZNF592	AC092718.4	ITFG1	UPK1A	CRLF1
CCDC25	ANP32B	MIR31HG	POLL	UBQLN1	FCHSD2	RTRAF	IQSEC3	INPP5K	NPIPB13	POLG	GINS2	SALL1	ZNF529-AS1	TMEM59L
LEPROTL1	TRIM14	ACO1	PPRC1	SECISBP2	C2CD3	PSMA3	B4GALNT3	HIC1	AC009088.1	ZNF710	CDT1	AC009166.1	LINC01534	SLC25A42
UBXN8	TBC1D2	DDX58	NOLC1	AUH	XRRA1	TIMM9	CD9	SMG6	AC007336.1	IQGAP1	SPATA33	AC007906.2	ZNF793-AS1	AC007773.1
TEX15	ANKS6	MYORG	PDCD11	NFIL3	EMSY	PIGH	OLR1	XAF1	AC106779.1	CRTC3	FANCA	HERPUD1	SPINT2	FXYD1
AC084024.1	ABITRAM	FAM219A	SMNDC1	SPTLC1	PCF11	ERH	AC022075.1	TNFSF13	AC012181.2	IGF1R	SMYD4	CSNK2A2	PPP1R14A	HSPB6
LSM1	INIP	FAM214B	CASP7	IPPK	ANKRD42	COQ6	APOLD1	ADPRM	NLRC5	RAB11FIP3	RPA1	LINC00920	KCNK6	GGN
PLPP5	PRPF4	UNC13B	RAB11FIP2	PHF2	CREBZF	EIF2B2	GPRC5A	LLGL1	KIAA0895L	CCDC154	SHPK	C16orf86	AC010247.1	ZFP36
TM2D2	POLE3	NPR2	TIAL1	STX17	TMEM135	SLIRP	GPRC5D-AS1	CCDC144NL	AC009061.2	CLCN7	HASPIN	CLEC18C	LIPE-AS1	TMEM91
SIRLNT	ASTN2	CNTP3	IKZF5	RNF20	MED17	PSMC1	GSG1	ALDOC	AC099521.1	TBC1D24	MIS12	IL34	AC006213.1	PSG4
POLB	MRRF	CNTP3B	ABRAXAS2	SLC44A1	MAML2	GON7	CASC1	ANKRD13B	AC009032.1	PDPK1	PIMREG	SYCE1L	ZNF226	ZNF575
SMIM19	PPP6C	CNTP3C	CTBP2	ZNF462	ARHGAP42	GLRX5	RASSF8-AS1	RNF135	FCSK	FLYWCH1	WRAP53	MLYCD	AC243964.3	KCNN4
SI2	TOR2A	FAM122A	PPP2R2D	HDHD3	CEP126	GSKIP	BHLHE41	EVI2B	AC116667.1	CREBBP	KCB3	AC134312.5	SLC1A5	APOE
TCEA1	FPGS	APBA1	PWWP2B	CDK5RAP2	DYNC2H1	CINP	TMTC1	CSF3	AC009120.5	C16orf72	AURKB	MVD	MEIS3	NPAS1
CHCHD7	CIZ1	KLF9	TUBGCP2	FBXW2	CWF19L2	COA8	FGD4	THRA	AC099506.1	PDXDC1	TOP3A	TLCD2	FCGRT	AC010331.1
RAB2A	SLC27A4	CEMIP2	PAOX	TTLL11	ATM	SIVA1	PKP2	JUP	ZNF778	AC026401.3	SHMT1	MIR22HG	FAM71E1	PLEKHA4
ELOC	SET	ABHD17B	SIRT3	ZBTB6	SIK2	BTBD6	CCDC184	RAMP2	SPG7	NOMO2	TMEM97	SERPINF1	C19orf81	AC006942.1
PKIA	SPOUT1	GQ	OSBPL5	STRBP	CBL	AL928654.1	FAIM2	GRN	VPS9D1	VPS35L	SPAG5	C17orf100	CLDND2	HAS1
FABP5	DOLK	AOPEP	TRIM21	DENND1A	TBCEL	CRIP2	LIMA1	FAM171A2	SGSM2	ARHGAP17	PROCA1	BCL6B	AC010487.2	TMC4
OTUD6B-AS1	DOLPP1	CDC14B	ZNF215	PBX3	ARHGAP32	EMC4	SCAT2	FMNL1	AC004771.3	SRCAP	ATAD5	SLC16A13	OSCAR	ZNF460-AS1
UQCRB	PTPA	CCDC180	ZNF143	ZBTB43	PRDM10	NDUFAF1	AC090023.1	SCRN2	ZNF594	SETD1A	AC130324.2	SLC2A4	TFPT	SPTLC3
RIDA	IER5L	TDRD7	UEVLD	NIBAN2	KDM5A	ANXA2	IRAK3	HOXB6	ALOX12-AS1	ZNF720	AC130324.3	CHRNB1	AC010327.4	SLC24A3
COX6C	ASB6	TGFBR1	PRMT3	MIGA2	ERC1	CIAO2A	PTPRB	HOXB7	COX10-AS1	N4BP1	EVI2A	TP53	ZNF582	CST1
POLR2K	EXOSC2	FKTN	ARL14EP	C9orf78	ITFG2-AS1	SPG21	PTPRR	HOXB9	AC005224.3	TENT4B	RAD51D	EFNB3	ZNF582-AS1	PYGB
ZNF706	MED27	ELP1	QSER1	NUP214	PARP11	RAB11A	TSPAN8	AC103702.2	AC069366.2	ADCY7	MYO19	SLC25A35	AC005498.2	REM1
EBAG9	GTF3C5	CTNL1	DEPDC7	GTF3C4	C1RL-AS1	PKM	AC078923.1	LINC02086	RSKR	FTO	CDC6	MYOCD	ZSCAN1	BCL2L1
HAS2	SURF6	TMEM245	FBXO3	MED22	RIMKLB	LOXL1-AS1	AC078820.1	IGF2BP1	CORO6	BBS2	TOP2A	AC005358.2	AC010642.2	PROCR
THEM6	WDR5	PTPN3	T10	BRD3	AC092821.3	STOML1	PPFIA2	ABI3	SSH2	MMP15	PSMC3IP	TRIM16	A1BG	GDF5
LY6E	MRPS2	AL138756.1	LDLRAD3	PPP1R26	PRH1	UBL7	ALX1	SAMD14	AC079915.1	CMTM4	BRCA1	AC015922.2	TRIB3	VSTM2L
GLI4	TMEM250	SNX30	API5	EHMT1	DUSP16	MPI	DUSP6	COL1A1	AC116407.2	TERF2	C17orf53	GID4	SDCBP2-AS1	TGM2
GPAA1	ENTR1	PAPPA	SLC39A13	ZMYND11	ATF7IP	PPCDC	POC1B	NOG	AC116407.1	DHX38	ASB16-AS1	TRIM16L	SYNDIG1	NFATC2
SLC39A4	PMPCA	TLR4	SLC43A1	FBH1	ETNK1	IMP3	GALNT4	SCPEP1	AC005899.7	ZFHX3	DBF4B	CCDC144NL-AS1	FOXS1	CYP24A1
CYHR1	RABL6	SCAI	ZFP91	FRMD4A	ARNTL2-AS1	ETFA	AC138123.1	AC091271.1	AC243830.2	GLG1	GJC1	LINC01992	RALY-AS1	DOK5
MFSD3	TRAF2	STXBP1	VPS37C	DCLRE1C	CAPRIN2	IDH3A	USP44	LIMD2	CACNB1	TMEM231	KIF18B	ADAP2	SPAG4	LAMA5
C8orf82	APC2	SLC25A25-AS1	RAB3IL1	NSUN6	KIF21A	WDR61	NTN4	PECAM1	HCRT	CDH13	EME1	CCL11	MYL9	LAMA5-AS1
DMAC1	TUBB4B	SPTAN1	MTA2	ARL5B	IRAK4	PSMA4	GNPTAB	PITPNC1	AC099811.1	HSDL1	SKA2	CCL8	KIAA1755	GATD3B
BAG1	NELFB	TOR1B	EML3	MLLT10	TMEM117	MORF4L1	SLC41A2	MAP2K6	TUBG2	MEAK7	PRR11	SNHG30	AL359555.4	FP565260.1
CHMP5	GTPBP4	USP20	ZBTB3	BMI1	ARID2	MTHFS	BTBD11	FDXR	AC060780.1	ANKRD11	TUBD1	AC006449.2	KCNK15	LINC00161
PRSS3	NET1	GPR107	NXF1	ARHGAP21	SLC38A2	FAH	AC002070.1	SLC16A5	AC103703.1	NLRP1	BRIP1	C17orf113	CEBPB	URB1-AS1
NUDT2	ASB13	ABL1	SNHG1	ABI1	AC004466.1	RAMAC	RHOF	TRIM47	ARL17B	ZBTB4	KP2	DHX58	PMEPA1	AP000569.1
RPP25L	GDI2	RAPGEF1	PLCB3	ANKRD26	LARP4	MRPL46	DH10OS	UBALD2	LRRC37A2	POLR2A	FBF1	STAT5A	NKILA	MRPS6
DCTN3	ANKRD16	CAMSAP1	SF1	WAC	DIP2B	MRPS11	RFL	RHBDF2	ARL17A	KDM6B	TK1	MEOX1	MHENCR	PCBP3
IL11RA	RBM17	SPC4	VPS51	ZNF438	TFCP2	NR2F2	ADGRD1	TMC6	AC004477.1	CNTROB	BIRC5	HDAC5	TCEA2	AJ239328.1
CCDC107	PROSER2	SEC16A	SYVN1	EPC1	ACVR1B	MRPL28	GALNT9	LGALS3BP	AC103702.1	RAI1	CBX2	ITGA2B	SIK1B	PRMT2
HINT2	CDC123	C8G	DPF2	PARD3	AC068888.2	TMEM8A	GJA3	SGSH	DGKE	TVP23B	CEP131	AC138150.1	CBSL	DUXAP8
CLTA	SEPHS1	ABCA2	EHBP1L1	ZNF33A	ZNF740	MCRIP2	ATP8A2	PYCR1	AC015813.1	ULK2	SLC25A10	SP6	U2AF1L5	AP000550.1
TOMM5	PRPF18	BX255925.3	RELA	ZNF37A	MAP3K12	JMJD8	SLC46A3	HEXD	AC025048.2	USP22	LRRC45	TOM1L1	LINC01426	DDT
SLC25A51	HSPA14-1	DIP2C	GRK2	ZNF239	ATF7	UBE2I	LINC00545	RF	AC080038.1	TD1	FN3KRP	MMD	AP000704.1	SUSD2
TJP2	RPP38	WDR37	ANKRD13D	WASHC2C	STAT2	TSR3	MEDAG	TGIF1	CDK3	SLC46A1	TYMS	SEPTIN4-AS1	SH3BGR	GGT5
IDNK	PDSS1	CELF2	RAD9A	MAPK8	STAT6	C16orf91	CCDC169	EPB41L3	SNHG20	MYO18A	ENOSF1	SEPTIN4	BACE2	CARD10
SLC28A3	RAB18	DHTKD1	CHKA	CCDC6	AC137834.2	MRPS34	CC1	IMPA2	AC087741.1	RHOT1	NDC80	GDPD1	CBS	NDUFA6-DT
ISCA1	HNRNPF	CAMK1D	RELT	SIRT1	R3HDM2	NUBP2	CCDC122	GREB1L	RNF213-AS1	FBXL20	ZBTB14	YPEL2	SIK1	A4GALT
CTSL	CSTF2T	BEND7	GDPD5	DDX50	USP15	GFER	LACC1	DSG2	AC027601.6	CDK12	ZNF519	MILR1	HSF2BP	NUP50-DT
CARD19	TFAM	FAM171A1	THAP12	FAM149B1	MON2	SLC9A3R2	SERP2	LIPG	CCDC57	ERBB2	ABHD3	RGS9	GATD3A	TAFA5
NINJ1	HNRNPH3	MALRD1	ACER3	AP3M1	LEMD3	NTHL1	AL158195.1	TCF4	LINC01970	WIPF2	AC090912.1	AC005332.4	AP000547.3	XG
FAM120AOS	H2AFY2	PLXDC2	INTS4	ZMIZ1	CAND1	MLST8	FAM124A	AC036176.1	AC132938.6	RETREG3	RBBP8	ABCA6	AC000067.1	ARSD
SEC61B	TYSND1	KIAA1217	ME3	WAPL	AC025423.1	TNFRSF12A	DACH1	AC018413.1	AP000897.1	NBR1	MOCOS	AATK	P2RX6	MXRA5
NIPSP3A	PPIF	JCAD	CHORDC1	ATAD1	FRS2	HMOX2	LMO7-AS1	ZNF236-DT	AP001033.2	TMEM106A	MIR924HG	COLEC12	SLC2A11	AC112495.1
EPB41L4B	RPP30	ITGB1	SLC36A4	PTEN	AC025159.1	NUDT16L1	GPC6	PARD6G	PRELID3A	ATXN7L3	AC099845.1	TYMSOS	LINC01638	MED14OS
TXN	UBTD1	NRP1	POGLUT3	FAS	ZFC3H1	CARHSP1	LCN	ADAMTSL5	AP001029.2	CDC27	SKA1	AP005230.1	NEFH	IQSEC2
LPAR1	CUTC	CSGALCT2	DDX10	IDE	TBC1D15	NUBP1	NDRG2	TLE5	AC006249.1	ITGB3	C18orf54	DLGAP1-AS2	AC000035.1	SPIN4
GNG10	HPS6	LINC00842	RDX	FRA10AC1	CAPS2	UQCRC2	ZNF219	GIPC3	ZSCAN30	ZNF652	PHLPP1	AP001033.1	AC004832.6	RTL5
SLC31A2	MFSD13A	AC245041.2	PPP2R1B	SLC35G1	BBS10	NDUFAB1	LINC02332	STAP2	AC011815.1	XYLT2	BCL2	GL	APOL6	TMEM35A
CDC26	PCGF6	ERCC6	DLAT	ENTPD1-AS1	NR2C1	TUFM	BCL2L2	GPR108	KATL2	ACSF2	RTTN	MPPE1	SYNGR1	BEX1
ATP6V1G1	TAF5	SGMS1	ZW10	PI4K2A	FGD6	BOLA2	STXBP6	ZNF358	SNHG22	SMG8	EF2	CABYR	ATF4	RNF128
HSPA5	ZDHHC6	PRKG1	RBM7	CHUK	VEZT	PAGR1	NPAS3	STXBP2	AC093462.1	DHX40	ATP8B3	AC023043.1	AL035681.1	PRPS1
SLC2A8	SFXN4	DKK1	RNF214	FBXW4	CFAP54	MVP	SSTR1	CERS4	ZNF407	TLK2	LINC01775	PSTPIP2	SHISAL1	COL4A6
PTRH1	BAG3	BICC1	BACE1	SLK	APAF1	INO80E	LINC02302	KANK3	AC068473.5	MRC2	CHAF1A	FECH	PRR5	COL4A5
AK1	NSMCE4A	SLC16A9	C2CD2L	VTI1A	SCYL2	AC093512.2	C14orf28	SHFL	AC005306.1	CCDC47	AC011498.3	MBP	CELSR1	FIRRE
ST6GALC6	BUB3	REEP3	RPUSD4	PDZD8	APPL2	ALDOA	ATL1	S1PR5	AC011498.6	SMURF2	UHRF1	NFATC1	ADM2	GPC4
IF1	EEF1AKMT2	PBLD	VPS26B	EIF3A	POLR3B	PPP4C	PYGL	KANK2	VMAC	ARSG	DNMT1	GADD45B	CHKB-DT	GPC3
C9orf16	BCCIP	ADAMTS14	FBXL14	GRK5	RIC8B	HSD3B7	GNG2	RAB3D	AC010336.1	TMEM104	SPC24	TLE2	LINC01203	RTL8B
SWI5	MTG1	SGPL1	DCP1B	ATE1	SSH1	BCKDK	GCH1	TMEM205	ZNF559	KCTD2	AC008543.1	AC005264.1	CLTRN	ATP2B3
CERCAM	RIC8A	CHST3	ITFG2	TACC2	GIT2	TGFB1I1	LINC00520	EPOR	ZNF177	AC022211.3	THSD8	EBI3	AC136489.1	CMC4
ZDHHC12	DEAF1	MICU1	TULP3	AL731577.2	ATXN2	ARL2BP	AL049838.1	PRKCSH	AC011451.3	EXOC7	RSEH2A	TNFAIP8L1	ZNF674-AS1	IL9R
CRAT	SLC25A22	USP54	AC125807.2	AC131971.1	TRAFD1	POLR2C	ARMH4	MAN2B1	ZGLP1	SEC14L1	SYCE2	CD70	HEPH	AC244213.1
TOR1A	TSSC4	SAMD8	ZNF384	NUP98	HECTD4	DOK4	AL355916.1	DSE2	ZNF491	TNRC6C	C19orf57	C3	AR	MAFIP
NCS1	RHOG	POLR3A	NECAP1	TRIM68	MED13L	CFAP20	HIF1A-AS1	ABHD8	ZNF440	BAIAP2-DT	ASF1B	LDLR	BEX2	AL354822.1
SURF1	TRIM6	NUTM2A-AS1	PHC1	AC087280.2	FBXW8	CKLF	HIF1A	PLVAP	ZNF439	SLC38A10	HAUS8	DOCK6	TSC22D3	AC004556.3
SURF2	TRIM5	LIPA	EMP1	IPO7	WDR66	ATP6V0D1	HIF1A-AS3	JUND	ZNF700	NPLOC4	ANKLE1	CCDC159	AL022162.1
SURF4	TRIM3	ANKRD1	KRAS	EIF4G2	ANKLE2	CARMIL2	ADAM21	ISY1	ZNF625	FASN	NR2C2AP	ZSWIM4	SMIM10L2A
BRD3OS	ARFIP2	PCGF5	FGFR1OP2	ZBED5	ZNF84	NUTF2	AC004816.1	COMP	AC020916.1	SPIRE1	ZNF93	AC022098.1	FHL1
C9orf116	RRP8	MYOF	TM7SF3	BTBD10	ZMYM2	CYB5B	AC005280.2	PLEKHF1	AC008569.2	RNMT	AC011447.3	KCNN1	ZFP92
TMEM141	SAAL1	PLCE1	KLHL42	NCR3LG1	PARP4	NQO1	ACOT1	TSHZ3	NIBAN3	ROCK1	ZNF66	LRRC25	AC244090.1
PHPT1	TSG101	PLCE1-AS1	CCDC91	GTF2H1	PAN3	PSMD7	ISM2	FXYD7	SUGP2	CABLES1	ZNF85	TM6SF2	RAB39B
EDF1	FANCF	TM9SF3	SINHCAF	ATG13	USPL1	TERF2IP	LINC02328	ECH1	AC011477.2	NPC1	ZNF714	KCTD15
NPDC1	ELP4	LCOR	DNM1L	CKAP5	N4BP2L2	CMC2	IFI27	GMFG	ZNF431	CDH2	ZNF738	LINC00665
MAN1B1-DT	EIF3M	ENTPD7	GXYLT1	ARFGAP2	NHLRC3	GCSH	PPP4R4	DYRK1B	ZNF708	SLC39A6	ZNF100	AC022144.1
MAN1B1	ALKBH3	KCNIP2	PPHLN1	CELF1	MTRF1	MPHOSPH6	HHIPL1	PLD3	ZNF493	CTIF	AC074135.1	EID2B
DPP7	SLC35C1	GSTO2	TWF1	FNBP4	VWA8	EMC8	BEGAIN	LTBP4	AC092279.1	SMAD7	ZNF730	CADM4
EXD3	MAPK8IP1	ADD3	AC008124.1	NUP160	DGKH	TUBB3	TNFAIP2	CYP2S1	AC006504.7	ME2	ZNF724	APOC1
MRPL41	PEX16	AL158212.3	HDAC7	CTNND1	GPALPP1	TLCD3A	AL132712.2	B3GNT8	TMEM147-AS1	RNF152	ZNF726	TRAPPC6A
ARRDC1-AS1	DGKZ	TDRD1	KANSL2	PATL1	COG3	TIMM22	IGHA2	POU2F2	ZNF875	VPS4B	CCNE1	FOSB
LINC02657	HARBI1	FAM53B	CACNB3	CPSF7	RB1	YWHAE	IGHA1	RELB	ZNF607	DSEL	CEP89	CCDC8
PHYH	SSRP1	ZRANB1	DDX23	HNRNPUL2	FNDC3A	DPH1	AC090877.2	RTN2	AC008395.1	TMX3	FAAP24	PNMA8A
HACD1	CLP1	ADAM12	SMARCD1	MARK2	SETDB2	OVCA2	FMN1	PPM1N	ZNF780B	PIP5K1C	HAUS5	ZNF880
COMMD3	TMX2	LINC01001	ATF1	A40	INTS6	MED11	RASGRP1	NOVA2	AC010271.1	KDM4B	IGFLR1	CACNG7
MSRB2	CCDC86	MOB2	AC139768.1	KMT5B	NEK3	PSMB6	MYEF2	AC006262.2	GRIK5	MLLT1	ARHGAP33	ZNF547
ZNF32	PRPF19	UBQLNL	DJC14	CPT1A	TDRD3	SLC25A11	FGF7	PTGIR	ZNF283	ARHGEF18	NFKBID	ZSCAN18
ARHGAP22	TUT1	OR2AG1	COQ10A	IGHMBP2	PIBF1	SPAG7	TMOD2	DACT3	ZNF112	PNPLA6	AC002116.2	NRSN2-AS1
CISD1	INTS5	OVCH2	B2	DSYN1	RBM26	C1QBP	LIPC	BBC3	PPFIA3	S1PR2	WDR62	LZTS3
SRGN	TAF6L	AC044810.2	2022-03-09	NUMA1	UGGT2	MED31	MINDY2	IFM1	TRPM4	ZNF563	DPF1	AL109976.1
SAR1A	STX5	NLRP10	EEF1AKMT3	ATG16L2	LIG4	CTDNEP1	RAB8B	RASIP1	PSA	TNPO2	ZNF180	RASSF2
EIF4EBP2	WDR74	DENND5A	CTDSP2	RAB6A	ANKRD10	EIF5A	LINC01169	NUCB1	ZNF577	NFIX	LIG1	TMX4
APC16	SPINDOC	SPON1-AS1	C12orf66	RNF169	ARHGEF7	GPS2	SMAD3	FLT3LG	ZNF841	SLC35E1	ZNF114	KIZ
CHCHD1	MACROD1	RRAS2	CNOT2	UVRAG	CHD8	PLSCR3	SALR2	IL4I1	AC010332.3	AC024075.1	BCL2L12	AL117332.1
ADK	STIP1	SOX6	ATXN7L3B	GAB2	RAB2B	MPDU1	UACA	SYT3	ZNF83	MYO9B	POLD1	THBD
ZNF503-AS2	ESRRA	PIK3C2A	KRR1	TENM4	KHNYN	RANGRF	ISLR2	VSTM1	ZNF600	ANO8	AC008750.7	OSER1-DT
KCNMA1	RPS6KA4	HPS5	C12orf29	TAF1D	PRKD1	STX8	ISLR	LENG9	ZNF320	SLC27A1	UBE2S	PLTP
EIF5AL1	MAP4K2	V2	METAP2	PANX1	STRN3	TMEM220	AC046168.2	CDC42EP5	AC245884.8	ACTN4	ZNF530	NPEPL1
TMEM254	MEN1	BDNF	ELK3	ANKRD49	RALGAPA1	ZSWIM7	ADAMTS7	TNNT1	LENG8-AS1	SUPT5H	FAM110A	GATA5
HTR7	PPP2R5B	DJC24	CDK17	FAM76B	MIA2	CENPV	STARD5	SSC5D	LENG8	MARK4	CDC25B	MIR99AHG
TCTN3	SNX15	LINC00294	ACTR6	MTMR2	PRPF39	PEMT	TMC3-AS1	ZNF581	AC008735.1	FKRP	PC	APP
BLOC1S2	ZFPL1	CSTF3	UTP20	CCDC82	NEMF	ATPAF2	BNC1	EBF4	ZSCAN5A	PRR12	MCM8	CYYR1-AS1
NDUFB8	ZNHIT2	KIAA1549L	AC007695.1	CUL5	SOS2	TMEM11	RHCG	ADAM33	ZNF304	AP2A1	AL035461.2	IFR2
PDZD7	MRPL49	EHF	CRY1	USP28	AL139317.5	POLDIP2	ZNF774	BMP2	AC003682.1	ZNF816	ISM1	AF015262.1
DPCD	CDC42EP2	CD44	PRDM4	CEP164	FBXO34	RAB34	ARRDC4	RIN2	ZNF154	ZNF761	SNX5	ABCG1
FBXL15	SCYL1	AL133330.1	SART3	KMT2A	ATG14	FLOT2	ALDH1A3	CD93	ZNF586	ZNF264	MGME1	ICOSLG
ARL3	MAP3K11	PTPRJ	APC7	VPS11	TMEM260	DHRS13	AC015712.2	MYLK2	ZNF587B	STK35	GINS1	PTTG1IP
ATP5MD	SIPA1	ZDHHC5	PHETA1	HINFP	PCNX4	ZNHIT3	HBA1	NECAB3	ZNF587	FASTKD5	TPX2	LSS
STN1	KAT5	DAGLA	MAPKAPK5	ZNF202	ZBTB1	PSMB3	ARHGDIG	EIF2S2	ZNF418	MAVS	E2F1	ADA2
SFR1	AP5B1	MYRF	RBM19	TBRG1	DCAF5	NT5C3B	PDIA2	CPNE1	MZF1	JAG1	DSN1	CECR2
GSTO1	MUS81	AP001160.3	TBX3	MSANTD2	PCNX1	NKIRAS2	RAB26	SNHG11	AL049712.1	RRBP1	RBL1	CLTCL1
DUSP5	C11orf68	ATL3	PRKAB1	TIRAP	PSEN1	RAB5C	ZG16B	PKIG	AL031670.1	TM9SF4	TTI1	SEPTIN5
BBIP1	SART1	FRMD8	SPPL3	NFRKB	NUMB	CAVIN1	BICDL2	ADA	AL050403.2	NOL4L	FAM83D	ARVCF
FAM24B	SF3B2	LTBP3	BCL7A	JAM3	ELMSAN1	MLX	ABAT	MMP9	PB	CEP250	MYBL2	MMP11
PSTK	KLC2	PCNX3	AC156455.1	ACAD8	AREL1	VPS25	MPV17L	CD40	ZNF337-AS1	PHF20	UBE2C	DERL3
LHPP	BRMS1	PPFIA1	VPS33A	ADIPOR2	MLH3	BECN1	AC002550.2	AL031666.1	DNMT3B	NORAD	AURKA	ADORA2A
UROS	PELI3	CTTN	RSRC2	C12orf4	GPATCH2L	SLC25A39	GPRC5B	SULF2	MROH8	EPB41L1	CABLES2	LRRC75B
MGMT	RBM14	SHANK2	VPS37B	CHD4	PTPN21	PHB	AC009093.1	KCNG1	AL391095.1	SOGA1	SLCO4A1	PIK3IP1
BET1L	RBM4	INPPL1	DDX55	BORCS5	NRDE2	MRPL27	QPRT	FAM210B	AL023803.1	SAMHD1	LINC01670	APOL3
SIGIRR	RBM4B	ARHGEF17	DHX37	AEBP2	BTBD7	LRRC59	SEZ6L2	NTSR1	AL023803.3	SRC	AP001347.1	APOL4
AP006621.3	RCE1	FAM168A	AACS	C2CD5	RCOR1	NME1	PYDC1	SLC17A9	L3MBTL1	CHD6	MIS18A	H1F0
CEND1	LRFN4	AP003119.3	SLC15A4	PPFIBP1	MARK3	COX11	AC093520.1	STMN3	PABPC1L	FITM2	DONSON	MAFF
PANO1	PITPNM1	KCTD21	STX2	REP15	PPP1R13B	MRPS23	AC092368.3	TNFRSF6B	STX16	TTPAL	CBR3	APOBEC3H
CRACR2B	TCIRG1	PICALM	PUS1	IPO8	HERC2	PTRH2	MT3	SOX18	AL132655.2	STK4	CHAF1B	CSDC2
CD151	TPCN2	AP002784.1	PSPC1	DENND5B	FAN1	PSMC5	CCDC113	BTG3-AS1	GS-AS1	RAB22A	PKNOX1	SREBF2
POLR2L	FADD	AMOTL1	MICU2	ALG10B	AC010809.3	AMZ2	CDH8	AP001596.1	SS18L1	OSBPL2	C21orf58	PHETA2
TSPAN4	CLPB	ENDOD1	MIPEP	CPNE8	AQR	FAM104A	AC092125.1	AP000695.1	AL121832.2	ARFGAP1	CDC45	MOV10L1
CHID1	PAAF1	JRKL	B3GLCT	YAF2	FAM98B	MRPL58	LINC02126	AP000695.2	LIME1	ZNF512B	CHEK2	ODF3B
TOLLIP	TSKU	YAP1	MRPS31	CCNT1	AC023908.1	ARMC7	LINC00922	CLDN14	CU633906.5	CU638689.4	SFI1	RABL2B
CD81-AS1	KCTD14	ELMOD1	WBP4	PRPF40B	BAHD1	NT5C	TK2	SIM2	BACH1-IT2	BACH1	HMGXB4	GYG2
CD81	ALG8	C11orf87	NUFIP1	FMNL3	RAD51-AS1	JPT1	AC099314.1	ETS2	AP000266.1	AP000240.1	MCM5	BX890604.2
PHLDA2	RS2	ZC3H12C	SUCLA2	ASIC1	MGA	MRPS7	HAS3	LINC01679	BRWD1-IT1	HLCS	DMC1	TRAPPC2
CAVIN3	CTSC	ARHGAP20	TRIM13	CERS5	TTBK2	GALK1	ZNF469	COL18A1	PRDM15	AP001628.1	APOBEC3B	PIR
SMPD1	CEP57	AP002884.3	TGDS	SLC11A2	UBR1	ACTG1	SLC43A2	COL6A1	UBE2G2	AGPAT3	EP300-AS1	BMX
TAF10	CARD16	TTC12	STK24	DGKA	TP53BP1	MRPL12	AC005696.1	COL6A2	LINC00205	ADARB1	RANGAP1	REPS2
MRPL17	AASDHPPT	SIK3	XD	SMARCC2	SPG11	MCRIP1	P2RX5	TTC28-AS1	AC016027.3	MCM3AP	CENPM	SRPX
TMEM9B	ALKBH8	PAFAH1B2	ING1	PAN2	GABPB1-AS1	ARHGDIA	CXCL16	RNF215	LINC01311	IL17RA	NUP50	SHROOM4
NUCB2	SLC35F2	SIDT2	PCID2	BAZ2A	TRPM7	MAFG-DT	FGF11	SEC14L2	LINC00896	DGCR2	RIBC2	EDA2R
SERGEF	ALG9	BCL9L	PIP4P1	ZBTB39	PYGO1	GPS1	AC015922.3	TCN2	AP000553.2	PI4KA	GTSE1	JPX
SVIP	FDXACB1	SORL1	SUPT16H	MBD6	NEDD4	B3GNTL1	ADORA2B	LIMK2	AC245060.5	MAPK1	NCAPH2	PABPC5
LIN7C	NKAPD1	AP002762.3	TOX4	LINC01465	RNF111	NDUFV2	AC020558.1	C1QTNF6	MIAT	BCR	PPP2R3B	TAF7L
CD59	BUD13	CDON	METTL3	TBK1	MYO1E	TUBB6	AC087164.1	SH3BP1	MIATNB	CABIN1	PRPS2	BEX4
APIP	IFT46	APLP2	RBM23	RASSF3	VPS13C	SNRPD1	VTN	DL4	TUG1	NF2	FANCB	DANT2
FJX1	SLC37A4	AP003486.1	RNF31	MSRB3	CSNK1G1	ATP5F1A	MYO1D	PDGFB	AL022311.1	MYH9	SCML1	ENOX2
C11orf74	HSPA8	WNK1	BAZ1A	HELB	ZNF609	IER3IP1	CCL7	FBLN1	Z98749.1	JOSD1	SCML2	FAM122C
ACP2	PUS3	CCND2-AS1	PRORP	DYRK2	SLC24A1	TIMM21	ORMDL3	LINC00899	FAM227A	TOB2	POLA1	LINC00892
PTPMT1	FAM118B	NTF3	BRMS1L	AC025423.4	DENND4A	SLC66A2	GSDMA	AL022328.4	Z97055.2	ATP5MGL	SUV39H1	ARHGAP4
UBE2L6	FOXRED1	ATN1	VCPKMT	RAB21	MYO9A	TPGS1	KRT32	PRKX	AL033543.1	ARFGAP3	AC231533.1
SELENOH	DCPS	CLEC4A	PSMC6	PPP1R12A	PARP6	FSTL3	KRT19	PNPLA4	Z95331.1	PLXNB2	SMC1A
FAM111A-DT	FKBP4	LRP6	CGRRF1	METTL25	ARIH1	CFD	CNTP1	SHROOM2	MIRLET7BHG	SHANK3	KIF4A
CYB561A3	TEAD4	FAM234B	L3HYPDH	CEP290	ARID3B	CNN2	PTGES3L	MSL3	TUBGCP6	NHS	ERCC6L
TMEM258	TIGAR	PLEKHA5	MT1	LTA4H	PEAK1	POLR2E	MPP2	GEMIN8	HDAC10	CDKL5	CENPI
FTH1	DYRK4	PYROXD1	TRMT5	TDG	HMG20A	C19orf25	RUNDC3A-AS1	ZRSR2	LINC00685	MBTPS2	TMSB15A
ROM1	TNFRSF1A	RASSF8	SPC1	NFYB	IREB2	PLEKHJ1	MYL4	CNKSR2	AL732314.6	TMEM47	APLN
B3GAT3	NOP2	AC009318.4	PPP2R5E	WASHC4	GOLGA6L4	LSM7	AC002401.4	EIF2S3	ASMTL-AS1	DDX3X	FAM122B
UQCC3	USP5	AC010198.2	PLEKHG3	CORO1C	PDE8A	TIMM13	AC005821.1	LANCL3	AC079142.1	RP2	HMGB3
BSCL2	PHB2	AC026356.2	FUT8	USP30	AKAP13	SLC39A3	2022-03-10	ATP6AP2	FRMPD4	ZNF41	DUSP9
TMEM179B	EMG1	SLC2A13	DCAF4	PPTC7	CHD2	HMG20B	AC005972.3	WDR45	Z93022.1	GSPT2
COX8A	MAGOHB	PRICKLE1	RBM25	A25	TTC23	MAP2K2	CYB561	PPP1R3F	MIR222HG	DLG3
TRPT1	DERA	AC004466.2	ZNF410	SLC8B1	CHSY1	PLIN3	PRR29	MAGED4B	AC234772.2	ATRX
NUDT22	INTS13	ADCY6	FCF1	FBXO21	TARSL2	CLPP	AC007448.5	MAGED4	LINC02595	CHM
DJC4	MED21	KMT2D	POMT2	SUDS3	IFT140	RAB11B	AC007448.4	MAGED2	SYP	ARMCX2
VEGFB	MRPS35	SPATS2	SAMD15	GATC	TSC2	EIF3G	FAM20A	TRO	AC234031.1	GPRASP2
FKBP2	FAR2	KCNH3	VIPAS39	CAMKK2	ZSCAN32	MRPL4	ROCR	EFNB1	FAM156A	SLC25A53
PPP1R14B	YARS2	CSRNP2	ALKBH1	APC5	AC004494.1	ICAM3	SOX9-AS1	EDA	GPR173	ACSL4
BAD	PFKM	SLC4A8	SNW1	TMEM120B	ANKS3	CDC37	SOX9	IGBP1	KANTR	PLS3
GPR137	ASB8	ITGA7	ADCK1	ZCCHC8	ZNF500	ELOF1	GPRC5C	NHSL2	RRAGB	IL13RA1
PRDX5	TUBA1B	SLC39A5	TTC7B	SBNO1	GLYR1	DHPS	AAT	XIST	SPIN3	MAP7D3
CCDC88B	TUBA1A	ANKRD52	DGLUCY	KMT5A	CLEC16A	GET3	CYGB	SH3BGRL	SPIN2B	LINC00632
EHD1	TUBA1C	RBMS2	ATXN3	ATP6V0A2	ZC3H7A	RAD23A	C1QTNF1-AS1	TSPAN6	LINC01278	IDS
AP003068.2	MCRS1	LRP1	SLC25A29	SFSWAP	SNX29	STX10	C1QTNF1	SRPX2	ARHGEF9	TMEM185A
RSEH2C	BCDIN3D	PPM1H	BAG5	ULK1	MRTFB	DJB1	DLGAP1	TCEAL7	FTX	MTMR1
CFL1	MFSD5	GNS	CLBA1	EP400	MARF1	TPM4	DLGAP1-AS4	TMEM164	Z83843.1	HCFC1
EFEMP2	AAAS	TBC1D30	PACS2	ZNF140	NOMO3	SMIM7	L3MBTL4	PAK3	DRP2	FL
FIBP	TARBP2	SLC35E3	MTA1	ZNF268	SMG1	BABAM1	GACAT2	AMOT	GPRASP1
CCDC85B	HNRNPA1	LINC01481	KLF13	MPHOSPH8	TNRC6A	MVB12A	LDLRAD4	KLHL13	LINC00630
DRAP1	SUOX	OSBPL8	DPH6	ZMYM5	EIF3C	CCDC124	GATA6-AS1	PGRMC1	TMSB15B-AS1
CATSPER1	PA2G4	ZDHHC17	C15orf41	IFT88	ZNF785	MPV17L2	CTAGE1	SEPTIN6	AL136169.1
YIF1A	CS	E2F7	IVD	XPO4	FBXL19-AS1	COPE	ANKRD29	LAMP2	ZNF75D
B4GAT1	PTGES3	V3	TMEM87A	NUP58	AC026471.1	DDX49	TTC39C	GRIA3	INTS6L
ZDHHC24	GLI1	PTPRQ	MFAP1	RNF6	ZNF267	UQCRFS1	ZNF521	MBNL3	LINC00893
CCS	METTL1	ATP2B1	SPATA5L1	SLC7A1	CHD9	POP4	DSC3	MIR503HG	LINC00894
POLD4	TSFM	UHRF1BP1L	BLOC1S6	UBL3	RBL2	PEPD	DSC2	BGN
CLCF1	RXYLT1	DRAM1	COPS2	PDS5B	SLC7A6	GPI	B4GALT6	SLC6A8
TMEM134	RAP1B	NT5DC3	GABPB1	RFXAP	NFAT5	FXYD5	RAB27B	NLGN4Y
CDK2AP2	CPSF6	HCFC2	LEO1	SUPT20H	WWP2	LIN37	CCDC68	AC011043.1
NDUFS8	CCT2	TXNRD1	DAF4	PROSER1	PDPR	SDHAF1	ALPK2
C11orf24	CCDC59	KCTD10	PRTG	A16	ATXN1L	PSMD8	SERPINB2
GAL	MRPL42	UBE3B	SLTM	ZC3H13	WDR59	MRPS12	DOK6
MRGPRF	NUP37	ANKRD13A	USP3	LRCH1	ZFP1	FBXO17	LINC00683
MYEOV	C12orf45	BRAP	SNX1	RCBTB2	CDYL2	TIMM50	SHC2
CCND1	ALKBH2	PTPN11	TRIP4	RCBTB1	GAN	DLL3	PLPPR3
AP002387.2	FAM216A	TPCN1	PLEKHO2	ALG11	KLHL36	PSMC4	KISS1R
FAM86C1	PPP1CC	PLBD2	MTFMT	VPS36	ZCCHC14	C19orf47	AC004221.1
LRTOMT	DDX54	GCN1	PDCD7	FBXL3	AC009113.1	SERTAD1	LINGO3
APC15	RAB35	RNF10	INTS14	GPR180	GAS8	BLVRB	GNG7
COA4	TRIAP1	AC069234.5	DIS3L	RAP2A	AC032044.1	TGFB1	TUBB4A
UCP2	ACADS	UNC119B	AAGAB	IPO5	PAFAH1B1	BCKDHA	TNFSF14
AP002360.1	C12orf43	SETD1B	GLCE	PCCA	KIAA0753	PAFAH1B3	AC008760.2
AAMDC	RNF34	PITPNM2	BBS4	TPP2	DLG4	ZNF576	ADGRE1
NDUFC2	KDM2B	TCTN2	PML	ARGLU1	CTC1	ERCC2	ICAM1
CCDC90B	ORAI1	GOLGA3	EDC3	ABHD13	TVP23C	VASP	AC011511.5
PRSS23	OGFOD2	ZNF605	ULK3	RASA3	ZNF286A	PA	ICAM5
CWC15	C12orf65	AL161772.1	C15orf39	UPF3A	TTC19	EHD2	ADGRL1
SRSF8	SNRNP35	ZDHHC20	PTPN9	CHAMP1	ZNF624	BCAT2	NOTCH3
MMP1	RILPL1	MTMR6	SNUPN	MMP14	FLCN	PIH1D1	TMEM38A
AP003307.1	EIF2B1	WASF3	UBE2Q2	C14orf93	AKAP10	NOSIP	ZNF626
FDX1	GTF2H3	USP12	ABHD17C	ACIN1	LINC02693	PRMT1	AC010615.2
C11orf1	UBC	LINC02340	BTBD1	HOMEZ	WSB1	PTOV1	CLIP3
TIMM8B	MMP17	LNX2	ZSCAN2	AP1G2	KSR1	NR1H2	COX7A1
PTS	DDX51	FLT1	DET1	DTD2	FAM222B	PPP2R1A	LINC01535
REXO2	NOC4L	NBEA	AEN	MIPOL1	PHF12	HSPBP1	AC016590.3
ATP5MG	FBRSL1	TRPC4	KIF7	PNN	NUFIP2	EPN1	C19orf33
NECTIN1	PGAM5	COG6	FES	FBXO33	NF1	ERVK3-1	SPTBN4
OAF	HMGB1	AKAP11	SLCO3A1	KLHL28	RFFL	UBE2M	CNFN
CLMP	EXOSC8	TSC22D1	NPRL3	TOGARAM1	SLFN5	NRSN2	IGSF23
GRAMD1B	SLC25A15	SLC25A30	AXIN1	NIN	ACACA	PSMF1	PLA2G4C
AP001318.2	KBTBD6	CAB39L	CAPN15	A30	SYNRG	IDH3B	GRIN2D
CD27-AS1	GTF2F2	ATP7B	RAB40C	ACTR10	SOCS7	MRPS26	GYS1
MRPL51	MED4	KLF12	UNKL	KIAA0586	MLLT6	ITPA	AC010624.5
P3H3	KP3	TBC1D4	ZNF598	PPM1A	MSL1	C20orf27	KCNC3
SPSB2	RSEH2B	LMO7	E4F1	ZBTB25	STAT5B	AP5S1	SPACA6
LRRC23	TTC5	NDFIP2	THOC6	GPHN	EZH1	SNRPB2	ZNF28
STYK1	OSGEP	MBNL2	AC108134.2	SUSD6	RUNDC1	DTD1	ZNF415
SMIM10L1	PNP	DOCK9	ZNF200	SRSF5	DHX8	A20	ZNF667-AS1
H2AFJ	METTL17	BIVM	ZNF263	FAM161B	GPATCH8	NXT1	AC020915.2
MGST1	HNRNPC	IRS2	ZNF174	AC013451.2	PLEKHM1	ID1	AL109809.5
ABCC9	PRMT5	AL390755.1	A60	TTLL5	KANSL1	COMMD7	SIRPA
ETFRF1	HAUS4	AL390755.3	CLUAP1	ANGEL1	FAM215B	MAPRE1	CHGB
AMN1	CDH24	ATP11A	DJA3	TMED8	AC005670.3	ACTL10	PLCB4
ZCRB1	PABPN1	CBLN3	TXNDC11	ZC3H14	AC002558.3	RALY	FLRT3
SLC48A1	NGDN	HEATR5A	GSPT1	PPP4R3A	EFCAB13	AHCY	CHMP4B
FKBP11	IPO4	ARHGAP5	ERCC4	CPSF2	NPEPPS	GSS	MAP1LC3A
TMBIM6	TINF2	FRMD6	BFAR	PAPOLA	KAT7	EIF6	TP53INP2
SMAGP	PPP2R3C	NID2	FOPNL	CCNK	MYCBPAP	RAB5IF	SLPI
PFDN5	MBIP	ERO1A	TMC7	YY1	MBTD1	MANBAL	SDC4
PRR13	GEMIN2	DDHD1	THUMPD1	WDR20	AC006141.1	YWHAB	WFDC3
ATP5MC2	MGAT2	SAMD4A	SDR42E2	TRAF3	STXBP4	SYS1	SLC12A5
SMUG1	DAF2	SOCS4	POLR3E	BRF1	VMP1	DBNDD2	AL031055.1
METTL7B	ARF6	KTN1	CDR2	TUBGCP5	USP32	BCAS4	PTGIS
BLOC1S1	MAPK1IP1L	DACT1	GGA2	UBE3A	APPBP2	DPM1	B4GALT5
CD63	WDR89	SLC38A6	EARS2	KATNBL1	AC005856.1	PFDN4	CEBPB-AS1
GDF11	MAX	SGPP1	IL4R	ZNF770	INTS2	RTF2	PARD6B
ORMDL2	EIF2S1	FAM71D	SGF29	MEIS2	STRADA	GS	ATP9A
RPS26	MED6	MPP5	SH2B1	INO80	DDX42	PSMA7	CASS4
MYL6B	RIOX1	ZFYVE26	ZNF48	OIP5-AS1	CEP95	ADRM1	HAR1A
MYL6	PNMA1	EXD2	ZNF768	RPAP1	AC103810.2	ARFRP1	EEF1A2
AC073896.2	DLST	SLC39A9	ZNF747	MAPKBP1	CEP112	SLC2A4RG	LINC02246
CNPY2	AHSA1	ENTPD5	ZNF764	LRRC57	HELZ	TPD52L2	NCAM2
SPRYD4	SETD3	NEK9	ZNF689	STARD9	ABCA5	CFAP298	JAM2
PIP4K2C	WDR25	AF111167.2	RNF40	CDAN1	TMEM94	CBR1	AJ006995.1
TSPAN31	HSP90AA1	AC007686.3	ZNF629	ZSCAN29	RECQL5	HMGN1	MAP3K7CL
GIHCG	EIF5	SPTLC2	KAT8	CTDSPL2	CYTH1	PFKL	LINC00189
HMGA2	TRMT61A	NRXN3	ARMC5	GALK2	ENGASE	FAM207A	RCAN1
TMBIM4	AKT1	SEL1L	C16orf58	MAPK6	RPTOR	MRPL40	KCNJ15
TMEM19	ZBTB42	MOAP1	VPS35	PIGB	ANKRD12	UFD1	ZNF295-AS1
GLIPR1	TMEM121	DICER1	SIAH1	ZNF280D	PPP4R1	SP29	BID
PHLDA1	NIPA2	ATG2B	CNEP1R1	TCF12	RIOK3	THAP7	GP1BB
KITLG	NSMCE3	CYP46A1	HEATR3	POLR2M	TRAPPC8	UBE2L3	SERPIND1
CRADD	LPCAT4	EML1	BRD7	BNIP2	ZNF397	SNRPD3	LINC01637
NDUFA12	CHST14	DYNC1H1	AMFR	ICE2	PIK3C3	ZMAT5	ZNF280B
IKBIP	CCDC32	MOK	CPNE2	CLPX	C18orf25	MTFP1	UPB1
WASHC3	RPUSD2	TECPR2	RSPRY1	PARP16	POLI	DRG1	CRYBB2
HSP90B1	DJC17	KLC1	SETD6	PIAS1	ZNF532	YWHAH	LIF
C12orf73	ZFYVE19	AL049840.5	C16orf70	FEM1B	PIGN	PDXP	TIMP3
C12orf75	VPS18	CEP170B	RIPOR1	TLE3	RELCH	CBY1	LARGE1
CKAP4	JMJD7	AHK2	ENKD1	MAN2C1	ZNF516	TOMM22	Z73429.1
ISCU	EHD4	JAG2	GFOD2	SIN3A	ATP9B	RPS19BP1	APOL2
GLTP	TMEM62	NIPA1	CENPT	SCAPER	SPPL2B	SLC25A17	SLC16A8
ARPC3	LCMT2	AC124312.5	EDC4	WHAMM	ZNF557	ACO2	TNFRSF13C
SH2B3	TUBGCP4	AC100774.1	SLC12A4	WDR73	ZNF558	PMM1	SULT4A1
MAPKAPK5-AS1	EIF3J	FAM189A1	SNTB2	LINS1	ZNF266	RRP7A	PANX2
SDSL	SORD	MTMR10	DDX19A	ASB7	ZNF121	MCAT	STS
C12orf49	GNB5	PGBD4	SF3B3	LRRK1	ZNF561	SAMM50	AC006062.1
WSB2	RAB27A	SLC12A6	ZNF821	LUC7L	ZNF562	ATXN10	ANOS1
PEBP1	CLN6	SPRED1	TXNL4B	KCTD5	ZNF441	MAPK12	ARHGAP6
HSPB8	ANP32A	AC013652.1	TMEM170A	SRRM2	ZNF69	SCO2	SAT1
COX6A1	CLK3	C15orf54	ADAT1	ZNF75A	ZNF136	ASMTL	PDK3
DYNLL1	CSK	AC037198.1	OSGIN1	ZNF597	ZNF44	HCCS	SLC9A7
POP5	COMMD4	GPR176	USP10	MGRN1	ZNF709	SMS	SYN1
MLEC	FBXO22	CCDC9B	BANP	UBN1	ZNF564	APOO	TIMP1
CDK2AP1	ST20-AS1	ZNF106	ZC3H18	USP7	ZNF490	FUNDC1	PCSK1N
RILPL2	TLNRD1	MAP1A	ACSF3	PARN	ZNF791	CDK16	WNK3
TMED2	HDGFL3	CASC4	SPATA2L	RRN3	HOOK2	ARAF	SLC16A2
AL355001.2	AC124068.2	SLC30A4	SPIRE2	COQ7	MAU2	FTSJ1	PGAM4
IL17D	IDH2	FBN1	CENPBD1	ITPRIPL2	ZNF14	EBP	HMGN5
EEF1AKMT1	UNC45A	AP4E1	CRK	MOSMO	ZNF506	RBM3	PCDH11X
SAP18	RCCD1	DMXL2	MYO1C	EEF2K	ZNF253	PQBP1	P1L3
MRPL57	VPS33B	MYO5A	TSR1	USP31	ZNF486	TIMM17B	NRK
LINC00327	SNRPA1	FAM214A	CLUH	COG7	ZNF737	PLP2	AL109946.1
PCOTH	PIGQ	CCPG1	CAMKK1	PALB2	ZNF430	NUDT11	VSIG1
MTIF3	RHOT2	RFX7	UBE2G1	RBBP6	ZNF43	HSD17B10	LRCH2
POLR1D	WDR24	ADAM10	MYBBP1A	ZKSCAN2	ZNF675	TSR2	CUL4B
POMP	CIAO3	TLN2	ARRB2	ATXN2L	ZNF254	SNX12	AL672032.1
ALG5	RPUSD1	LACTB	PLD2	KCTD13	ZNF302	PBDC1	PNCK
UFM1	TELO2	CA12	DHX33	SULT1A3	ZFP14	PGK1	L1CAM
DJC15	JPT2	HERC1	DVL2	FBRS	ZNF566	PSMD10	F8
EBPL	FAHD1	DPP8	SENP3	LPCAT2	AC092295.2	NXT2	F8A3
SPRYD7	TBL3	ITGA11	CHD3	SLC38A7	ZNF529	SLC25A5	NLGN4Y-AS1
LINC00345	TRAF7	NEO1	KRBA2	PDP2	ZNF461	MCTS1
COMMD6	RNPS1	AC068870.1	SCO1	RANBP10	ZNF567	SLC25A14
UCHL3	ZNF205	HOMER2	COX10	PSKH1	ZNF829	CXorf40A
EDNRB	TRAP1	AC012291.3	FLII	NFATC3	ZNF568	CXorf40B
SPRY2	TFAP4	FURIN	MIEF2	TANGO6	ZNF527	NSDHL
PCCA-DT	ALG1	MAN2A2	FAM83G	AARS	ZNF569	CCNQ
POGLUT2	EEF2KMT	MEF2A	ALDH3A2	ST3GAL2	ZNF571	IDH3G
ANG	TMEM186	AC027020.2	TNFAIP1	CMTR2	ZFP30	A10
DAD1	PMM2	PKD1	NEK8	ZNF23	ZNF573	EMD
MRPL52	RSL1D1	ABCA3	GIT1	IST1	ZNF45	GDI1
SLC22A17	KNOP1	AC093525.6	NSRP1	MON1B	ZNF221	FAM50A
THTPA	CLN3	AC093525.7	GOSR1	ATMIN	ZNF223	SLC10A3
DHRS4L2	RABEP2	AC093525.4	CRLF3	TAF1C	ZNF284	G6PD
EMC9	SPNS1	SLX4	TEFM	MTHFSD	ZNF224	VBP1
NEDD8	MAZ	ADCY9	UTP6	FBXO31	ZNF225	VAMP7
DHRS1	CORO1A	NOMO1	SUZ12	ZNF276	ZNF227
SDR39U1	CD2BP2	NPIPA1	ZNF830	TCF25	ZNF235
ARHGAP5-AS1	TBC1D10B	NPIPA5	LIG3	ABR	ZNF229
SNX6	DCTPP1	ABCC1	SLFN11	PRPF8	BICRA
CFL2	SEPHS2	AC138969.1	PEX12	WDR81	AC011450.1
RPL36AL	PRR14	DCUN1D3	TAF15	METTL16	ZNF615
DMAC2L	PHKG2	UBFD1	TADA2A	NCBP3	ZNF616
STYX	STX4	DCTN5	DDX52	CAMTA2	ZNF836
GNPT1	ZNF668	GTF3C1	CWC25	KIF1C	ZNF528-AS1
CNIH1	FUS	KIAA0556	MED24	RABEP1	ZNF808
GMFB	PYCARD	XPO6	DJC7	ACADVL	ZNF701
SLC35F4	DJA2	TAOK2	PLEKHH3	FXR2	ZNF888
CHURC1	AKTIP	FBXL19	ETV4	NDEL1	ZNF160
ATP6V1D	NUDT21	STX1B	TMUB2	MAP2K4	ZNF347
VTI1B	OGFOD1	ZNF646	UBTF	NCOR1	ZNF765
COX16	NUP93	PHKB	DCAKD	PIGL	CACNG8
AC004817.3	FAM192A	LONP2	ACBD4	MED9	KMT5C
AC005225.2	CIAPIN1	CYLD	KPNB1	SREBF1	AC008735.2
DL1	COQ9	RPGRIP1L	TBKBP1	FOXO3B	ZNF805
NPC2	KATNB1	CAPNS2	OSBPL7	EPN2	ZNF543
ISCA2	KIFC3	ZNF319	MRPL10	SARM1	ZNF549
TMED10	USB1	CNOT1	SP2	ZNF207	ZNF211
ERG28	GOT2	CDH11	CDK5RAP3	GGNBP2	ZNF671
IFT43	E1	AC010542.2	SNX11	MED1	ZNF776
GSTZ1	E2F4	DYNC1LI2	SPOP	PGAP3	ZNF552
FOXN3-AS1	FHOD1	SLC9A5	SPATA20	CASC3	ZNF417
CALM1	ACD	LCAT	C17orf67	KLHL11	ZNF606
NDUFB1	THAP11	PLA2G15	COIL	ACLY	ZNF329
RIN3	DUS2	ZFP90	CUEDC1	STAT3	ZNF8
ITPK1	DDX28	PHLPP2	VEZF1	MPP3	AC012313.1
TMEM251	SLC7A6OS	AP1G1	RNFT1	CALCOCO2	ZNF132
OTUB2	PRMT7	LDHD	PPM1D	UBE2Z	PTPRA
IFI27L1	DERPC	AC092139.1	DCAF7	ANKRD40	SLC23A2
IFI27L2	CHTF8	CMIP	DDX5	LUC7L3	GPCPD1
BDKRB2	UTP4	MBTPS1	PSMD12	TOB1	BTBD3
BDKRB1	VPS4A	ZDHHC7	NOL11	DYNLL2	ZNF133
AL163051.1	COG8	KIAA0513	CDC42EP4	MTMR4	DZANK1
EVL	NIP7	GSE1	SLC9A3R1	RPS6KB1	GZF1
PPP2R5C	NOB1	SI3-AS1	CASKIN2	HEATR6	NINL
ANKRD9	DDX19B	PIEZO1	PRPSAP1	BCAS3	ZNF337
ZFYVE21	COG4	VPS53	PGS1	MAP3K3	CBFA2T2
ATP5MPL	VAC14	MNT	USP36	ERN1	ITCH
NUDT14	DHODH	ZZEF1	CANT1	POLG2	NCOA6
SNRPN	MLKL	ANKFY1	CBX4	G13	ACSS2
EMC7	ZNRF1	MINK1	SLC26A11	BPTF	RALGAPB
NOP10	BCAR1	NEURL4	HGS	COG1	SRSF6
SRP14	CFDP1	NLGN2	AC139530.1	C17orf80	ARFGEF2
PDIA3	KARS	CYB5D1	SIRT7	T9	ADNP
SERF2	KLHDC4	MYH10	MAFG	GGA3	ZNF217
HYPK	RNF166	MPRIP	RFNG	AC022211.2	DIDO1
B2M	CTU2	TOM1L2	CSNK1D	GRB2	PCMTD2
EID1	CHMP1A	SMCR8	FOXK2	UNK	CU638689.5
ARPP19	CDK10	SPECC1	WDR45B	TRIM65	NRIP1
PIGBOS1	VPS9D1-AS1	NLK	TBCD	UBE2O	LTN1
GTF2A2	RFLNB	AC005726.1	USP14	TBC1D16	RUNX1
RPS27L	GEMIN4	KIAA0100	YES1	TEPSIN	DYRK1A
APH1B	GLOD4	SUPT6H	CHMP1B	THOC1	BRWD1
PPIB	MRM3	TAOK1	AFG3L2	METTL4	ZBTB21
OAZ2	PITP	ABHD15	CEP76	SMCHD1	TRAPPC10
SPC5	SRR	CPD	TMEM241	RAB12	DIP2A
C15orf61	PELP1	AC005562.1	TAF4B	PG	PEX26
CORO2B	ZNF232	CDK5R1	ZNF24	PTPN2	PPIL2
LARP6	NUP88	SLFN12	HDHD2	CEP192	SPECC1L
SENP8	PHF23	AP2B1	DYM	ESCO1	HPS4
CD276	TNFSF12	ARHGAP23	PMAIP1	SS18	TTC28
SEMA7A	EIF4A1	PIP4K2B	ZCCHC2	ELP2	MTMR3
COX5A	HES7	LASP1	SERPINB8	KIAA1328	EIF4ENIF1
AC068338.2	BORCS6	AC009283.1	LINC00909	SMAD2	PRR14L
TSPAN3	PFAS	ATP6V0A1	TSHZ1	MBD1	DEPDC5
HYKK	ELAC2	AC067852.3	ARID3A	SMAD4	DDX17
TMED3	COPS3	AOC2	TMEM259	MEX3C	TNRC6B
ZFAND6	DRG2	HEXIM1	SBNO2	AC027097.1	ZBED4
CPEB1	ALKBH5	MAP3K14	STK11	KDSR	MOSPD2
C15orf40	PRPSAP2	NSF	CBARP	SOCS6	PIGA
NMB	MAPK7	NFE2L1	MIDN	ZNF236	BCLAF3
SEC11A	TMEM199	ITGA3	MEX3D	CTDP1	ZNF182
ABHD2	TRAF4	PPP1R9B	REXO1	ADNP2	GRIPAP1
CIB1	ERAL1	SPAG9	ADAT3	PWWP3A	PHF8
NGRN	BLMH	TRIM25	CSNK1G2	AC027307.3	AL022157.1
HDDC3	C17orf75	MSI2	MOB3A	AP3D1	TAF1
LINC01578	PSMD11	TRIM37	ZNF57	ZNF554	OGT
LYSMD4	NLE1	LINC01476	CACTIN	ZNF555	RLIM
AC019254.1	PIGW	CLTC	APBA3	ZNF77	BRWD3
POLR3K	MRM1	MED13	DAPK3	RFX2	HDX
SNRNP25	AATF	TANC2	PIAS4	INSR	DIAPH2
MPG	MRPL45	AC005803.1	ZBTB7A	ZNF426	AMMECR1
NME4	STARD3	TEX2	DPP9	ZNF627	ZBTB33
METTL26	PSMD3	LRRC37A3	FEM1A	ZNF823	THOC2
STUB1	RARA	AC005332.6	TICAM1	ZNF878	XIAP
METRN	SMARCE1	AC005332.5	SAFB2	ZNF799	RAP2C-AS1
ANTKMT	KAT2A	PRKAR1A	SAFB	ZNF443	ZNF449
HAGHL	AC067852.2	ABCA8	TRIP10	MRI1	MAMLD1
NME3	COASY	ABCA9	LRRC8E	RFX1	MTM1
MSRB1	TUBG1	ABCA10	MAP2K7	ZNF333	GABRE
NDUFB10	WNK4	SLC39A11	ZNF317	BRD4	MECP2
SYNGR3	PSME3	ACOX1	FBXL12	C19orf44	GAB3
PGP	AARSD1	QRICH2	TYK2	CRTC1	AC240274.1
ATP6V0C	GS	TIMP2	KRI1	UPF1
ELOB	TMEM101	RNF213	ILF3-DT	URI1
FLYWCH2	LSM12	BAHCC1	DNM2	ZNF507
HCFC1R1	CCDC43	AC145207.5	ZNF653	ANKRD27
ZNF213	EFTUD2	AC130371.2	CCDC130	RHPN2
PAM16	NMT1	LPIN2	CC2D1A	ZNF181
NMRAL1	CBX1	PTPRM	ADGRE5	KMT2B
CDIP1	RSAD1	MTCL1	AKAP8	PROSER3
ROGDI	UTP18	TWSG1	AKAP8L	ZNF565
METTL22	PCTP	MIB1	EPS15L1	ZNF146
DEXI	AKAP1	GATA6	CHERP	ZNF420
CPPED1	SRSF1	GAREM1	MED26	ZNF383
NTAN1	MKS1	DT	COLGALT1	SIPA1L3
GDE1	RAD51C	RPRD1A	ARRDC2	SAMD4B
LYRM1	METTL2A	EPG5	ELL	PLEKHG2
METTL9	TACO1	PIAS2	KLHL26	ZNF780A
AC008915.2	FTSJ3	WDR7	GATAD2A	MAP3K10
LCMT1	SMARCD2	ATP8B1	GMIP	AC011462.5
NSMCE1	TTYH2	MALT1	ATP13A1	ZNF155
CDIPT	NUP85	TNFRSF11A	GPATCH1	ZNF234
ASPHD1	SLC25A19	AC110597.1	LSM14A	BLOC1S3
TMEM219	TSEN54	AC114341.1	ZNF30	SYMPK
MAPK3	SAP30BP	RBFADN	NFKBIB	CARD8
ZNF771	H3F3B	PARD6G-AS1	COQ8B	PTOV1-AS2
ZNF688	MRPL38	APC2	ITPKC	ZNF473
BCL7C	SRP68	AC027307.2	C19orf54	ZNF649
VKORC1	SPHK1	AMH	CCDC97	ZNF350
C16orf87	JMJD6	ANKRD24	DEDD2	ZNF614
CRNDE	SRSF2	PTPRS	PHLDB3	ZNF766
MT2A	CBX8	CAPS	ZNF230	ZNF611
MT1E	EIF4A3	PSPN	CLASRP	ZNF468
MT1X	CHMP6	EVI5L	PPP1R37	ZNF677
AC009118.2	FAAP100	ZNF699	OPA3	ZNF845
CIAO2B	CCDC137	P2RY11	EML2	ZNF813
CES2	ALYREF	AC010422.2	FBXO46	ZNF331
B3GNT9	ASPSCR1	CAC1A	SIX5	ZNF865
FBXL8	DUS1L	WIZ	DMWD	ZNF460
NOL3	CYBC1	AC024075.2	IRF2BP1	ZNF548
TMEM208	METRNL	SIN3B	PRKD2	ZNF17
PARD6A	LINC00667	MAST3	STRN4	ZNF419
PSMB10	VAPA	ZNF682	CCDC9	ZNF773
PDF	PSMG2	ZNF429	DHX34	ZNF134
MTSS2	SEH1L	ZNF257	ZSWIM9	ZNF551
GABARAPL2	FAM210A	ZNF91	CARD8-AS1	ZNF256
VAT1L	RMC1	AC006504.5	CYTH2	ZNF274
HSBP1	IMPACT	AC008507.4	PPP1R15A	ZNF544
COTL1	RNF138	DPY19L3	AC026803.2	ZSCAN22
COX4I1	HAUS1	NUDT19	SCAF1	ZNF497
FOXC2	CXXC1	KIAA0355	PNKP	ZNF324B
C16orf95	MBD2	AD000671.3	VRK3	CSNK2A1
ZFPM1	TXNL1	APLP1	CNOT3	ZNF343
CYBA	CNDP2	LRFN3	ZNF628	UBOX5
APRT	RBFA	ZFP82	FIZ1	RNF24
GALNS	MIER2	ZNF260	ZNF784	CDS2
TRAPPC2L	CDC34	ZNF382	U2AF2	SLX4IP
CDH15	POLRMT	ZNF850	ZNF71	KAT14
DEF8	RNF126	ZNF790-AS1	ZNF550	ASXL1
PITP-AS1	PTBP1	ZNF790	ZNF416	ZNF341
RILP	MED16	ZNF345	ZIK1	GGT7
TAX1BP3	R3HDM4	ZNF585B	ZNF324	TRPC4AP
EMC6	WDR18	ZNF570	ZNF446	UQCC1
ITGAE	DAZAP1	ZNF793	C20orf96	RBM39
CYB5D2	MBD3	AC093227.1	ZCCHC3	DLGAP4
RNF167	TCF3	SPRED3	SOX12	RPRD1B
PFN1	KLF16	CIC	TBC1D20	DHX35
ENO3	SCAMP4	MEGF8	SRXN1	PLCG1
AC012146.1	SF3A2	IRGQ	PCED1A	ZSWIM3
RPAIN	LMNB2	PVR	SLC4A11	ZNF335
TXNDC17	SGTA	CEACAM19	PANK2	NCOA5
RSEK	THOP1	QPCTL	TRMT6	ELMO2
GABARAP	NCLN	DMPK	TASP1	VAPB
ELP5	NFIC	ARHGAP35	ESF1	TAF4
TMEM256	DOHH	ZC3H4	POLR3F	LSM14B
CD68	FZR1	ZNF175	CRNKL1	HELZ2
SAT2	MFSD12	ZNF610	XRN2	GMEB2
A38	SIRT6	ZNF578	NP	HSPA13
TRAPPC1	YJU2	ZNF665	PLAGL2	USP25
ZNF18	FSD1	AC022137.4	TGIF2	GABPA
UBB	MPND	PPP1R12C	SNHG17	SCAF4
TRPV2	SH3GL1	TMEM86B	TOP1	PAXBP1
ZNF287	HDGFL2	BRSK1	OSER1	SON
B9D1	DUS3L	ZNF583	PCIF1	SETD4
DHRS7B	RANBP3	ZNF667	PREX1	CBR3-AS1
MAP2K3	GTF2F1	ZNF471	STAU1	MORC3
IFT20	KHSRP	ZFP28	SPATA2	MCM3AP-AS1
PIGS	XAB2	ZNF470	TMEM189	PCNT
SDF2	SPC2	AC005261.1	ZFP64	BCL2L13
TLCD1	TIMM44	ZNF772	RBM38	HIRA
TP53I13	ELAVL1	A1BG-AS1	PPP1R3D	DGCR8
AC138207.2	HNRNPM	AC012313.2	OGFR	MED15
COPRS	ZNF414	SNPH	TCFL5	CRKL
TMEM98	PPAN	C20orf194	YTHDF1	HIC2
DHRS11	RAVER1	ATRN	RTEL1	TOP3B
DUSP14	PDE4A	PRNP	ZGPAT	ZNF70
AC006449.6	KEAP1	PLCB1	PRPF6	CCDC117
CISD3	ATG4D	KIF16B	C21orf91	AP1B1
MIEN1	ILF3	RALGAPA2	USP16	RNF185
RARA-AS1	QTRT1	POFUT1	CRYZL1	GGA1
KRT10	CARM1	KIF3B	VPS26C	GTPBP1
TMEM99	TIMM29	AL035071.1	U2AF1	MRTFA
KRT15	SMARCA4	MMP24	RRP1B	PACSIN2
P3H4	SWSAP1	RBM12	LRRC3	RTL6
FKBP10	ECSIT	ZHX3	ZDHHC8	FAM118A
GHDC	WDR83	LPIN3	ZNF74	TBC1D22A
GLU	FBXW9	SERINC3	SCARF2	DENND6B
COA3	GCDH	SLC2A10	LRP5L	SBF1
ARL4D	FARSA	ZMYND8	PITPNB	OFD1
DUSP3	TRMT1	NCOA3	THOC5	ZFX
G6PC3	IER2	ZNFX1	PATZ1	BCOR
PLCD3	DCAF15	SLC9A8	PISD	CASK
HEXIM2	IL27RA	PTPN1	TOM1	KDM6A
GOSR2	SAMD1	RIPOR3	RBFOX2	KRBOX4
PNPO	DDX39A	AL118506.1	MICALL1	JADE3
COPZ2	PKN1	DJC5	TMEM184B	UBA1
HOXB2	GIPC1	CXADR	CSNK1E	HDAC6
HOXB3	TECR	ADAMTS1	SUN2	OTUD5
HOXB5	SYDE1	ADAMTS5	AL021707.7	KDM5C
ATP5MC1	RAB8A	BACH1-IT3	TAB1	ZXDB
SNF8	AP1M1	TIAM1	MIEF1	ZXDA
ABCC3	NR2F6	URB1	XPNPEP3	AMER1
NME2	GTPBP3	SYNJ1	OGFRP1	MSN
SUPT4H1	ARMC6	IFR1	POLDIP3	HDAC8
C17orf58	RFXANK	ITSN1	Z93241.1	APOOL
KCNJ2-AS1	SUGP1	SLC5A3	KIAA0930	TRMT2B
KCNJ2	PDCD2L	DOP1B	TTC38	ARMCX5
ATP5PD	UBA2	AP000696.3	CERK	ARMCX5-GPRASP2
SUMO2	WTIP	TTC3	ALG12	AL117327.1
TEN1	GRAMD1A	C2CD2	PIM3	RBM41
METTL23	RBM42	AP001062.1	CHKB	MID2
SEPTIN9	HNRNPL	POFUT2	AKAP17A	STAG2
ENDOV	SIRT2	AJ011931.1	ZBED1	ZNF280C
NDUFAF8	SARS2	AP001469.3	PUDP	MMGT1
TSPAN10	PAK4	MICAL3	TBL1X	FMR1
OXLD1	PAF1	DGCR11	CA5B	HAUS7
ARL16	EID2	LZTR1	CTPS2	AC245140.3
P4HB	FBL	KIAA1671	SYAP1	TMLHE
APC11	AKT2	CRYBB3	TXLNG
PCYT2	SERTAD3	AL008721.2	RPGR
CENPX	SHKBP1	MN1	CXorf38
RAC3	NUMBL	AC004264.1	USP11
DCXR	SNRPA	MORC2	PIM2
OGFOD3	EGLN2	AL031587.3	TFE3
RAB40B	HNRNPUL1	NPTXR	PRICKLE3
FN3K	EXOSC5	CBX6	FAM120C
MYL12A	DMAC2	EP300	FGD1
MYL12B	ARHGEF1	ZC3H7B	GNL3L
GAPLINC	ZNF574	TCF20	UBQLN2
LAMA1	ZNF526	EFCAB6	LAS1L
RALBP1	GSK3A	PPARA	ABCB7
RAB31	PRR19	GRAMD4	MAGEE1
KCTD1	XRCC1	BRD1	ARMCX1
INO80C	SMG9	PPP6R2	TMSB15B
TPGS2	TOMM40	WWC3	ALG13
C18orf32	CD3EAP	CLCN4	SLC25A5-AS1
SEC11C	CCDC61	MID1	CXorf56
LMAN1	PPP5C	PHKA2	NKRF
CCBE1	SAE1	SH3KBP1	ELF4
SERPINB7	KPTN	RPS6KA3	AIFM1
CYB5A	GRWD1	KLHL15	STK26
TXNL4A	BAX	TAB3	RAP2C
BSG	RUVBL2	DMD	PHF6
GPX4	SNRNP70	PRRG1	HTATSF1
ATP5F1D	ALDH16A1	MED14	HSFX3
CIRBP	IRF3	USP9X	TAZ
CIRBP-AS1	MED25	ZNF81
FAM174C	NUP62	TSPYL2
NDUFS7	C19orf48	HUWE1
GAMT	CTU1	OPHN1
UQCR11	ZNF480	MED12
ABHD17A	PRPF31	ZMYM3
MKNK2	LENG1	PHKA1
DOT1L	RDH13	CHIC1
OAZ1	T14	MAGT1
G11	ZNF579	ATP7A
MRPL54	ZNF787	RPS6KA6
UBXN6	ZNF444	KLHL4
MYDGF	ZNF584	SYTL4
MICOS13	ZBTB45	ARMCX4
NDUFA11	TRIM28	FAM199X
ALKBH7	NSFL1C	TBC1D8B
PEX11G	SNRPB	MORC4
MCOLN1	NOP56	WDR44
PET100	VPS16	DOCK11
TRAPPC5	CENPB	SMARCA1
CTXN1	CRLS1	OCRL
CD320	NDUFAF5	BCORL1
NDUFA7	PET117	SLC9A6
2022-03-02	SEC23B	ARHGEF6
UBL5	ENTPD6	ATP11C
PIN1	PDRG1	CD99L2
FDX2	CDK5RAP1	ZNF275
CDKN2D	PXMP4	PLXNB3
TMED1	PIGU	PLX3
YIPF2	NFS1	ZFY
PLPPR2	AAR2	PRKY
WDR83OS	BLCAP	USP9Y
TRIR	CTNNBL1	DDX3Y
PRDX2	ACTR5	UTY
CALR	DNTTIP1	TTTY14
GADD45GIP1	SNX21	KDM5D
CC1	SLC35C2
C19orf53	TP53RK
PRKACA	CSE1L
NDUFB7	DDX27
FAM32A	RNF114
USE1	MOCS3
OCEL1	CSTF1
MRPL34	RAE1
DDA1	NELFCD
PGLS	PRELID3B
RAB3A	FAM217B
LSM4	MTG2
FKBP8	MRGBP
KXD1	UCKL1
REX1BD	RGS19
HOMER3	BTG3
HOMER3-AS1	MIR155HG
BORCS8	MRPL39
NDUFA13	CCT8
PDCD5	GART
ZNF599	PSMG1
SCN1B	WDR4
LSR	NDUFV3
USF2	PDXK
SBSN	RRP1
TMEM147	PWP2
ETV2	SLC19A1
COX6B1	HDHD5
U2AF1L4	ESS2
PSENEN	GNB1L
ALKBH6	RTL10
THAP8	TXNRD2
POLR2I	TANGO2
TBCB	TRMT2A
CAPNS1	RANBP1
ZNF585A	KLHL22
YIF1B	SMARCB1
FAM98C	ASPHD2
EIF3K	SRRD
MED29	TFIP11
RAB4B	Z93930.2
AXL	ZNRF3
B9D2	RHBDD3
RABAC1	EWSR1
ETHE1	GAS2L1
ZNF428	NIPSP1
BCAM	ASCC2
CLPTM1	TBC1D10A
GEMIN7	SF3A1
ERCC1	PES1
SNRPD2	RTCB
CALM3	FBXO7
AP2S1	EIF3D
TMEM160	MPST
PA-AS1	KCTD17
SELENOW	CDC42EP1
EMP3	NOL12
KDELR1	ANKRD54
SPHK2	ADSL
MAMSTR	SGSM3
FTL	L3MBTL2
LIN7B	PHF5A
C19orf73	XRCC6
RCN3	CCDC134
RRAS	TTLL12
CPT1C	CDPF1
TSKS	TRMU
AKT1S1	TRABD
ATF5	SELENOO
EMC10	MAPK11
JOSD2	GTPBP6
ETFB	DHRSX
CACNG6	RBBP7
NDUFA3	PDHA1
MBOAT7	ACOT9
TSEN34	MID1IP1
TMEM238	RBM10
ISOC2	ELK1
ZNF524	TBC1D25
ZNF580	WDR13
CCDC106	GPKOW
TRAPPC2B	CCDC22
ZNF749	APEX2
ZNF837	NONO
SLC27A5	UPRT
CHMP2A	CSTF2
RBCK1	HNRNPH2
FKBP1A	SLC25A43
DDRGK1	UPF3B
TMEM230	RNF113A
SHLD1	UTP14A
ANKEF1	RBMX2
MKKS	HPRT1
DSTN	RBMX
SMIM26	IRAK1
CST3	UBL4A
APMAP	IKBKG
ABHD12	DKC1
SNTA1	BRCC3
DYNLRB1
EDEM2
MMP24OS
ERGIC3
ROMO1
SCAND1
NDRG3
RPN2
IFT52
TOMM34
PIGT
ACOT8
CTSA
UBE2V1
ADNP-AS1
CTSZ
ATP5F1E
AL160412.1
GID8
PPDPF
ATP5PF
N6AMT1
RWDD2B
SOD1
EVA1C
IL10RB
IFNGR2
TMEM50B
ATP5PO
PIGP
GET1
CSTB
CFAP410
SUMO3
LINC01547
YBEY
ATP6V1E1
TMEM191B
SLC25A1
C22orf39
COMT
DGCR6L
THAP7-AS1
TMEM191C
YDJC
SDF2L1
CHCHD10
MIF
GSTT2B
TPST2
HSCB
UQCR10
CASTOR1
CCDC157
SLC35E4
SELENOM
HMOX1
TXN2
TST
LGALS1
TRIOBP
GCAT
POLR2F
PICK1
BAIAP2L2
KDELR3
APOBEC3F
APOBEC3G
RBX1
POLR3H
DESI1
SNU13
GA
SMDT1
NDUFA6
CYB5R3
TTLL1
TSPO
WNT7B
BX537318.1
PRR34-AS1
CRELD2
LMF2
TYMP
CD99
AP1S2
EIF1AX
PRDX4
GK
DYNLT3
LINC01204
CHST7
NDUFB11
UXT
PORCN
PRAF2
MAGED1
FAM104B
MAGEH1
NBDY
YIPF6
PDZD11
PIN4
COX7B
TIMM8A
ARMCX6
TCEAL8
TCEAL9
BEX3
TCEAL4
TCEAL3
TCEAL1
RADX
ATG4A
IL13RA2
UBE2A
NDUFA1
NKAP
C1GALT1C1
ZDHHC9
MOSPD1
SMIM10
RTL8C
RTL8A
LDOC1
VMA21
BCAP31
ABCD1
SSR4
TMEM187
DSE1L1
ATP6AP1
LAGE3
FAM3A
MPP1
F8A1
FUNDC2
RPS4Y1
EIF1AY

## Sheet: S5.
	logFC	logCPM	LR	PValue	FDR	Cluster			logFC	logCPM	LR	PValue	FDR	Cluster			logFC	logCPM	LR	PValue	FDR	Cluster			logFC	logCPM	LR	PValue	FDR	Cluster			logFC	logCPM	LR	PValue	FDR	cluster			logFC	logCPM	LR	PValue	FDR	Cluster			logFC
NEFM	-8.20767	2.83703	148.993	2.87784e-34	1.05332e-29	0		PTGER2	-10.0855	4.45559	83.7044	5.74581e-20	2.10302e-15	1		NOX4	4.47685	5.12665	95.7266	1.31895e-22	4.8275e-18	2		NEFM	-8.02562	2.62343	118.607	1.27649e-27	4.67206e-23	3		MDFI	6.70917	2.99479	77.8849	1.09225e-18	3.99774e-14	4		NUAK1	3.6118	4.77098	119.189	9.52018e-28	3.48448e-23	5		XIST	15.2186
RDH5	-3.77692	4.32831	79.2293	5.53049e-19	8.72741e-15	0		AEBP1	2.791	6.5072	81.5063	1.74704e-19	3.19717e-15	1		AEBP1	2.80663	6.51422	89.7948	2.6419e-21	4.8348e-17	2		SULF2	3.98869	2.64259	93.7883	3.5114e-22	6.42604e-18	3		XIST	14.3626	3.44665	76.2395	2.51264e-18	4.59826e-14	4		CSF3	10.0772	3.05713	99.5911	1.87347e-23	3.42854e-19	5		MDFI	6.07738
FBLN1	4.1563	3.09499	78.7209	7.15342e-19	8.72741e-15	0		NOX4	4.72586	5.47926	77.0488	1.66789e-18	2.03488e-14	1		PDGFB	9.25891	1.43447	80.0579	3.63598e-19	4.43602e-15	2		PDGFB	6.5623	1.30397	80.5022	2.90377e-19	3.5427e-15	3		TCIM	4.46573	4.81532	65.018	7.4217e-16	9.05472e-12	4		NOX4	4.73538	5.30764	92.2125	7.78522e-22	9.49823e-18	5		UBALD2	2.52199
CXCR4	9.20985	1.20688	74.7977	5.21503e-18	4.77188e-14	0		NEFM	-7.71881	3.01635	73.1865	1.1796e-17	9.40516e-14	1		KCNAB1	5.97617	3.7984	78.6825	7.29381e-19	6.67402e-15	2		LINC00973	-4.10293	4.37975	70.9618	3.64209e-17	3.3326e-13	3		NEFM	-9.98501	3.37707	63.1147	1.95012e-15	1.78441e-11	4		DDIT4	2.92353	7.0731	88.4994	5.08505e-21	4.58265e-17	5		DDIT4	3.3656
AEBP1	3.11993	6.125	74.085	7.48246e-18	5.47731e-14	0		XIST	17.2149	3.2463	73.0179	1.28482e-17	9.40516e-14	1		XIST	13.331	3.54791	77.242	1.5124e-18	9.69411e-15	2		PSAT1	3.33949	7.09434	66.9361	2.80448e-16	2.05293e-12	3		JUP	3.17442	5.47681	57.9562	2.68013e-14	1.96191e-10	4		PTGER2	-8.6399	4.19556	88.0881	6.26028e-21	4.58265e-17	5		AC099563.2	-7.99508
KRTAP1-5	-10.9959	1.36967	70.7336	4.08872e-17	2.49419e-13	0		NCK2	2.42658	5.66631	71.6742	2.5383e-17	1.5484e-13	1		AC099563.2	-7.10429	0.962734	77.1443	1.58916e-18	9.69411e-15	2		SAA2	8.10036	1.8031	61.7498	3.89997e-15	2.13124e-11	3		NUAK1	2.62207	5.28069	51.9446	5.709e-13	3.48259e-09	4		ADAMTS1	-3.79255	8.118	82.9336	8.48543e-20	5.17625e-16	5		CXCR4	7.4785
XIST	19.0463	3.33305	68.7561	1.11423e-16	5.826e-13	0		RDH5	-4.69256	3.54699	70.417	4.80045e-17	2.51002e-13	1		ADAMTS1	-3.02908	7.93001	72.7497	1.47179e-17	7.69556e-14	2		ZNF749	-2.88432	3.60724	61.5097	4.40558e-15	2.13124e-11	3		AEBP1	3.27452	5.71292	49.6919	1.79891e-12	9.40601e-09	4		XIST	10.6732	3.4857	75.1928	4.26924e-18	2.23226e-14	5		KRTAP2-3	-6.25176
PCK2	3.40722	5.87984	67.884	1.73405e-16	7.93349e-13	0		PRKAA2	-5.60801	1.22094	69.5551	7.43105e-17	3.3998e-13	1		DENND2A	6.75571	1.41258	69.4702	7.75792e-17	3.54935e-13	2		AEBP1	3.24183	5.38751	61.3999	4.65832e-15	2.13124e-11	3		AC037198.2	2.99159	4.87718	49.3716	2.11795e-12	9.68988e-09	4		CXCR4	8.8542	2.47273	70.9755	3.61683e-17	1.65474e-13	5		HES1	3.20024
AC099563.2	-7.17285	1.14599	67.3721	2.2481e-16	9.14251e-13	0		FBLN1	3.82213	3.58284	67.8693	1.74696e-16	7.10451e-13	1		KRTAP2-3	-8.26824	5.22896	69.1721	9.02369e-17	3.66973e-13	2		AC099563.2	-7.03189	1.29282	59.4191	1.27424e-14	5.18203e-11	3		CDH5	5.28124	3.90683	43.8994	3.45687e-11	1.40583e-07	4		SOX4	2.09491	6.46234	69.0776	9.46644e-17	3.84979e-13	5		SOX17	3.18793
LOXL3	-3.32201	6.42618	62.5563	2.58929e-15	9.47708e-12	0		CKB	-3.6991	4.68494	66.7173	3.13365e-16	1.14695e-12	1		DDIT4	3.34082	6.89052	60.8478	6.1663e-15	2.25693e-11	2		SLC1A1	-2.54187	4.38542	57.3883	3.57722e-14	1.3093e-10	3		MT1X	-1.99391	6.0236	42.7248	6.30069e-11	2.30612e-07	4		KCNAB1	6.12469	3.9042	67.4669	2.1425e-16	7.84178e-13	5		NEK10	-2.68859
NOX4	4.51402	4.64338	61.1325	5.33599e-15	1.77548e-11	0		AC099563.2	-6.4924	0.976971	63.9204	1.29552e-15	4.31068e-12	1		CXCR4	9.76278	1.90237	60.2545	8.33503e-15	2.77337e-11	2		KRTAP2-3	-7.92579	6.30079	56.3112	6.18611e-14	2.05834e-10	3		EDN1	3.5508	7.3297	39.8176	2.78821e-10	9.27738e-07	4		NEFM	-5.82665	2.70055	66.2741	3.92378e-16	1.30559e-12	5		NOX4	4.85183
CKB	-2.83133	4.77068	54.917	1.25727e-13	3.83478e-10	0		FLVCR2	-6.18124	-0.309791	62.6631	2.45274e-15	7.48105e-12	1		PTGER2	-7.74562	3.99312	57.9443	2.69644e-14	8.22437e-11	2		PCK2	3.63904	5.12717	55.9403	7.47051e-14	2.27857e-10	3		ACVRL1	5.53259	2.39327	39.1356	3.95378e-10	1.20594e-06	4		KRTAP2-3	-10.6646	4.1766	65.6524	5.37889e-16	1.64061e-12	5		LOXL3	-3.76842
LINC00973	-3.9491	3.51951	53.8052	2.21389e-13	6.23311e-10	0		MAP1A	-2.21573	6.75232	57.9049	2.75098e-14	7.74529e-11	1		LOXL3	-3.94825	6.12546	57.7307	3.00577e-14	8.46264e-11	2		LOXL3	-2.95788	5.93978	53.7365	2.29259e-13	6.45471e-10	3		CCL11	7.42049	3.41226	38.9667	4.311e-10	1.21374e-06	4		ETS2	2.49058	5.98386	60.015	9.41379e-15	2.65042e-11	5		CDH5	4.59582
PTGER2	-7.22723	3.28514	52.3893	4.55206e-13	1.19007e-09	0		LIF	-3.04995	4.29587	56.5591	5.45352e-14	1.42575e-10	1		RNF128	-7.82907	1.66734	57.4774	3.41885e-14	8.93808e-11	2		XIST	14.3745	2.21793	51.8343	6.03862e-13	1.57871e-09	3		NFE2L3	2.57879	4.99717	37.6484	8.47173e-10	2.21481e-06	4		NNMT	2.15397	7.36807	59.1484	1.46219e-14	3.82268e-11	5		SLC1A1	-2.87617
SAA2	6.88182	1.56561	50.5384	1.16857e-12	2.85139e-09	0		MT2A	-2.14336	12.3106	53.956	2.0503e-13	5.00287e-10	1		SLC1A1	-2.47803	4.49485	54.2468	1.76829e-13	4.31475e-10	2		RDH5	-3.59064	4.56521	50.161	1.41637e-12	3.45603e-09	3		FOXG1	9.8482	1.09902	37.2993	1.01321e-09	2.32271e-06	4		DENND2A	6.75524	1.93692	58.6341	1.89894e-14	4.63354e-11	5		NNMT	2.71269
DENND2A	7.60244	0.837152	49.8635	1.64819e-12	3.77034e-09	0		PAG1	-5.04332	1.9199	53.2011	3.0109e-13	6.88762e-10	1		UNC5B	2.5176	4.99283	53.9746	2.03094e-13	4.64589e-10	2		AC037198.2	3.37553	3.47578	49.0072	2.55023e-12	5.83381e-09	3		CCN2	2.11121	10.5981	37.2952	1.01537e-09	2.32271e-06	4		CSPG4	-4.69206	3.98771	57.3674	3.61544e-14	8.27055e-11	5		RDH5	-4.38949
CTH	2.8697	2.76016	49.5099	1.97372e-12	3.87783e-09	0		AC116003.1	-7.4429	-1.61781	52.4436	4.4278e-13	9.53304e-10	1		NUAK1	3.11859	5.02386	51.6148	6.75312e-13	1.45395e-09	2		FBLN1	3.90801	2.65553	48.2908	3.6747e-12	7.91163e-09	3		TEK	3.35831	2.94055	36.8676	1.26432e-09	2.72207e-06	4		LOXL3	-4.21346	5.82911	55.9358	7.48765e-14	1.61209e-10	5		KCNAB1	5.57424
SLC1A1	-2.51739	4.73203	49.5006	1.98309e-12	3.87783e-09	0		LOXL3	-3.9913	6.01487	52.2673	4.84371e-13	9.84915e-10	1		LMO2	-3.08202	4.68667	51.0397	9.05168e-13	1.84056e-09	2		ACVRL1	6.13738	2.04432	47.7213	4.91335e-12	9.91402e-09	3		DDIT4	2.32114	8.01549	36.6914	1.38387e-09	2.81394e-06	4		FGD4	-5.00948	4.13781	55.3151	1.02676e-13	2.0878e-10	5		HAS3	-4.08413
DDIT4	3.19521	7.36426	49.3803	2.10856e-12	3.87783e-09	0		SLC1A1	-2.96576	4.63773	51.2176	8.26742e-13	1.59261e-09	1		NCK2	2.0866	5.34747	50.3813	1.26593e-12	2.43864e-09	2		EDN1	3.29337	8.14475	47.6304	5.14648e-12	9.91402e-09	3		RGS3	1.79126	6.4158	36.3905	1.61488e-09	3.11085e-06	4		SLC1A1	-3.28174	4.5285	54.9862	1.2138e-13	2.33822e-10	5		NCK2	2.44599
PDGFB	6.63827	1.33264	49.3706	2.11897e-12	3.87783e-09	0		LINC01182	-4.44444	-1.18539	51.0028	9.22344e-13	1.68794e-09	1		RDH5	-4.44689	3.8487	49.5738	1.91049e-12	3.49629e-09	2		TRIB3	2.65546	4.94066	47.0213	7.02178e-12	1.27018e-08	3		SULF2	3.1392	3.5287	35.895	2.08243e-09	3.78903e-06	4		DOK5	-3.29897	5.3762	52.636	4.01467e-13	7.34705e-10	5		PSAT1	2.96471
NCK2	2.23983	5.39473	48.4955	3.31053e-12	5.76994e-09	0		COPRS	-1.67442	7.28879	50.7168	1.06701e-12	1.8597e-09	1		CASC15	3.68977	2.50662	48.5541	3.21304e-12	5.60003e-09	2		LINC02055	8.28324	2.4248	46.9485	7.2877e-12	1.27018e-08	3		LOXL3	-3.059	5.96568	35.8112	2.17397e-09	3.78903e-06	4		GRB14	-2.44691	4.03352	50.6828	1.08566e-12	1.8922e-09	5		ACVRL1	4.92325
KCNAB1	5.33106	3.60324	48.0422	4.17143e-12	6.93994e-09	0		RNF128	-8.09646	2.1993	50.4296	1.23519e-12	1.97127e-09	1		PAG1	-4.84251	2.20619	48.1947	3.85921e-12	6.42051e-09	2		NOX4	4.97236	4.37828	46.8358	7.71906e-12	1.28421e-08	3		RHOBTB1	2.25644	3.66872	35.2655	2.87684e-09	4.65533e-06	4		CECR2	4.42706	2.40361	48.3764	3.51783e-12	5.85256e-09	5		SULF2	3.09212
PIM1	3.58704	3.41084	47.8765	4.53937e-12	7.22372e-09	0		ROBO3	2.47616	4.23776	50.4239	1.23874e-12	1.97127e-09	1		PCK2	2.62048	5.36758	46.6269	8.58722e-12	1.33506e-08	2		KRT34	-7.86394	1.41381	44.638	2.37049e-11	3.77227e-08	3		NCK2	2.01574	5.68541	35.2329	2.9254e-09	4.65533e-06	4		FBLN1	3.69268	4.51584	48.0964	4.05774e-12	6.45728e-09	5		OSCAR	4.35348
AC246817.2	10.6036	-1.51482	47.309	6.06321e-12	9.24664e-09	0		KRTAP2-3	-9.94581	4.53567	50.1015	1.45993e-12	2.22645e-09	1		FBLN1	3.40405	4.11495	46.5892	8.75425e-12	1.33506e-08	2		CCL8	7.2833	0.104589	44.0548	3.19315e-11	4.86968e-08	3		F2RL1	3.24921	5.65753	35.1252	3.09167e-09	4.71492e-06	4		PSAT1	2.5389	7.19786	45.119	1.85422e-11	2.82777e-08	5		AEBP1	3.22429
AC009166.1	10.5088	-1.57046	46.6644	8.4246e-12	1.23339e-08	0		PSAT1	2.89853	6.99298	49.5873	1.8974e-12	2.77788e-09	1		NEFM	-6.42292	2.77555	45.9527	1.21141e-11	1.77355e-08	2		MDFI	7.45482	3.09786	43.7789	3.67638e-11	5.38237e-08	3		CCL8	8.82873	1.19367	34.7037	3.83903e-09	5.6205e-06	4		TRAC	6.11688	2.61916	45.0214	1.94898e-11	2.85338e-08	5		LINC00973	-4.05158
HES1	3.08614	3.71401	46.4935	9.1924e-12	1.28078e-08	0		GEM	-2.68808	3.25569	49.188	2.32573e-12	3.274e-09	1		GRB14	-2.54784	3.92797	44.0099	3.26724e-11	4.59939e-08	2		AC106795.3	-5.69852	0.593182	43.6643	3.89827e-11	5.48771e-08	3		SORBS2	2.14553	4.49288	34.4562	4.35952e-09	6.13703e-06	4		RNF128	-5.79421	2.36991	43.7767	3.68067e-11	5.1814e-08	5		BBC3	2.63658
COPRS	-1.49443	7.34723	46.3947	9.66777e-12	1.28078e-08	0		ZNF749	-2.09192	3.08361	48.2576	3.73737e-12	5.06636e-09	1		FGD4	-4.47125	3.84702	43.4303	4.39324e-11	5.95544e-08	2		COPRS	-1.9378	7.86497	43.4343	4.38439e-11	5.94345e-08	3		LTBP2	1.75511	7.35458	34.073	5.30836e-09	7.19597e-06	4		RDH5	-4.83242	3.53437	43.563	4.10518e-11	5.56495e-08	5		PDGFB	5.71325
PSAT1	3.05528	7.76055	46.3685	9.79804e-12	1.28078e-08	0		CCN2	1.55947	11.0639	48.0749	4.10246e-12	5.36265e-09	1		DUSP8	2.75706	1.73974	43.1939	4.95757e-11	6.48043e-08	2		NCEH1	-1.96376	4.77444	43.3187	4.65114e-11	6.07987e-08	3		ITPKB	2.82203	3.17705	33.3908	7.5381e-09	9.85364e-06	4		CKB	-3.34964	4.37328	43.2986	4.69922e-11	6.14272e-08	5		EDN1	2.87007
NCEH1	-2.04955	5.22034	46.0954	1.12631e-11	1.42152e-08	0		PCK2	2.7521	5.07026	47.248	6.25503e-12	7.89449e-09	1		PDE5A	-3.82487	3.79651	43.0496	5.33683e-11	6.73563e-08	2		NUAK1	2.85817	5.2706	42.8596	5.88121e-11	7.42269e-08	3		VANGL2	5.61742	1.38288	33.049	8.98673e-09	1.13422e-05	4		PCK2	2.71896	5.40747	42.8043	6.04994e-11	7.63565e-08	5		CPEB2	-1.88817
PRKCQ-AS1	5.58294	-0.0667077	44.6621	2.34147e-11	2.85667e-08	0		INSC	-5.19066	-0.954302	46.796	7.87758e-12	9.61091e-09	1		CSPG4	-4.42487	3.76932	42.8049	6.04804e-11	7.37882e-08	2		KRTAP1-5	-9.5777	1.64563	42.7239	6.30363e-11	7.69063e-08	3		GEM	-2.48252	4.5436	32.6226	1.11905e-08	1.36528e-05	4		TCIM	5.56808	3.41626	42.7094	6.3507e-11	7.74806e-08	5		CYFIP2	2.42015
DOCK5	-1.61622	5.33615	44.3227	2.78469e-11	3.13414e-08	0		ADAMTS1	-3.6125	7.9736	46.6955	8.29177e-12	9.7899e-09	1		CKB	-2.83391	4.54635	42.4718	7.17081e-11	8.46641e-08	2		NCK2	2.20682	5.08635	42.1271	8.55294e-11	1.00983e-07	3		BMP6	3.66229	4.454	32.5523	1.16025e-08	1.36988e-05	4		PAG1	-5.38117	2.31169	42.4841	7.12579e-11	8.41326e-08	5		DTNA	-3.60666
RNF128	-7.43963	1.5441	44.2913	2.82969e-11	3.13414e-08	0		AC006058.3	-7.15147	-1.97699	46.0899	1.12952e-11	1.2852e-08	1		MAP1A	-1.99742	6.44264	42.1393	8.49974e-11	9.72185e-08	2		DDIT4	3.19872	6.92654	41.1041	1.44331e-10	1.65084e-07	3		ITGB8	2.88632	4.07443	32.4513	1.22216e-08	1.39789e-05	4		PRKCQ-AS1	5.81897	1.07851	41.1862	1.38397e-10	1.58296e-07	5		PAG1	-3.82338
KRTAP2-3	-7.59234	5.63349	44.2634	2.87039e-11	3.13414e-08	0		SPINK4	-7.84536	-2.04393	46.0398	1.15876e-11	1.2852e-08	1		DIPK1B	3.98289	2.59879	41.5888	1.12639e-10	1.24327e-07	2		CKB	-2.41048	4.5675	40.8391	1.65294e-10	1.79894e-07	3		KRTAP2-3	-7.4766	4.52891	32.3868	1.2634e-08	1.40126e-05	4		CYFIP2	2.39834	3.4103	40.9242	1.58247e-10	1.75515e-07	5		RBP1	6.91912
AL139147.1	5.89794	-1.62121	44.2356	2.91142e-11	3.13414e-08	0		DENND2A	6.11799	1.81472	45.3179	1.67512e-11	1.80327e-08	1		PRKCQ-AS1	4.33945	0.41503	41.5399	1.15492e-10	1.24327e-07	2		DTNA	-3.18855	2.5167	40.8177	1.6711e-10	1.79894e-07	3		AC079949.3	8.55492	0.899777	31.7143	1.78601e-08	1.92264e-05	4		C2CD4B	7.1832	0.991502	40.5217	1.94445e-10	2.0351e-07	5		RGS3	2.02272
INHBE	6.25181	0.260216	43.8064	3.62521e-11	3.79104e-08	0		MT1X	-2.29366	5.81251	44.4616	2.594e-11	2.71265e-08	1		MOK	-3.17439	5.38682	41.391	1.24627e-10	1.30328e-07	2		SAA1	9.15563	3.9446	39.9675	2.58226e-10	2.70038e-07	3		NOX4	4.4071	4.60204	30.4414	3.441e-08	3.5984e-05	4		OSCAR	4.21922	3.89963	40.5201	1.94608e-10	2.0351e-07	5		DNAH11	-5.21228
SULF2	3.21395	3.00621	43.5079	4.22248e-11	4.29297e-08	0		AC246817.2	9.76528	-1.01683	44.3563	2.73735e-11	2.77461e-08	1		SOX4	1.82216	6.07083	39.6842	2.98537e-10	3.03521e-07	2		OSCAR	3.83427	3.87352	39.6022	3.11339e-10	3.16536e-07	3		HIST1H2BK	-2.45599	6.26889	30.3441	3.61809e-08	3.6785e-05	4		EBF2	-8.14884	3.46628	40.2677	2.21445e-10	2.25142e-07	5		DENND2A	5.15294
SLC3A2	2.11985	7.80143	42.9441	5.63259e-11	5.457e-08	0		L3MBTL3	1.93008	3.84099	44.3086	2.80485e-11	2.77461e-08	1		COPRS	-1.45615	7.54129	39.4639	3.34177e-10	3.30573e-07	2		MT1X	-2.82006	7.05207	39.4334	3.3944e-10	3.3578e-07	3		RBP1	5.61109	3.27241	30.1431	4.01316e-08	3.96988e-05	4		ROBO3	2.21622	4.19363	40.1522	2.34926e-10	2.32393e-07	5		SERPINF1	4.12271
KRTAP4-12	-8.09999	-1.71825	42.9327	5.66558e-11	5.457e-08	0		CSPG4	-5.37972	3.31777	43.9086	3.44078e-11	3.3141e-08	1		LIF	-2.92838	4.15557	39.1515	3.92157e-10	3.77719e-07	2		LMO2	-3.36709	4.75779	39.0905	4.04598e-10	3.89702e-07	3		ALPL	-6.29581	4.14113	29.9043	4.53899e-08	4.37188e-05	4		GRASP	4.37454	2.44288	40.0751	2.44383e-10	2.35386e-07	5		PCK2	2.70119
UNC5B	2.8645	5.35259	42.7618	6.18292e-11	5.74799e-08	0		AC009166.1	9.63421	-1.09118	43.4493	4.35078e-11	4.08315e-08	1		MT1X	-1.872	5.87003	38.8456	4.58694e-10	4.30478e-07	2		OSTN-AS1	-5.65995	3.55217	38.8144	4.6608e-10	4.3741e-07	3		SAA2	5.188	1.18832	29.5908	5.33576e-08	5.00754e-05	4		SULF2	3.62023	2.53054	39.9448	2.6124e-10	2.4517e-07	5		PIM1	3.9317
OSTN-AS1	-5.27959	2.54877	42.7307	6.28179e-11	5.74799e-08	0		KRT34	-8.65976	-0.380025	43.3611	4.55139e-11	4.16463e-08	1		AC246817.2	6.93565	-0.967532	38.4385	5.65062e-10	5.17045e-07	2		EBF2	-7.3177	2.64399	38.6511	5.06755e-10	4.63694e-07	3		SLC7A5	1.76278	6.11583	29.3144	6.1536e-08	5.49888e-05	4		PCOLCE2	-2.9697	5.79311	39.7955	2.81998e-10	2.58035e-07	5		DOCK5	-1.85102
PAG1	-4.09161	1.89091	42.6671	6.48945e-11	5.79318e-08	0		SULF2	3.11406	3.40773	42.5861	6.7638e-11	6.0381e-08	1		LRRC32	-5.97606	4.32622	38.3633	5.87254e-10	5.24246e-07	2		NR3C2	-4.16171	0.775057	38.4493	5.6195e-10	5.01656e-07	3		CHAC1	1.80715	5.65959	29.3125	6.15978e-08	5.49888e-05	4		TSLP	-4.37425	4.58973	39.7308	2.91489e-10	2.60214e-07	5		PRKAA2	-3.50465
LINC01182	-4.34885	-0.453418	42.1566	8.42503e-11	7.34202e-08	0		PPP1R14B-AS1	-1.83887	5.40486	42.2622	7.98222e-11	6.95613e-08	1		HIPK2	-1.41612	5.60973	38.2129	6.34321e-10	5.5278e-07	2		HERPUD1	1.81781	8.04044	38.2888	6.10118e-10	5.31689e-07	3		OSCAR	2.73361	4.71831	28.537	9.19237e-08	8.01071e-05	4		PDGFB	7.29796	1.05421	39.6122	3.09737e-10	2.69921e-07	5		PMEPA1	1.57654
LIF	-2.5548	4.75929	41.9331	9.44488e-11	8.03935e-08	0		GUCY1A2	5.27594	2.11385	41.7193	1.05363e-10	8.96836e-08	1		TBX2	-3.70279	5.4365	37.5861	8.74656e-10	7.44495e-07	2		FNDC4	-1.60392	5.40455	38.2023	6.37781e-10	5.4287e-07	3		SCUBE3	-6.94368	5.95377	28.3957	9.88832e-08	8.4168e-05	4		PMEPA1	1.68565	4.8446	39.5528	3.19313e-10	2.71795e-07	5		NEFM	-7.54041
ZNF749	-1.93812	3.1352	41.8645	9.78246e-11	8.13745e-08	0		ARL4C	-2.66272	5.92756	40.4414	2.02597e-10	1.68529e-07	1		HES1	3.48471	3.43044	37.3032	1.01116e-09	8.23425e-07	2		SKIL	1.67041	5.10342	37.8813	7.51842e-10	6.25413e-07	3		COPRS	-1.63442	7.41038	28.0084	1.20788e-07	0.000100476	4		ABCG1	4.82625	2.3442	39.3431	3.55505e-10	2.91305e-07	5		ECSCR	4.76549
CCN2	1.58887	11.6146	41.6282	1.10389e-10	8.97853e-08	0		LINC00973	-4.71388	3.59472	39.995	2.54615e-10	2.07093e-07	1		ZNF749	-2.03411	3.31718	37.3009	1.01238e-09	8.23425e-07	2		CHCHD10	-2.40033	7.8577	36.299	1.69251e-09	1.37662e-06	3		KCNAB1	4.66363	3.27542	27.9238	1.2619e-07	0.000102638	4		MAP1A	-2.37739	6.4883	39.3286	3.58152e-10	2.91305e-07	5		GRB14	-3.68391
EDN1	2.72071	8.47953	41.4397	1.21564e-10	9.6725e-08	0		PRKCQ-AS1	5.14176	0.251574	39.1915	3.84209e-10	3.05705e-07	1		PELI2	2.81632	2.3018	36.9907	1.18692e-09	9.44399e-07	2		HES1	3.03177	3.39006	35.882	2.09633e-09	1.64844e-06	3		ANGPTL4	2.90274	8.55515	26.5277	2.59784e-07	0.000206703	4		PHGDH	2.31023	7.38962	39.2182	3.78982e-10	3.01546e-07	5		TTN	-3.03806
SLC1A3	3.58441	1.41453	41.1749	1.39197e-10	1.08399e-07	0		AL139147.1	6.95407	-1.71562	38.9464	4.356e-10	3.35628e-07	1		ARC	-5.80243	-0.245685	36.7927	1.31382e-09	1.02313e-06	2		DENND2A	5.47423	-0.0199785	35.8631	2.11679e-09	1.64844e-06	3		CSPG4	-3.19416	2.34123	26.3764	2.80948e-07	0.000218717	4		DIPK1B	4.63357	2.33158	38.5868	5.23707e-10	4.07834e-07	5		VANGL2	5.04517
MT1X	-2.01345	5.92352	40.9775	1.53993e-10	1.17423e-07	0		HRH1	2.11027	4.59849	38.9032	4.45355e-10	3.35628e-07	1		PSAT1	2.39295	7.26335	36.3252	1.66988e-09	1.27332e-06	2		SLC3A2	2.57957	7.17654	35.6486	2.3632e-09	1.80199e-06	3		PTGER2	-5.69791	2.29414	26.2833	2.94821e-07	0.000218717	4		SLC3A2	1.84904	7.60643	38.3797	5.82357e-10	4.44059e-07	5		CDC42EP5	2.56517
AC246817.1	9.61224	-2.08418	40.7869	1.69766e-10	1.26808e-07	0		COL17A1	-3.85708	-0.141735	38.8858	4.49326e-10	3.35628e-07	1		DOK1	-2.03122	5.74362	35.4884	2.56571e-09	1.91648e-06	2		PHGDH	3.1423	6.30945	35.5007	2.54953e-09	1.87833e-06	3		ECSCR	4.04359	3.16403	26.2636	2.97847e-07	0.000218717	4		HERPUD1	1.359	7.65766	38.1169	6.6632e-10	4.97714e-07	5		JDP2	2.37432
TRIB3	2.3178	5.29274	40.5978	1.87018e-10	1.36391e-07	0		HIPK2	-1.51979	5.6611	38.7847	4.73211e-10	3.43755e-07	1		LRATD2	8.41571	0.58957	35.2177	2.94831e-09	2.15822e-06	2		FAM49A	4.15916	1.17646	35.4882	2.56596e-09	1.87833e-06	3		UNC5B	1.9358	5.8141	26.2268	3.03587e-07	0.000218717	4		SCUBE3	-6.7955	7.1657	37.9446	7.27838e-10	5.32792e-07	5		EBF2	-6.12801
CHCHD10	-1.90073	7.09095	40.5664	1.90047e-10	1.36391e-07	0		AC246817.1	8.94272	-1.47519	38.7527	4.81044e-10	3.43755e-07	1		LINC02056	-6.19034	-1.1842	35.1037	3.12605e-09	2.24346e-06	2		PIM1	3.68212	3.00217	35.3954	2.69124e-09	1.93142e-06	3		PCK2	2.41125	5.75196	26.2193	3.04762e-07	0.000218717	4		JUP	4.64711	5.11602	37.5864	8.74532e-10	6.27622e-07	5		CSPG4	-4.00087
NR3C2	-3.42653	0.549564	40.5249	1.94124e-10	1.36637e-07	0		OSTN-AS1	-7.92388	2.21966	38.7232	4.88382e-10	3.43755e-07	1		SCUBE3	-6.27828	7.22338	35.0021	3.2935e-09	2.31818e-06	2		ISL2	5.12919	-0.130239	34.4192	4.44308e-09	3.12733e-06	3		MTHFD2	1.66855	7.64018	26.0589	3.3116e-07	0.000233092	4		IFI30	-5.17029	5.97976	36.8958	1.24613e-09	8.7711e-07	5		TRIB3	2.77493
AC009315.1	9.45854	-2.1705	39.8579	2.73123e-10	1.88615e-07	0		KCNAB1	5.08042	3.63361	38.4703	5.55939e-10	3.78458e-07	1		DDIT4-AS1	3.14935	1.84886	34.8241	3.60873e-09	2.49213e-06	2		PSPH	1.82907	4.55348	34.2943	4.73771e-09	3.27179e-06	3		NAALADL1	4.94403	1.18636	25.6241	4.14821e-07	0.000286469	4		SORBS2	2.39353	3.64784	35.6386	2.37528e-09	1.64033e-06	5		SCUBE3	-7.15369
CCL8	8.80773	-0.909232	39.6249	3.07731e-10	2.06027e-07	0		HTR7	-2.77715	1.65807	38.4618	5.58366e-10	3.78458e-07	1		KRT34	-8.27309	0.609143	34.5973	4.05467e-09	2.74824e-06	2		PTGER2	-6.618	3.39551	33.578	6.84617e-09	4.64031e-06	3		CALCRL	3.14082	2.94804	25.5245	4.36806e-07	0.000296066	4		NCK2	1.73303	5.36443	35.1823	3.00237e-09	2.0225e-06	5		PDE5A	-3.78726
AC093010.2	-4.47617	-1.84721	39.6131	3.09594e-10	2.06027e-07	0		NOTCH3	-3.71994	3.8366	38.3362	5.95483e-10	3.96278e-07	1		AC010511.1	5.82214	-1.38076	34.2973	4.73047e-09	3.148e-06	2		SLC5A3	-1.81032	3.64807	33.5232	7.04194e-09	4.68622e-06	3		IFI30	-4.55644	5.99934	25.3039	4.89726e-07	0.000325899	4		MT1X	-1.84641	5.76455	35.1586	3.03919e-09	2.0225e-06	5		GRASP	4.89133
ROBO3	2.65064	3.64544	39.5705	3.16435e-10	2.06819e-07	0		FGD4	-4.71698	3.92381	38.1728	6.47477e-10	4.23184e-07	1		CACNA1A	-4.00198	1.32333	34.1559	5.08683e-09	3.3247e-06	2		CCN2	2.14658	11.099	33.3774	7.58994e-09	4.9607e-06	3		C2CD4B	7.27764	0.62079	25.21	5.14146e-07	0.00033604	4		SMAD1	2.15376	4.64677	35.0325	3.24251e-09	2.11927e-06	5		RPL36A	2.33977
HERPUD1	1.59295	8.38422	39.3433	3.55478e-10	2.28261e-07	0		TSGA10IP	-6.99388	-0.818952	37.9405	7.29365e-10	4.68342e-07	1		KCNK3	-5.9902	0.235802	33.9977	5.5177e-09	3.54304e-06	2		RBP1	5.57125	2.36707	33.312	7.84952e-09	5.04035e-06	3		FBLN1	3.58041	3.22682	25.1437	5.32142e-07	0.0003417	4		DOCK5	-1.58094	5.24235	34.9708	3.34691e-09	2.12476e-06	5		ZFAS1	1.92824
SKIL	1.66317	5.82441	39.252	3.72478e-10	2.35053e-07	0		HERPUD1	1.20804	7.97394	37.8803	7.52222e-10	4.74691e-07	1		HAS3	-2.89753	1.15429	33.9565	5.63582e-09	3.55649e-06	2		CSPG4	-4.44156	2.64679	33.2191	8.23376e-09	5.19593e-06	3		F11R	2.9534	3.1325	25.0866	5.48126e-07	0.000342802	4		ZFAS1	1.44468	8.01674	34.9591	3.36702e-09	2.12476e-06	5		CACNA1A	-7.14794
PHGDH	2.95102	7.12172	38.9821	4.27706e-10	2.6533e-07	0		DDIT4	2.74507	7.09495	37.7088	8.21347e-10	5.09528e-07	1		DOK5	-2.69184	5.49211	33.6103	6.73364e-09	4.17725e-06	2		KRTAP7-1	8.4233	-1.4157	32.8286	1.00651e-08	6.24393e-06	3		CCDC144NL-AS1	3.76853	1.91154	25.071	5.5259e-07	0.000342802	4		ATP2B4	-1.96419	7.07547	34.716	3.81477e-09	2.36652e-06	5		SLC5A3	-1.81794
AC073332.1	-1.91949	2.98666	38.4866	5.51296e-10	3.363e-07	0		LINC00161	-10.0742	0.967945	37.6095	8.64214e-10	5.27185e-07	1		RHOBTB1	1.92899	3.55493	32.8618	9.89468e-09	6.03592e-06	2		MYC	1.6975	6.28555	32.449	1.22361e-08	7.4642e-06	3		LRRC32	-4.79237	3.55975	24.5839	7.11422e-07	0.000428789	4		C11orf87	-3.69822	2.12801	33.9154	5.75617e-09	3.51136e-06	5		MIRLET7BHG	-2.48375
ZFAS1	1.81625	8.34451	38.3813	5.81861e-10	3.49126e-07	0		PHGDH	2.62715	6.96772	37.5533	8.89488e-10	5.33708e-07	1		DTNA	-3.39226	2.91401	32.7912	1.02606e-08	6.15653e-06	2		EFEMP1	2.21253	9.05841	32.1012	1.46348e-08	8.78113e-06	3		PTGIR	1.80847	4.11099	24.5753	7.14628e-07	0.000428789	4		SHANK2	-4.98151	1.12283	33.7596	6.23616e-09	3.69684e-06	5		CNN1	1.81213
AC022730.4	-8.93894	-0.364191	38.001	7.07101e-10	4.17429e-07	0		AC106795.3	-4.83921	0.187194	37.436	9.44627e-10	5.5765e-07	1		CCN2	1.3367	11.0087	32.6965	1.07731e-08	6.35978e-06	2		AC093010.2	-5.17675	-0.421641	31.836	1.67757e-08	9.90334e-06	3		DENND2A	4.85668	1.85652	24.5072	7.40341e-07	0.000437052	4		LRRC32	-6.40067	4.07214	33.7484	6.27214e-09	3.69684e-06	5		FMN2	-4.03946
PSPH	1.89044	5.10987	37.5325	8.99031e-10	5.10773e-07	0		AF106564.1	-5.14	-2.34956	37.1018	1.12119e-09	6.49697e-07	1		MT2A	-1.80036	12.5881	32.5926	1.13648e-08	6.60259e-06	2		GRIK2	-4.00494	1.09931	31.7948	1.71347e-08	9.95474e-06	3		MARS	1.73808	6.22058	24.2846	8.31024e-07	0.000482799	4		TBX2	-3.82254	5.95591	33.7203	6.36324e-09	3.69684e-06	5		CACNA1C	-8.68478
GAS5	1.91632	8.13441	37.5306	8.99913e-10	5.10773e-07	0		ACAA2	1.19021	6.09383	37.0761	1.13605e-09	6.49697e-07	1		LINC00973	-4.73631	3.26583	32.3847	1.26475e-08	7.233e-06	2		C11orf87	-3.44921	1.58151	31.7238	1.77735e-08	1.01645e-05	3		KRTAP1-5	-6.06215	-0.0197102	24.0792	9.24551e-07	0.000528742	4		HES1	2.94431	3.70705	33.6572	6.57306e-09	3.73798e-06	5		PELI2	2.60913
KRT34	-8.1496	1.35209	37.5151	9.07085e-10	5.10773e-07	0		SMILR	-6.61797	1.71317	36.9153	1.23375e-09	6.94715e-07	1		ALPL	-8.09986	4.89589	32.3165	1.30994e-08	7.37619e-06	2		RNF128	-6.85873	1.29881	31.4884	2.00637e-08	1.12498e-05	3		JDP2	1.65804	5.65922	24.0096	9.58584e-07	0.000539444	4		CHCHD10	-1.98703	6.6765	33.638	6.63831e-09	3.73798e-06	5		LIF	-2.46495
TSPAN33	3.98108	0.0669367	36.4636	1.55545e-09	8.62591e-07	0		SNAI1	1.87007	4.54601	36.7349	1.35336e-09	7.50521e-07	1		TNFAIP6	3.3296	4.86186	32.2279	1.37105e-08	7.59375e-06	2		MT1E	-2.42789	9.53091	31.4556	2.0405e-08	1.12498e-05	3		MMP2	1.86817	9.71438	23.9813	9.72741e-07	0.000539444	4		HSPB6	-2.45219	7.88825	33.3208	7.81432e-09	4.33352e-06	5		CAMK2D	-1.65871
GRASP	3.71372	1.76721	36.2289	1.75452e-09	9.58467e-07	0		ZFAS1	1.68763	8.24622	36.6142	1.43978e-09	7.8653e-07	1		SLC3A2	1.61614	7.57018	32.2012	1.39007e-08	7.59375e-06	2		IFI30	-4.98518	5.55413	31.4378	2.05933e-08	1.12498e-05	3		SLC1A5	1.75354	7.42576	23.3566	1.34582e-06	0.000735199	4		LINC00161	-8.44072	2.14353	33.0763	8.86144e-09	4.84086e-06	5		EFNB1	1.47885
TSGA10IP	-4.84967	-1.66619	36.073	1.90062e-09	1.02301e-06	0		PDE5A	-3.55336	4.21742	36.5119	1.51738e-09	8.16729e-07	1		P3H2	-2.13621	2.37237	32.023	1.5236e-08	8.10605e-06	2		LIF	-2.39016	4.53509	31.1082	2.44037e-08	1.3072e-05	3		SMILR	-5.85256	3.3119	23.2439	1.42701e-06	0.000755308	4		MTUS1	5.94303	2.03443	32.8824	9.79043e-09	5.2697e-06	5		PTX3	-2.21776
AC106795.2	-4.67954	-0.985405	35.5059	2.54286e-09	1.34886e-06	0		GRB14	-2.85464	3.96337	36.3792	1.62428e-09	8.616e-07	1		LINC01119	-3.26406	2.06232	32.0172	1.52815e-08	8.10605e-06	2		SCUBE3	-6.43445	7.34282	31.0892	2.46433e-08	1.3072e-05	3		MYEOV	-3.13538	2.75934	23.2314	1.43633e-06	0.000755308	4		GPAT3	-2.60294	3.13794	32.7642	1.04044e-08	5.51903e-06	5		PDZRN3	-2.67648
SALL1	10.4323	-1.60136	35.4187	2.65927e-09	1.3663e-06	0		DOCK5	-1.68248	5.01507	36.2972	1.69408e-09	8.85783e-07	1		SULF2	3.33674	2.64603	31.9879	1.55134e-08	8.11151e-06	2		ACTA2	1.63808	9.40101	30.9599	2.63412e-08	1.3773e-05	3		TRAC	4.76473	1.60248	23.2204	1.44454e-06	0.000755308	4		PCSK5	4.43395	1.54496	32.5885	1.13885e-08	5.95474e-06	5		PHGDH	2.91139
GXYLT2	1.99702	5.22528	35.4049	2.67819e-09	1.3663e-06	0		NR3C2	-3.02669	0.506475	35.9273	2.04817e-09	1.05585e-06	1		GEM	-3.01145	3.42363	31.8197	1.69165e-08	8.61414e-06	2		PLN	7.69468	-1.46185	30.7477	2.93851e-08	1.51482e-05	3		CNN2	1.30878	7.74316	23.1838	1.47234e-06	0.000758999	4		DCBLD2	-1.79571	8.74041	32.4347	1.23263e-08	6.35429e-06	5		PRKG1	-1.7407
CYFIP2	1.88065	3.05928	35.3979	2.68773e-09	1.3663e-06	0		CHCHD10	-1.95338	6.96564	35.4315	2.64186e-09	1.34298e-06	1		ZNF711	5.5698	-0.354687	31.8164	1.69454e-08	8.61414e-06	2		PELI2	2.75951	1.4053	30.6691	3.06004e-08	1.55556e-05	3		ANXA10	-5.08625	5.0786	22.775	1.82122e-06	0.000925811	4		AC099563.2	-5.60177	0.805911	32.0616	1.49359e-08	7.59261e-06	5		C5orf30	-1.91641
SAA1	7.764	3.83127	34.9538	3.37629e-09	1.69282e-06	0		MOK	-2.9282	4.85714	35.3305	2.78235e-09	1.38078e-06	1		MYC	1.31643	6.49714	31.7703	1.73527e-08	8.63181e-06	2		FABP3	-5.49812	2.46685	30.4921	3.35234e-08	1.64812e-05	3		FAM49A	3.85877	2.15014	22.671	1.92245e-06	0.000963885	4		SLC7A5	1.8679	5.78013	31.8379	1.67591e-08	8.40273e-06	5		PSPH	1.93635
MEOX1	6.77091	-0.01534	34.6632	3.91966e-09	1.93869e-06	0		AC073332.1	-1.82273	2.67469	35.324	2.79166e-09	1.38078e-06	1		OSTN-AS1	-5.98032	2.10645	31.7592	1.74518e-08	8.63181e-06	2		ALPL	-7.09951	4.61892	30.4776	3.3774e-08	1.64812e-05	3		OSTN	-9.71863	4.4668	22.4675	2.13734e-06	0.00105245	4		MT2A	-1.63743	12.4257	31.7694	1.73606e-08	8.58671e-06	5		ROBO3	2.79553
RBP1	6.26785	2.83741	34.5417	4.17214e-09	2.03606e-06	0		ETS2	2.49369	5.08615	35.1244	3.09293e-09	1.50939e-06	1		TRIB3	2.23071	4.76111	31.5014	1.99295e-08	9.72584e-06	2		LINC00161	-7.30317	2.12036	30.4742	3.38334e-08	1.64812e-05	3		SERPINA3	3.70061	2.33066	22.4502	2.15659e-06	0.00105245	4		YBX3	1.10502	8.5717	31.7417	1.76103e-08	8.59408e-06	5		RNF128	-7.7544
AF106564.1	-5.38856	-2.40191	34.0603	5.34315e-09	2.57322e-06	0		METTL7B	-5.97021	-0.0701775	35.0469	3.21852e-09	1.55001e-06	1		TBX2-AS1	-3.16647	2.90711	31.3843	2.11688e-08	1.01693e-05	2		LAMP3	5.57117	-0.295698	30.452	3.42224e-08	1.64812e-05	3		ADM2	1.89266	3.70776	22.3265	2.30013e-06	0.00110772	4		UBALD2	1.64369	6.66618	31.4707	2.02476e-08	9.7511e-06	5		AC022601.1	-6.92763
LRATD2	7.56868	1.68126	33.8162	6.05724e-09	2.87923e-06	0		CLEC14A	6.3897	-1.99722	34.9005	3.46992e-09	1.64938e-06	1		AC073332.1	-1.79538	2.30579	31.3637	2.13939e-08	1.01693e-05	2		AREG	-4.85546	2.71507	30.2123	3.87252e-08	1.84076e-05	3		SKIL	1.33963	5.89524	22.0868	2.60601e-06	0.00122985	4		LINC00973	-4.34405	3.10115	31.4288	2.06885e-08	9.83402e-06	5		PLEKHG4	-3.73133
GEM	-2.37788	3.01911	33.7836	6.15952e-09	2.89032e-06	0		GAS5	1.93478	8.19447	34.4733	4.32142e-09	2.0278e-06	1		AC106795.3	-4.65488	0.289107	31.3331	2.1734e-08	1.01985e-05	2		DOCK5	-1.6866	4.73006	30.1073	4.08783e-08	1.91819e-05	3		SLC1A1	-2.31005	4.41035	22.0758	2.62092e-06	0.00122985	4		MOK	-2.87619	5.03688	31.1098	2.43842e-08	1.14421e-05	5		TCIM	3.83168
ISL2	5.23414	0.289124	33.6004	6.76775e-09	3.05164e-06	0		APOL4	8.58121	-0.534323	34.4452	4.38414e-09	2.03119e-06	1		SMILR	-7.14597	1.87852	31.2932	2.21858e-08	1.02788e-05	2		TBXAS1	-2.21463	2.85682	30.0353	4.24251e-08	1.96557e-05	3		NNMT	1.64443	8.15571	21.9616	2.78161e-06	0.00127385	4		HRH1	1.98326	4.61823	30.8985	2.71885e-08	1.23874e-05	5		GXYLT2	2.14679
KIF26B	2.79293	3.87932	33.5999	6.76978e-09	3.05164e-06	0		ADA	1.97313	3.52507	34.1403	5.1279e-09	2.34608e-06	1		DOCK5	-1.43167	5.32026	31.1401	2.40065e-08	1.09833e-05	2		FGD4	-3.55581	3.75359	29.7043	5.03239e-08	2.30238e-05	3		PIR	2.40679	4.35766	21.9597	2.7843e-06	0.00127385	4		PRKAA2	-7.60565	1.31631	30.8775	2.74833e-08	1.23874e-05	5		PTGER2	-5.71796
GPSM3	1.73414	2.74846	33.5899	6.80445e-09	3.05164e-06	0		KRTAP1-5	-9.7145	0.5858	33.9643	5.61327e-09	2.53644e-06	1		HERPUD1	1.52258	7.86115	30.9492	2.64868e-08	1.19684e-05	2		MTHFD2	1.99592	7.258	29.6236	5.2461e-08	2.37052e-05	3		TJP2	-1.561	4.39554	21.8774	2.90637e-06	0.0013128	4		ALPL	-9.68723	4.74576	30.8683	2.76152e-08	1.23874e-05	5		GAS5	1.98217
FGD4	-4.23112	4.45146	33.573	6.86384e-09	3.05164e-06	0		PLAT	-3.36298	8.35063	33.8923	5.82489e-09	2.59996e-06	1		AC006058.3	-6.6514	-1.06566	30.821	2.82958e-08	1.26299e-05	2		PRKAA2	-3.4752	1.79822	29.5475	5.45642e-08	2.43549e-05	3		SAA1	4.79668	3.0909	21.8546	2.94117e-06	0.0013128	4		LIPG	3.15157	5.25947	30.8586	2.77524e-08	1.23874e-05	5		HNRNPA0	1.35624
AP001189.3	-6.53402	-3.6746	33.5571	6.9202e-09	3.05164e-06	0		NCEH1	-1.79996	4.89514	33.807	6.08586e-09	2.68372e-06	1		LYPLAL1-AS1	-6.29302	-0.00734049	30.5912	3.18539e-08	1.40468e-05	2		KIF26B	3.22238	3.16732	29.4532	5.72841e-08	2.52609e-05	3		FHL3	1.4863	5.80954	21.7075	3.17542e-06	0.00138412	4		GAS5	1.59079	7.90073	30.4491	3.42734e-08	1.50665e-05	5		ALPL	-8.17654
PELI2	2.81573	2.14706	33.5148	7.07251e-09	3.0586e-06	0		FNDC4	-1.37767	5.24507	33.7473	6.27572e-09	2.72258e-06	1		NCEH1	-1.66576	5.41896	30.5368	3.27595e-08	1.42742e-05	2		MHENCR	-2.32364	3.27338	29.3949	5.90342e-08	2.57227e-05	3		RDH5	-3.57509	3.76836	21.7068	3.17658e-06	0.00138412	4		EEF1A2	-4.26545	2.24189	30.432	3.4578e-08	1.50665e-05	5		PLTP	2.78323
SCUBE3	-6.50288	7.58602	33.5064	7.10312e-09	3.0586e-06	0		FGFBP1	-5.70177	-2.90698	33.7327	6.32275e-09	2.72258e-06	1		CHRD	4.80794	0.592548	30.3465	3.61358e-08	1.55601e-05	2		PDE5A	-3.28574	4.10462	29.1881	6.5683e-08	2.82831e-05	3		CHCHD10	-1.51616	6.94756	21.6251	3.31477e-06	0.00142734	4		ARL4D	-1.46814	4.37207	30.2563	3.78568e-08	1.63011e-05	5		NR3C2	-3.56662
LINC01119	-2.96837	1.95347	33.4733	7.22494e-09	3.07488e-06	0		LIMD2	1.89278	4.81988	33.6079	6.74194e-09	2.86932e-06	1		CAMK2D	-1.39935	5.67067	29.9459	4.44274e-08	1.87081e-05	2		FLVCR2	-4.67124	-1.00396	28.8161	7.95881e-08	3.38721e-05	3		SYNE2	2.74442	2.23258	21.5499	3.44746e-06	0.00146722	4		OSTN-AS1	-8.77008	2.11143	30.0067	4.30555e-08	1.83241e-05	5		MTHFD2	1.63399
GRB14	-2.92321	4.01209	32.7875	1.02806e-08	4.32505e-06	0		LRRC32	-6.10678	4.36145	33.517	7.06451e-09	2.97205e-06	1		GRASP	4.42234	2.25924	29.9237	4.49393e-08	1.87081e-05	2		INHBE	5.01532	-0.526087	28.7862	8.0825e-08	3.40032e-05	3		AC015912.3	-3.39938	2.6115	21.494	3.54944e-06	0.00149325	4		TBX2-AS1	-3.30212	3.54996	29.7882	4.81906e-08	2.02738e-05	5		NUAK1	2.54716
CD22	-6.1056	-3.26648	32.7554	1.04513e-08	4.34692e-06	0		NFE2	-6.13156	-2.90149	33.3585	7.66439e-09	3.18778e-06	1		CROCC	1.93207	3.60733	29.9219	4.49801e-08	1.87081e-05	2		LRRC32	-5.16893	4.66693	28.7511	8.23011e-08	3.42307e-05	3		GJA5	7.54943	-0.1971	21.1312	4.28879e-06	0.00176375	4		DTNA	-3.67546	2.93137	29.5123	5.55643e-08	2.31103e-05	5		SINHCAF	1.58714
LINC02725	4.74094	-1.22215	32.6499	1.10347e-08	4.51599e-06	0		LINC01426	-3.14954	2.25913	33.3209	7.81401e-09	3.21349e-06	1		AC022730.4	-7.91579	0.333743	29.8667	4.62794e-08	1.90323e-05	2		MRPS6	-1.76947	7.06261	28.694	8.47652e-08	3.48594e-05	3		AC009166.1	7.54943	-0.1971	21.1312	4.28879e-06	0.00176375	4		CPEB2	-1.66731	3.70838	29.2642	6.31528e-08	2.59714e-05	5		TMSB4X	1.70717
AC116003.1	-5.8458	-1.93324	32.6376	1.11046e-08	4.51599e-06	0		LINC02511	-3.50249	-0.224605	33.2888	7.94399e-09	3.23064e-06	1		ETS2	2.10138	5.23535	29.7573	4.89663e-08	1.99135e-05	2		LINC02511	-5.75061	0.203528	28.6659	8.60046e-08	3.49762e-05	3		ARAP3	1.90102	4.03383	21.0543	4.46451e-06	0.00181562	4		NR2F1	-1.97054	4.71623	29.0888	6.91348e-08	2.81156e-05	5		RARRES2	6.18164
SLC5A3	-1.59429	4.11068	32.1187	1.45033e-08	5.83335e-06	0		ST6GAL2	3.79755	0.0424238	33.2333	8.1738e-09	3.28261e-06	1		EBF2	-6.05562	3.32533	29.7218	4.98698e-08	2.00581e-05	2		SERPINA3	4.32122	1.50621	28.6041	8.87927e-08	3.57132e-05	3		MEOX1	5.99592	0.726178	21.0312	4.51873e-06	0.00181747	4		PLSCR4	2.06536	4.04822	29.0257	7.14254e-08	2.87279e-05	5		CD36	-11.259
SINHCAF	1.48501	4.39465	32.0893	1.47243e-08	5.85786e-06	0		PELI2	2.53548	2.67837	33.215	8.25114e-09	3.28261e-06	1		PTX3	-1.47724	10.1791	29.6975	5.05005e-08	2.0091e-05	2		LINC01182	-4.55027	0.285545	28.4707	9.51285e-08	3.78456e-05	3		EBF2	-5.2268	2.64577	20.9697	4.66614e-06	0.00185636	4		SNAI1	1.72797	4.50302	28.9981	7.24489e-08	2.88228e-05	5		TSIX	7.97606
LINC00161	-7.40607	1.26517	32.0012	1.54081e-08	6.06399e-06	0		GCKR	-3.42383	0.676925	33.1257	8.63899e-09	3.39995e-06	1		HRH1	1.85674	4.47755	29.4613	5.7045e-08	2.22993e-05	2		CHAC1	2.7791	5.20515	28.3432	1.01602e-07	3.99864e-05	3		AC246817.2	7.50722	-0.214393	20.9384	4.74283e-06	0.00186659	4		NDN	5.54241	2.03186	28.8349	7.88161e-08	3.08399e-05	5		AL354740.1	-1.87961
AC097451.1	-5.69375	-3.5407	31.9353	1.59392e-08	6.2063e-06	0		SLC4A4	-4.02359	2.20056	33.0938	8.78173e-09	3.41936e-06	1		SKIL	1.52324	5.58446	29.4537	5.727e-08	2.22993e-05	2		PAG1	-3.62365	1.6991	27.9754	1.22868e-07	4.78412e-05	3		NCEH1	-1.85704	4.87939	20.9024	4.83294e-06	0.00187632	4		TNFAIP6	2.96477	5.30112	28.8254	7.92042e-08	3.08399e-05	5		UNC5B	2.75037
LRRC32	-5.47457	4.68278	31.8931	1.62897e-08	6.27599e-06	0		GPNMB	-2.45149	2.71303	32.3538	1.28504e-08	4.95092e-06	1		ISL2	5.06024	0.00400422	29.4203	5.82636e-08	2.24474e-05	2		CTH	2.66085	1.9203	27.906	1.27352e-07	4.90654e-05	3		CXCR4	5.36318	3.19657	20.8877	4.87009e-06	0.00187632	4		MTHFD2	1.44865	7.40513	28.7692	8.1536e-08	3.14137e-05	5		MMP2	1.82646
ALPL	-7.47377	4.90499	31.8562	1.6602e-08	6.32968e-06	0		OSBPL1A	-2.36723	4.7008	32.1319	1.44051e-08	5.49209e-06	1		PPP1R14B-AS1	-1.89305	5.40531	29.2353	6.41014e-08	2.44393e-05	2		BMP6	2.95781	4.23168	27.7032	1.41427e-07	5.39205e-05	3		ASNS	1.96409	4.29328	20.6119	5.62461e-06	0.00214444	4		DOK1	-2.07326	5.63477	28.5928	8.93144e-08	3.40521e-05	5		ADAMTS1	-2.51597
MTHFD2	1.82517	7.66637	31.7389	1.76353e-08	6.65431e-06	0		PCOLCE2	-3.34072	5.70294	31.9475	1.58397e-08	5.9768e-06	1		SERPINF1	4.17685	3.64818	29.1473	6.7079e-08	2.50537e-05	2		OSBPL1A	-1.97437	4.66496	27.3973	1.65663e-07	6.25097e-05	3		C5orf30	-1.38147	5.11422	20.4345	6.17064e-06	0.00231625	4		TRPV2	-3.4203	5.25184	28.5633	9.06868e-08	3.42188e-05	5		AHI1	-1.45898
BBC3	1.98551	4.62677	31.694	1.80478e-08	6.74049e-06	0		SKIL	1.54128	5.85057	31.7835	1.72355e-08	6.43709e-06	1		ADGRG1	-5.43887	3.50477	29.1472	6.70819e-08	2.50537e-05	2		ARL4C	-1.93884	5.3633	27.3613	1.68774e-07	6.30335e-05	3		ITGA7	-5.41141	3.63634	20.4249	6.2018e-06	0.00231625	4		FLRT2	3.06067	2.7922	28.5281	9.23489e-08	3.43055e-05	5		PRUNE2	-5.13745
ZBED2	-5.1141	-2.24903	31.5333	1.96053e-08	7.24821e-06	0		AC215522.2	7.79237	-2.08408	31.5105	1.9836e-08	7.33352e-06	1		FIBCD1	-3.53045	5.15401	29.1154	6.81922e-08	2.51298e-05	2		KCNAB1	4.59647	3.11619	27.3046	1.738e-07	6.4255e-05	3		PDGFB	6.61148	1.70168	20.3588	6.41966e-06	0.00237339	4		CD68	-1.94626	5.43577	28.5188	9.2791e-08	3.43055e-05	5		PCDH1	3.38745
PENK	-7.7249	-1.74032	31.4699	2.02552e-08	7.4136e-06	0		PTGFR	-2.38635	1.94317	30.9587	2.63573e-08	9.64703e-06	1		SINHCAF	1.44846	4.50849	29.1022	6.86587e-08	2.51298e-05	2		LRATD2	6.27567	1.29471	27.0194	2.01427e-07	7.37242e-05	3		ID2	-1.83861	5.62958	20.2101	6.9387e-06	0.00253963	4		L3MBTL3	2.16206	4.1411	28.3946	9.89386e-08	3.62125e-05	5		DAW1	-2.4256
ZNF711	5.46193	-1.13541	31.2103	2.31529e-08	8.39028e-06	0		GPSM3	1.79233	3.04482	30.7949	2.86787e-08	1.03928e-05	1		NOTCH3	-2.93346	3.74824	28.9958	7.25361e-08	2.5907e-05	2		AC005759.1	-5.15653	0.914626	26.9372	2.10179e-07	7.54903e-05	3		EPB41L4B	-4.93569	1.02156	20.0837	7.41246e-06	0.00268617	4		NPTX1	-10.3377	4.48471	28.0291	1.19506e-07	4.33074e-05	5		NCEH1	-2.39353
ZBED3	2.36096	2.59219	31.1858	2.3447e-08	8.41356e-06	0		KCNK3	-6.84114	0.884514	30.6279	3.12559e-08	1.12157e-05	1		LIN7A	-8.18236	1.75631	28.9897	7.27633e-08	2.5907e-05	2		ADA	1.70076	3.21612	26.9353	2.10377e-07	7.54903e-05	3		LINC00973	-2.87504	3.99274	20.0448	7.56484e-06	0.00271452	4		RBP1	6.33203	2.03137	27.972	1.23083e-07	4.41662e-05	5		LRRC32	-5.80501
NUAK1	2.90718	5.79876	31.1096	2.43868e-08	8.66585e-06	0		ZNF711	5.18981	-0.770615	30.4697	3.39122e-08	1.20507e-05	1		ADA	1.67585	3.26403	28.968	7.35847e-08	2.5907e-05	2		SERPINE2	2.12398	9.88775	26.854	2.19419e-07	7.79703e-05	3		PSAT1	2.10484	7.70962	20.0029	7.73266e-06	0.00271977	4		GRIK2	-4.14046	0.993415	27.8655	1.30049e-07	4.6213e-05	5		AC092944.1	-2.74862
NNMT	2.12484	8.11031	31.0798	2.47641e-08	8.71531e-06	0		AC022730.4	-8.91822	0.0310934	30.4251	3.47004e-08	1.21429e-05	1		PMEPA1	1.39746	4.89289	28.9672	7.36136e-08	2.5907e-05	2		ETV6	1.48889	4.17215	26.7904	2.26761e-07	7.98045e-05	3		FIBCD1	-3.89561	4.41389	20.0013	7.73911e-06	0.00271977	4		TNK2	1.50612	3.75548	27.7807	1.35877e-07	4.78194e-05	5		TOM1L2	-1.62786
PCOLCE2	-2.97669	5.64784	30.9053	2.70934e-08	9.44423e-06	0		TSIX	10.2843	-0.719071	30.4176	3.48353e-08	1.21429e-05	1		ANAPC13	-1.18328	6.48763	28.7458	8.25286e-08	2.87679e-05	2		PIR	2.60582	3.74391	26.7013	2.37464e-07	8.27753e-05	3		SALL1	7.88323	0.00269451	19.9857	7.8024e-06	0.00271977	4		NR3C2	-4.98386	0.928379	27.7	1.4166e-07	4.93801e-05	5		RAB32	1.23553
FO393414.3	-4.72874	-2.30713	30.8195	2.83183e-08	9.70571e-06	0		MT1E	-1.67062	8.64678	30.2761	3.74721e-08	1.29388e-05	1		NNMT	1.79631	7.58444	28.7031	8.43698e-08	2.89025e-05	2		NNMT	2.05607	7.78595	26.6368	2.45522e-07	8.4777e-05	3		NR3C2	-4.39228	0.689503	19.7444	8.85206e-06	0.003039	4		VASN	-2.07313	6.68464	27.4464	1.6151e-07	5.57682e-05	5		SLC3A2	1.69211
PPP1R14B-AS1	-1.45188	5.5491	30.8157	2.83738e-08	9.70571e-06	0		TBXAS1	-2.2668	2.5139	30.1855	3.92638e-08	1.33222e-05	1		RGCC	5.54557	3.68838	28.7002	8.44941e-08	2.89025e-05	2		CDH5	4.53286	3.64351	26.605	2.49598e-07	8.53787e-05	3		HIST1H4H	-3.35781	4.94458	19.7375	8.88427e-06	0.003039	4		C5orf30	-2.02912	5.75581	27.314	1.72952e-07	5.91611e-05	5		RPL39	2.02291
MT2A	-1.62519	12.5347	30.7551	2.92727e-08	9.92047e-06	0		KANK3	3.50581	-0.908425	30.1832	3.93103e-08	1.33222e-05	1		GAS5	1.63085	7.75509	28.5861	8.96244e-08	3.01985e-05	2		CNN1	1.30207	5.69679	26.5645	2.5489e-07	8.63819e-05	3		AC073332.1	-1.90466	2.92245	19.7186	8.9722e-06	0.00304066	4		AEBP1	2.39321	6.55758	27.2515	1.7864e-07	6.02442e-05	5		GUCY1A2	4.73584
PDE5A	-3.27111	4.48053	30.4726	3.38614e-08	1.13703e-05	0		MEOX1	7.72469	0.704515	29.8539	4.65861e-08	1.5609e-05	1		CHCHD10	-2.09825	7.13441	28.5794	8.99328e-08	3.01985e-05	2		CD163L1	-3.57123	2.59746	26.5229	2.60437e-07	8.74519e-05	3		HRH1	1.73665	4.38373	19.6454	9.32296e-06	0.00313055	4		TCF7	-4.71033	3.41559	27.2431	1.79411e-07	6.02442e-05	5		OSTN-AS1	-5.51414
AC006058.1	-7.27223	-0.92864	30.4271	3.46648e-08	1.15342e-05	0		TSLP	-4.24378	4.47379	29.8404	4.6911e-08	1.5609e-05	1		KRTAP1-5	-8.02747	0.207576	28.4707	9.5126e-08	3.16094e-05	2		AC246817.2	7.43055	-1.79142	26.4115	2.75899e-07	9.09746e-05	3		RIN2	1.41315	5.53773	19.546	9.82059e-06	0.00325522	4		AC246817.2	5.43631	-0.176971	27.0949	1.9371e-07	6.44544e-05	5		SNAI1	2.35675
JDP2	2.03996	5.65137	30.1697	3.95854e-08	1.29962e-05	0		PIM1	3.06447	3.71386	29.6681	5.12728e-08	1.69066e-05	1		F3	-4.13555	4.27617	28.4558	9.5862e-08	3.16094e-05	2		AC009166.1	7.43055	-1.79142	26.4115	2.75899e-07	9.09746e-05	3		PAG1	-3.1287	1.96608	19.536	9.87212e-06	0.00325522	4		ASNS	2.22882	3.85313	27.0406	1.9923e-07	6.56939e-05	5		GRIK2	-3.86142
OSCAR	4.46252	4.33701	30.1607	3.97686e-08	1.29962e-05	0		GMNC	-6.18869	-2.59143	29.4586	5.71236e-08	1.86677e-05	1		AC006058.1	-7.67023	-0.282064	28.4129	9.80082e-08	3.20286e-05	2		TSTD1	5.63311	-0.77354	26.0838	3.26908e-07	0.000106832	3		CPEB2	-1.5487	4.35019	19.4362	1.04015e-05	0.00339914	4		NR2F1-AS1	-1.76758	4.28373	27.0205	2.01313e-07	6.57881e-05	5		EPS8	-1.97426
RBP4	-6.90804	-0.183362	29.8819	4.59175e-08	1.48728e-05	0		GRASP	4.34297	2.66423	29.4273	5.80526e-08	1.87039e-05	1		AC106795.2	-5.35625	-0.61112	28.0952	1.15493e-07	3.74085e-05	2		HAS3	-3.26441	2.24749	25.91	3.5772e-07	0.000115866	3		GBP5	6.82001	0.0595533	19.3761	1.07343e-05	0.00347687	4		SERPINF1	4.39593	3.35328	26.8139	2.24022e-07	7.25612e-05	5		MIR137HG	-1.64851
MYC	1.49421	6.62858	29.7355	4.95209e-08	1.58992e-05	0		EBF2	-6.57065	3.32292	29.4147	5.84313e-08	1.87039e-05	1		C17orf82	-4.81685	0.177843	28.0544	1.17951e-07	3.78697e-05	2		ISG15	-1.46109	6.33478	25.8168	3.75405e-07	0.000120528	3		KCNE3	7.25982	-0.319456	19.3402	1.09377e-05	0.00348774	4		TGM2	-2.92875	6.68914	26.4977	2.63848e-07	8.47114e-05	5		PCOLCE2	-3.29135
LFNG	2.54153	2.94159	29.609	5.2859e-08	1.68234e-05	0		FAM131C	-2.49083	0.738853	29.4036	5.87673e-08	1.87039e-05	1		METTL7B	-3.46317	-0.695457	27.9754	1.22868e-07	3.8791e-05	2		ASNS	2.6158	3.19304	25.7384	3.90964e-07	0.000124432	3		AC113386.1	-7.18705	1.15223	19.3366	1.09584e-05	0.00348774	4		MT1E	-1.54998	9.02742	26.3499	2.84828e-07	9.06519e-05	5		TRAC	3.66956
FLVCR2	-4.50592	-1.16581	29.5908	5.33563e-08	1.68353e-05	0		LINC02725	5.21208	-0.358368	29.2567	6.33964e-08	2.00032e-05	1		NR3C2	-3.37615	0.295599	27.9658	1.2348e-07	3.8791e-05	2		SH3BGRL3	-1.46181	11.6779	25.7139	3.95973e-07	0.00012494	3		CPEB1	-2.81773	2.08916	19.2738	1.13252e-05	0.0035734	4		MXI1	1.72552	4.39342	26.3067	2.9127e-07	9.13043e-05	5		PKN1	1.42654
ACAA2	1.23073	5.84488	29.5283	5.51076e-08	1.70047e-05	0		LIPG	3.46039	5.86548	29.0957	6.88912e-08	2.15211e-05	1		GPAT3	-2.42598	2.40224	27.9481	1.24616e-07	3.8791e-05	2		AC106795.2	-7.06914	-0.365985	25.6417	4.1107e-07	0.000128595	3		SULT1E1	3.70519	2.85141	19.2116	1.17003e-05	0.00364376	4		SMIM3	-2.39053	6.23245	26.3028	2.91866e-07	9.13043e-05	5		MAGI2	-1.79837
GUCY1A2	5.13562	0.236535	29.5268	5.51501e-08	1.70047e-05	0		AREG	-4.22192	2.36828	29.0819	6.93831e-08	2.15211e-05	1		SMIM29	-0.981845	6.08203	27.9412	1.2506e-07	3.8791e-05	2		SNAI1	2.2082	3.51168	25.5407	4.33141e-07	0.000134351	3		HIST1H2BG	-3.347	1.22169	19.2039	1.17473e-05	0.00364376	4		PELI2	2.40965	2.71457	26.022	3.37548e-07	0.0001047	5		HAS2	-3.81895
FUT1	3.97264	-1.00676	29.522	5.5287e-08	1.70047e-05	0		SYT7	-3.89941	0.200248	29.0314	7.12158e-08	2.19039e-05	1		KIF26B	2.53015	3.01989	27.7833	1.3569e-07	4.17345e-05	2		DOK1	-1.97376	5.83998	25.4197	4.61185e-07	0.000141847	3		RNF128	-6.30239	2.3519	19.1617	1.20101e-05	0.00369398	4		PDE5A	-3.31438	3.75288	25.8962	3.60285e-07	0.00010993	5		ATF4	1.44827
MOK	-2.89952	5.70678	29.4839	5.63843e-08	1.71977e-05	0		F2RL1	2.75886	5.19242	28.9816	7.30674e-08	2.22862e-05	1		LTBP2	1.07514	7.49122	27.759	1.37405e-07	4.19096e-05	2		LFNG	2.50008	2.38902	25.3731	4.72454e-07	0.000144102	3		CXCL12	2.20307	7.31727	19.124	1.22497e-05	0.00373626	4		RALA	1.72579	8.96804	25.8955	3.60417e-07	0.00010993	5		SOX4	1.95456
TM4SF1	-1.79667	8.70017	29.3958	5.90041e-08	1.7848e-05	0		YBX3	1.19019	8.48267	28.8623	7.77102e-08	2.34025e-05	1		ZFAS1	1.41313	8.05475	27.742	1.38622e-07	4.19313e-05	2		PCOLCE2	-2.65564	5.36993	25.3163	4.86568e-07	0.000147181	3		LIMD2	1.90166	4.23954	19.0046	1.30407e-05	0.00394464	4		GALNT1	-1.39091	6.10708	25.86	3.67095e-07	0.000111042	5		MSC	2.34055
PRKAA2	-4.23919	1.58556	29.2723	6.28882e-08	1.8867e-05	0		SCUBE3	-6.43259	7.06072	28.855	7.80062e-08	2.34025e-05	1		PCOLCE2	-2.83267	5.69502	27.5982	1.49319e-07	4.47969e-05	2		AHI1	-1.46149	5.00217	25.1741	5.23816e-07	0.000157149	3		TSIX	8.25431	0.152896	18.9822	1.31944e-05	0.00395842	4		MMP2	1.77926	9.47414	25.5793	4.24569e-07	0.000127374	5		MFAP4	2.84601
MXRA5	-9.14628	-0.55496	29.1705	6.62795e-08	1.97227e-05	0		ETV6	1.32301	4.46227	28.7638	8.17644e-08	2.41641e-05	1		SLC7A5	1.8452	5.72526	27.4122	1.64389e-07	4.89171e-05	2		PECAM1	3.89649	0.605723	25.1364	5.3415e-07	0.000158946	3		INA	-4.23624	2.41948	18.9555	1.33806e-05	0.00398165	4		ELOVL6	-1.71987	4.36369	25.5207	4.37669e-07	0.000130237	5		CSTA	6.12676
FNDC4	-1.33553	5.0382	29.0362	7.10384e-08	2.09684e-05	0		SMIM29	-1.05688	6.12564	28.7614	8.18651e-08	2.41641e-05	1		RBP1	5.68461	2.38704	27.2998	1.74228e-07	5.14267e-05	2		ARC	-7.03308	-0.29649	25.1045	5.43063e-07	0.000160296	3		NIBAN1	1.43179	5.35582	18.9269	1.35825e-05	0.00399609	4		PRKG1	-1.89182	3.82198	25.4916	4.44306e-07	0.000131146	5		TNIP1	1.37859
DCLK3	6.41152	-2.72587	28.996	7.25291e-08	2.12371e-05	0		ALPL	-7.9224	4.69474	28.5285	9.23309e-08	2.69555e-05	1		EPS8	-2.14699	6.515	27.0885	1.94355e-07	5.69088e-05	2		TSGA10IP	-3.78616	-0.204143	25.0297	5.64539e-07	0.000165302	3		DOK1	-1.58026	5.9594	18.9178	1.36475e-05	0.00399609	4		LIN7A	-6.16865	2.34365	25.3095	4.88292e-07	0.000142976	5		TBX2	-3.77256
CSPG4	-4.38033	3.1351	28.9559	7.40459e-08	2.14504e-05	0		LIMS1	1.49772	7.91187	28.5188	9.27949e-08	2.69555e-05	1		SMAD1	1.52996	4.26532	26.9434	2.09498e-07	6.08558e-05	2		CAMK2D	-1.46233	5.41514	24.9716	5.8181e-07	0.000169007	3		PHGDH	2.10616	7.23635	18.8452	1.41768e-05	0.00411815	4		CTNNAL1	-1.24287	6.57337	25.1714	5.24543e-07	0.000152372	5		RPS19	1.98266
TSC22D3	1.36873	4.33791	28.9453	7.44523e-08	2.14504e-05	0		FAM49A	5.30082	2.12976	28.4469	9.63059e-08	2.77551e-05	1		FRMD4B	4.4119	0.439831	26.8749	2.17064e-07	6.20954e-05	2		AC091212.1	-4.41349	-0.963145	24.9486	5.88783e-07	0.000169686	3		TM6SF1	2.2709	3.64212	18.6977	1.53168e-05	0.00441425	4		ATF4	1.48601	7.05239	25.1318	5.35416e-07	0.000153388	5		HHEX	3.43794
HAS3	-3.17664	2.37613	28.9307	7.50157e-08	2.14504e-05	0		SALL1	8.98023	-1.42095	28.4207	9.76161e-08	2.78383e-05	1		ROBO3	2.34016	4.02418	26.874	2.17158e-07	6.20954e-05	2		MYEOV	-2.70498	3.80773	24.8633	6.15414e-07	0.000175975	3		GPAT3	-2.4789	2.74091	18.6497	1.57074e-05	0.00447844	4		FMN2	-4.09744	4.48521	25.1282	5.36425e-07	0.000153388	5		ANK3	-3.44463
LYPLAL1-AS1	-5.28297	-1.47122	28.7513	8.22962e-08	2.33498e-05	0		PHOSPHO1	-3.73903	-1.89788	28.4108	9.81159e-08	2.78383e-05	1		BMP6	3.11014	4.18146	26.6564	2.43043e-07	6.89583e-05	2		TCIM	4.27636	3.56472	24.8338	6.24922e-07	0.000177308	3		MSX2	7.07254	0.0380408	18.6404	1.57842e-05	0.00447844	4		AL359764.2	-5.71023	2.68331	25.061	5.55463e-07	0.000157601	5		ARPP21	-6.43169
CAMK2D	-1.47226	5.74461	28.7255	8.33969e-08	2.34801e-05	0		DCLK3	6.08786	-1.98457	28.385	9.94346e-08	2.79954e-05	1		PHGDH	2.07582	7.202	26.5608	2.55377e-07	7.19004e-05	2		SYT14	-3.30155	1.30802	24.6608	6.8362e-07	0.000192471	3		MIR181A2HG	2.39581	2.23642	18.5332	1.66971e-05	0.00470102	4		COPRS	-1.30408	7.48711	25.0295	5.64606e-07	0.000158963	5		CKB	-2.52402
SMAD1	1.73898	3.98756	28.6769	8.55166e-08	2.38931e-05	0		IRX2	7.92638	1.06854	28.3294	1.02328e-07	2.85901e-05	1		CCDC88C	4.3873	-0.503925	26.5317	2.59254e-07	7.24347e-05	2		LINC01119	-2.62185	2.54113	24.6281	6.95298e-07	0.000192576	3		ARL4C	-1.4987	5.82941	18.4882	1.70962e-05	0.00477661	4		ETV6	1.33585	4.38602	24.9886	5.76709e-07	0.000161131	5		TRPV2	-3.54559
AC106795.3	-4.81949	-0.123304	28.647	8.68479e-08	2.40812e-05	0		LMO2	-2.49843	5.30875	28.2324	1.07587e-07	2.98317e-05	1		TSIX	7.29031	-0.45855	26.4167	2.75153e-07	7.62944e-05	2		RGS7	-5.56944	2.52162	24.6192	6.98522e-07	0.000192576	3		MOK	-2.55724	5.35299	18.4728	1.7235e-05	0.00477892	4		SLC4A4	-3.61045	2.44186	24.8701	6.13257e-07	0.000170044	5		TENT5A	-2.03127
COL17A1	-4.06404	-0.10903	28.5543	9.1108e-08	2.50725e-05	0		WNT5B	-4.87694	3.66806	28.1653	1.11385e-07	3.06528e-05	1		AC022601.1	-7.27771	-0.323976	26.3069	2.91243e-07	8.01487e-05	2		CYB5R2	2.74394	2.43546	24.6157	6.99779e-07	0.000192576	3		CPXM2	6.66344	0.502401	18.3908	1.79921e-05	0.00493533	4		AC006058.1	-6.36981	0.466496	24.8071	6.33626e-07	0.000173122	5		ITPKB	2.07606
PLAT	-2.94547	8.23093	28.3534	1.01069e-07	2.76036e-05	0		GPAT3	-2.60318	2.08822	28.1194	1.14054e-07	3.11529e-05	1		TSGA10IP	-3.88351	-0.462427	26.2326	3.02667e-07	8.24756e-05	2		CLCF1	-2.07124	5.23366	24.5834	7.11623e-07	0.000194374	3		LRRC38	15.3431	4.69027	18.3827	1.80687e-05	0.00493533	4		EDN1	2.98012	7.75226	24.8065	6.33819e-07	0.000173122	5		CMTM3	1.61923
DOK5	-2.17636	5.24893	28.3317	1.02211e-07	2.76036e-05	0		MTHFD2	1.41994	7.00154	27.9186	1.26529e-07	3.43043e-05	1		YBX3	1.02377	8.33771	26.2228	3.04205e-07	8.24756e-05	2		ROBO3	2.38165	3.25503	24.534	7.30102e-07	0.000197944	3		ARPP21	-5.68447	1.73035	18.3478	1.84035e-05	0.00498953	4		MPC2	-1.22846	7.51895	24.7056	6.679e-07	0.00018108	5		SLC4A7	-1.8699
DTNA	-3.23747	2.79096	28.3188	1.02893e-07	2.76036e-05	0		SH3BGRL3	-1.18474	11.1648	27.8908	1.28359e-07	3.43851e-05	1		AC246817.1	5.61203	-1.78119	26.1071	3.22996e-07	8.69264e-05	2		SLC8A1	-2.22384	3.88665	24.4584	7.59308e-07	0.000204349	3		MFAP4	2.5424	4.56856	18.2971	1.88998e-05	0.0050643	4		LYPLAL1-AS1	-6.98118	0.889143	24.6485	6.87981e-07	0.000183833	5		FGD4	-3.89623
GREM2	-5.93219	2.39606	28.308	1.03466e-07	2.76036e-05	0		MYC	1.51826	6.49879	27.8856	1.28706e-07	3.43851e-05	1		SLC4A4	-2.80748	2.58336	26.0815	3.27308e-07	8.73164e-05	2		LINC02056	-3.95915	-0.681627	24.3494	8.03513e-07	0.000214667	3		ZNF749	-1.78538	3.36057	18.2914	1.8956e-05	0.0050643	4		DUSP8	2.86355	1.55076	24.6403	6.90925e-07	0.000183833	5		FGF5	-1.8315
CHRM2	-6.90122	-2.71777	28.2966	1.04076e-07	2.76036e-05	0		GBP5	6.53157	-0.848687	27.8538	1.30834e-07	3.47005e-05	1		VANGL2	5.65898	1.03106	26.0703	3.29217e-07	8.73164e-05	2		CD36	-11.9555	4.13184	24.2125	8.62726e-07	0.000228816	3		FABP3	-4.95623	2.16558	18.2439	1.94352e-05	0.0051547	4		ADGRG1	-4.97463	3.9721	24.6342	6.93123e-07	0.000183833	5		SNHG32	1.32195
CACNA1A	-4.01549	1.23818	28.0805	1.16374e-07	3.06432e-05	0		AL139385.1	-2.84076	-0.272222	27.7941	1.34937e-07	3.55311e-05	1		TSLP	-3.88633	4.02327	25.8543	3.68183e-07	9.69208e-05	2		KY	-3.64995	0.947133	24.1742	8.80031e-07	0.000231727	3		GXYLT2	1.96066	5.29918	18.1874	2.00196e-05	0.00526878	4		PLPP3	-4.67203	6.57194	24.2737	8.35707e-07	0.000220055	5		RPS8	1.91568
ETV6	1.51411	4.50148	28.0626	1.17452e-07	3.07062e-05	0		P3H2	-2.07151	2.38221	27.6694	1.43924e-07	3.76268e-05	1		EDN1	2.46443	8.27924	25.841	3.70725e-07	9.69208e-05	2		EFNB1	1.35113	3.90547	24.0673	9.30261e-07	0.000243203	3		RPS4X	1.34346	11.0112	18.1711	2.01917e-05	0.00526878	4		SERINC2	-2.9914	6.30303	24.1576	8.87658e-07	0.000231124	5		LIMD2	2.27135
EFNB1	1.38486	4.26789	27.8952	1.28064e-07	3.31426e-05	0		SINHCAF	1.6876	4.41944	27.5874	1.50154e-07	3.89771e-05	1		GXYLT2	1.56049	4.70358	25.8129	3.76169e-07	9.76465e-05	2		LNCOG	-1.96367	5.00682	23.9639	9.81585e-07	0.000254801	3		CSMD2	-7.07109	2.20397	18.1612	2.02972e-05	0.00526878	4		NCEH1	-1.53175	5.83745	24.1492	8.91535e-07	0.000231124	5		ASNS	2.11022
GCKR	-2.37616	0.352002	27.8874	1.28583e-07	3.31426e-05	0		JAZF1-AS1	-3.11763	-0.978276	27.4156	1.64102e-07	4.2298e-05	1		OSBPL1A	-1.95682	4.78163	25.7856	3.81525e-07	9.83395e-05	2		ELOVL6	-1.72619	3.68808	23.937	9.95405e-07	0.000256569	3		C2orf27A	1.95871	5.0709	18.1357	2.05713e-05	0.00527762	4		SMILR	-7.55776	1.07554	24.1381	8.96686e-07	0.000231124	5		CASC15	3.02288
EBF2	-6.25469	2.9798	27.7373	1.38958e-07	3.55663e-05	0		SHANK2	-4.30927	1.13199	27.2719	1.76762e-07	4.52423e-05	1		ITGA7	-5.93889	2.60482	25.7637	3.85883e-07	9.8482e-05	2		LINC01204	-4.21304	0.0291119	23.882	1.02424e-06	0.000262154	3		ADAMTS1	-1.90653	7.49473	18.1127	2.08212e-05	0.00527762	4		CCL11	5.75543	0.0329906	24.1047	9.12387e-07	0.000233527	5		ARAP3	2.07276
DOK1	-1.85788	5.86467	27.5001	1.57084e-07	3.99267e-05	0		CST1	-4.57326	0.251435	27.2447	1.7927e-07	4.55656e-05	1		NPTX1	-8.79348	4.54336	25.7558	3.8746e-07	9.8482e-05	2		TSLP	-3.76436	4.84467	23.5398	1.22353e-06	0.00031099	3		HIST1H2BC	-2.84731	4.30687	18.1051	2.09039e-05	0.00527762	4		AC106795.3	-6.01744	0.138176	24.0798	9.24264e-07	0.000234924	5		RPS16	1.89255
CD36	-12.1029	3.824	27.3302	1.71513e-07	4.32936e-05	0		KIAA1211L	6.45277	-2.27232	27.0088	2.0253e-07	5.11227e-05	1		TNK2	1.52218	3.56776	25.6063	4.18662e-07	0.000104978	2		HRH1	1.92223	3.5948	23.4607	1.27489e-06	0.000321809	3		DOK5	-1.73702	5.27723	18.1047	2.0908e-05	0.00527762	4		AGTR1	-4.41028	3.03375	24.0252	9.50823e-07	0.000238759	5		IFI30	-4.75404
HIPK2	-1.38076	5.93273	27.2081	1.82696e-07	4.58005e-05	0		FIBCD1	-4.20141	5.1253	26.9891	2.04601e-07	5.12918e-05	1		MMP2	1.81497	9.63991	25.6026	4.19482e-07	0.000104978	2		LINC00702	-2.37241	2.12334	23.407	1.31098e-06	0.000328476	3		BEX1	-4.22723	4.96333	18.0701	2.12922e-05	0.00533778	4		MARS	1.2664	6.26402	24.0207	9.53059e-07	0.000238759	5		ADA	2.03854
NRXN2	-5.22033	1.09355	27.0004	2.03414e-07	5.06473e-05	0		AL359764.2	-6.35832	2.71162	26.9507	2.08717e-07	5.19676e-05	1		GUCY1A2	5.66959	1.51543	25.5927	4.21621e-07	0.000104978	2		FLRT2	3.55154	2.96703	23.3949	1.31925e-06	0.000328476	3		HIST1H2BJ	-2.76256	3.22573	18.056	2.14502e-05	0.00534081	4		SCN3A	-5.29112	2.96019	24.0089	9.58922e-07	0.000238759	5		FBLN1	3.52985
ITGA7	-6.00655	4.00572	26.8373	2.21319e-07	5.47331e-05	0		SMAD1	1.83044	4.4417	26.9118	2.12958e-07	5.23404e-05	1		EPB41L4B	-3.65237	1.14266	25.4277	4.59277e-07	0.000113581	2		SERPINF1	4.05356	2.71357	23.3716	1.33536e-06	0.000330239	3		DPYSL3	1.58306	6.70727	18.0295	2.17511e-05	0.00537913	4		BMP6	3.88465	3.97866	23.8137	1.06124e-06	0.00026075	5		ALCAM	-1.77198
MAPK13	-2.37292	2.11008	26.684	2.39595e-07	5.88552e-05	0		NUAK1	2.8036	5.26568	26.9107	2.13074e-07	5.23404e-05	1		FNDC1	8.28758	0.477196	25.2386	5.06589e-07	0.000124441	2		TM4SF1	-1.74421	8.51414	23.3566	1.34583e-06	0.000330596	3		DHRS9	-7.1607	1.52451	17.9983	2.21101e-05	0.00543122	4		UNC5B	2.3196	4.9503	23.8132	1.06149e-06	0.00026075	5		MAP2K3	-1.51244
AC055839.2	-2.83804	6.12887	26.4998	2.63565e-07	6.43117e-05	0		PLSCR1	1.71517	4.78254	26.8873	2.15671e-07	5.26252e-05	1		ITPKB	2.39235	2.04938	25.121	5.38435e-07	0.000131382	2		MT2A	-2.06156	13.5265	23.324	1.36882e-06	0.000332171	3		EIF2S3	1.40632	6.47299	17.9262	2.29643e-05	0.00560344	4		PTX3	-1.87192	9.59581	23.6861	1.13398e-06	0.000276699	5		CACHD1	-2.30671
SLC6A9	3.09767	2.58116	26.2602	2.98377e-07	7.23239e-05	0		EDN1	3.04738	8.5746	26.7749	2.28591e-07	5.54084e-05	1		ACVRL1	5.84782	2.67978	25.0629	5.54904e-07	0.000134504	2		L3MBTL3	1.48972	2.86982	23.3218	1.3704e-06	0.000332171	3		PHLDB2	1.33795	5.68299	17.787	2.47062e-05	0.00598854	4		COPZ2	-1.76438	6.24593	23.6033	1.18382e-06	0.000286947	5		RPL26	2.03392
FAM87B	-2.71476	-2.33734	26.1923	3.09059e-07	7.44203e-05	0		GREM2	-6.42111	2.95976	26.6952	2.38217e-07	5.73616e-05	1		TGM2	-2.53712	7.25707	25.0271	5.65306e-07	0.000135952	2		LRRC38	16.2149	5.00243	23.2284	1.43854e-06	0.000346394	3		CKB	-2.7186	5.15547	17.6923	2.59679e-05	0.00625297	4		AC009166.1	5.08863	-0.378968	23.5824	1.19676e-06	0.000288175	5		RPS25	1.86118
ARL4C	-1.7956	5.36284	26.1011	3.23999e-07	7.75077e-05	0		ETS1	1.57503	5.29934	26.632	2.46133e-07	5.88806e-05	1		UBALD2	1.65739	5.68362	25.0169	5.68307e-07	0.000135952	2		AL359764.2	-5.9657	3.89008	23.1862	1.47045e-06	0.000351765	3		SEMA3D	2.10517	2.42199	17.6638	2.63591e-05	0.00630569	4		PLAT	-3.06237	7.9267	23.5233	1.23412e-06	0.000295229	5		SAA1	5.84398
ACVRL1	6.36273	2.28428	26.0814	3.27327e-07	7.77953e-05	0		ELOVL6	-1.64301	3.70459	26.5666	2.54607e-07	6.05122e-05	1		S1PR3	-2.09524	3.19891	24.9616	5.84844e-07	0.000138999	2		CASP1	2.48329	1.30302	23.1417	1.50494e-06	0.000357677	3		LINC00161	-6.84548	0.875693	17.6475	2.65871e-05	0.00631893	4		PPP1R14B-AS1	-1.6812	5.1464	23.4844	1.25928e-06	0.000299291	5		CLCF1	-1.67396
MHENCR	-1.74174	2.58321	25.9198	3.55904e-07	8.40414e-05	0		AP003774.2	-6.31762	-2.56871	26.4834	2.65812e-07	6.27676e-05	1		AL121718.1	2.74937	1.34865	24.9052	6.02199e-07	0.000142201	2		SMIM29	-1.26481	6.53708	23.0708	1.5614e-06	0.000366886	3		DIPK1B	2.87	2.73852	17.6215	2.69529e-05	0.00636453	4		AP000547.3	5.96123	0.399826	23.4279	1.29683e-06	0.000306226	5		PRKCQ-AS1	6.69501
AC024270.5	6.04104	-2.85007	25.8402	3.7089e-07	8.6587e-05	0		GXYLT2	1.70867	5.14099	26.3559	2.83956e-07	6.66224e-05	1		CCL8	5.46647	-1.85308	24.8685	6.13762e-07	0.000144002	2		LINC02202	-9.08982	2.47542	23.068	1.56374e-06	0.000366886	3		GUCY1A2	4.29454	1.16609	17.5351	2.82055e-05	0.00661763	4		ANAPC13	-1.09352	6.49388	23.3633	1.34111e-06	0.000314653	5		FAM49A	3.27526
ABCG2	-4.59873	-0.0567077	25.8374	3.71415e-07	8.6587e-05	0		TMEM109	1.25323	5.73775	26.2527	2.99533e-07	6.98293e-05	1		MIR99AHG	3.26104	1.37624	24.8194	6.29611e-07	0.000146717	2		GXYLT2	1.85919	4.97755	23.0101	1.61153e-06	0.000375692	3		CHRNA1	6.70005	-0.534975	17.3591	3.09412e-05	0.00721324	4		NOTCH3	-3.83977	3.11809	23.166	1.48601e-06	0.00034643	5		PLEKHH2	-4.07785
CD27	-2.75883	-2.10533	25.5756	4.25392e-07	9.85429e-05	0		RAMP2	1.90718	2.68682	26.2246	3.03932e-07	7.04064e-05	1		LINC02202	-9.52027	1.57287	24.808	6.3335e-07	0.000146717	2		PDZRN3	-3.38193	2.90136	22.9018	1.70496e-06	0.000394958	3		TRIM56	1.40745	5.17522	17.3083	3.17796e-05	0.0073618	4		CHRD	6.31594	0.362538	23.0603	1.57e-06	0.000363694	5		RPL37A	1.95317
CCNB1IP1	1.16536	4.36112	25.4914	4.44369e-07	0.000101168	0		RGS3	1.78539	6.48565	26.1423	3.17153e-07	7.3007e-05	1		LIPG	2.98194	5.18353	24.5498	7.24154e-07	0.000166697	2		TRBV12-4	-5.52288	-0.147825	22.8781	1.72608e-06	0.000397334	3		FGD4	-2.82061	3.18304	17.1783	3.40299e-05	0.0078335	4		PDZRN3	-3.79524	3.78914	22.9779	1.63875e-06	0.000377232	5		RPS6	1.84007
L3MBTL3	1.57408	3.24574	25.4903	4.44607e-07	0.000101168	0		ITGA7	-5.75025	2.71969	26.1301	3.19165e-07	7.30111e-05	1		GALNT1	-1.35739	6.19039	24.493	7.45785e-07	0.00016993	2		RHOBTB1	1.43139	3.1607	22.5627	2.03392e-06	0.000465272	3		AC246817.1	6.64006	-0.558411	17.1128	3.52243e-05	0.00805777	4		AC100861.2	-5.16936	0.863301	22.9028	1.70403e-06	0.000389808	5		RPS4X	2.05787
MT1E	-1.66086	8.66715	25.4886	4.45015e-07	0.000101168	0		HSPB6	-3.0544	8.26565	25.8767	3.63943e-07	8.27371e-05	1		IFI30	-4.77538	6.00186	24.4887	7.47485e-07	0.00016993	2		DOK5	-2.41629	5.3129	22.5346	2.06389e-06	0.000469196	3		OSBPL1A	-1.70364	4.41424	17.0763	3.59077e-05	0.00816308	4		ROR1	-2.4249	3.97819	22.8171	1.78173e-06	0.00040505	5		RPL37	2.00418
LINC02202	-8.05685	1.98573	25.4652	4.50444e-07	0.00010177	0		HIST1H2BK	-3.23061	5.05657	25.7203	3.94651e-07	8.91643e-05	1		AC068587.4	2.24262	1.10579	24.4627	7.57612e-07	0.000171169	2		PMEPA1	1.2702	5.28225	22.4842	2.11882e-06	0.000478709	3		SNHG16	1.09528	7.44145	17.0099	3.71858e-05	0.00840146	4		AC055839.2	-2.99496	4.90538	22.7411	1.85361e-06	0.000418791	5		F11R	2.8547
LMO2	-3.08475	4.57189	25.2543	5.02476e-07	0.000112829	0		AL355607.2	-4.95789	-1.59095	25.652	4.0887e-07	9.18102e-05	1		LINC00161	-7.83832	1.99556	24.295	8.26539e-07	0.000185596	2		RARRES2	4.85271	2.02509	22.4547	2.1516e-06	0.000483134	3		CDH6	-3.02428	5.64056	16.9836	3.77048e-05	0.00846645	4		HSPB8	-1.56442	4.44647	22.6522	1.9414e-06	0.000435933	5		IL6R	-2.48207
ACVR1C	-4.57434	-1.13605	25.2006	5.16657e-07	0.000115306	0		ISL2	4.44701	0.225208	25.5929	4.21588e-07	9.40887e-05	1		GPSM3	1.67747	2.99756	24.22	8.59373e-07	0.000191792	2		AC073332.1	-2.19161	3.3397	22.3556	2.26551e-06	0.000505609	3		CD163L1	-3.60135	1.72076	16.9641	3.80932e-05	0.00850151	4		C1GALT1	-1.67078	6.15892	22.6192	1.97497e-06	0.000440767	5		LINC00702	-2.50367
HTR1D	4.07081	-2.23439	25.1433	5.32254e-07	0.000118067	0		EXTL1	-6.51469	-2.65693	25.5221	4.37344e-07	9.70134e-05	1		PRKG1	-1.45619	3.91988	24.1641	8.84654e-07	0.000196238	2		LANCL2	2.16372	3.92843	22.2475	2.3967e-06	0.000528752	3		PDPN	10.9408	4.56218	16.8781	3.98593e-05	0.00884176	4		TRIB3	1.74338	4.81865	22.5872	2.00814e-06	0.000445455	5		HIF1A	-1.81186
CPEB2	-1.51455	4.02186	25.0435	5.60508e-07	0.000123585	0		C11orf87	-3.4842	1.78741	25.469	4.49546e-07	9.91194e-05	1		F2RL1	2.90299	4.77335	24.1322	8.99438e-07	0.000198315	2		MAP2K6	5.62563	-1.26876	22.2464	2.3981e-06	0.000528752	3		CHRD	6.68261	1.36274	16.7772	4.20346e-05	0.00926813	4		C17orf82	-5.59118	0.994879	22.347	2.27564e-06	0.000501752	5		ECI1	1.33968
ATF4	1.44898	7.11181	24.9936	5.75212e-07	0.000126068	0		RAPGEF5	-4.14029	-2.6518	25.3216	4.85233e-07	0.000106347	1		ACAA2	1.07153	5.97902	23.7455	1.09954e-06	0.000240983	2		ARG2	1.87863	1.91114	22.2298	2.41888e-06	0.000530139	3		SSBP4	1.27698	6.3596	16.7586	4.24499e-05	0.00930365	4		HIPK2	-1.37062	5.87702	22.2806	2.35573e-06	0.000514748	5		RALA	1.77293
CARS	1.32164	6.28538	24.9625	5.84554e-07	0.000127353	0		C1GALT1	-1.70564	6.04353	25.2544	5.02442e-07	0.000109308	1		ETV6	1.27039	4.35102	23.7072	1.12162e-06	0.000244361	2		PPP1R14B-AS1	-1.94704	6.34825	22.1441	2.52937e-06	0.000551057	3		ARHGEF2	1.36109	5.79689	16.7001	4.37779e-05	0.00953759	4		PAQR9	-5.44894	-0.396926	22.2749	2.36271e-06	0.000514748	5		SLC29A1	1.52318
CHAC1	2.52889	5.70995	24.8725	6.12496e-07	0.000132651	0		EFNB1	1.40658	4.67501	25.2457	5.04713e-07	0.000109308	1		LINC01426	-2.8776	2.23121	23.6317	1.16652e-06	0.000252639	2		FIBCD1	-4.20088	5.24941	22.0923	2.59852e-06	0.000562771	3		CCDC68	-4.23557	2.03011	16.6002	4.61468e-05	0.00999421	4		PTGFR	-2.8516	2.29189	22.0762	2.62039e-06	0.000567508	5		RPL13	1.74048
ETS1	1.23947	5.13012	24.8257	6.27566e-07	0.000134412	0		EFHB	-3.81758	-0.944696	25.1157	5.39902e-07	0.000116241	1		ISG15	-1.33045	5.98304	23.513	1.24074e-06	0.000267131	2		MARS	1.82689	5.32349	22.0753	2.62159e-06	0.000564428	3		HSPB6	-2.41377	8.58845	16.5504	4.73728e-05	0.0101994	4		HGF	-6.21362	4.23391	22.0543	2.65044e-06	0.000570639	5		SNHG29	2.00001
AC005358.2	6.66894	-2.21238	24.8244	6.27971e-07	0.000134412	0		ESAM	3.63385	0.237833	25.0928	5.46355e-07	0.000116942	1		PRUNE2	-4.86179	2.72966	23.3725	1.33474e-06	0.000285689	2		ARAP3	2.09598	3.09168	22.0276	2.68752e-06	0.000575239	3		RARRES2	4.37883	2.6436	16.5174	4.82045e-05	0.0102642	4		BMX	4.88717	-0.489881	21.9501	2.79825e-06	0.000598941	5		ZNF587	-1.59653
PLSCR1	1.884	4.09079	24.6804	6.76695e-07	0.000143998	0		SYNE2	2.47123	2.95569	24.9868	5.77252e-07	0.000122837	1		FIBIN	3.74498	4.2154	23.3322	1.36299e-06	0.00029004	2		IRF5	6.67683	-2.00689	21.8485	2.9505e-06	0.000627186	3		KRT34	-7.28732	0.651608	16.5162	4.8235e-05	0.0102642	4		ARPP21	-9.0501	2.64605	21.7653	3.08123e-06	0.000655674	5		RPS17	1.61305
EFNA1	4.57238	0.0347438	24.637	6.92104e-07	0.000146426	0		DOK1	-2.01736	5.758	24.9689	5.82636e-07	0.000123107	1		ESAM	3.97145	-0.30257	23.3105	1.37846e-06	0.000291471	2		GEM	-1.89352	2.78566	21.8394	2.96449e-06	0.000627186	3		TSPYL2	-1.21555	4.55825	16.4672	4.94978e-05	0.0104721	4		ETV4	1.72778	4.33008	21.6761	3.22796e-06	0.000682927	5		SLC9A3-AS1	-1.8829
AC005759.1	-4.00195	0.379389	24.6049	7.03726e-07	0.000148029	0		LINC01119	-2.69447	2.1313	24.9603	5.85244e-07	0.000123107	1		SLC12A7	2.99258	0.717122	23.3005	1.38564e-06	0.000291471	2		NID2	-2.18916	5.11716	21.7989	3.02767e-06	0.000636872	3		CD68	-1.7909	5.13336	16.4454	5.00714e-05	0.0105088	4		RNF44	2.45849	2.65233	21.6338	3.29989e-06	0.000694133	5		EPG5	-1.9578
FRRS1L	-4.1504	-2.85128	24.5201	7.35381e-07	0.000153674	0		CHST1	2.88338	1.79463	24.9109	6.00405e-07	0.000125574	1		INSC	-3.08389	0.231105	23.272	1.40634e-06	0.000294135	2		CACNA1C	-7.13887	1.32274	21.7186	3.15713e-06	0.000660309	3		SLC6A9	1.98302	3.04106	16.4388	5.02454e-05	0.0105088	4		BBC3	1.84049	4.65379	21.622	3.32015e-06	0.000694405	5		C11orf87	-3.63365
MDFI	9.81184	3.49368	24.5108	7.3896e-07	0.000153674	0		MXRA5	-9.31972	0.418347	24.8655	6.14713e-07	0.000127836	1		TGFBR3	-1.56487	3.14148	23.1717	1.48164e-06	0.000308122	2		SMAD1	1.5614	3.69644	21.6724	3.23414e-06	0.000672574	3		ACTG1	1.15963	11.9368	16.3968	5.13712e-05	0.0106556	4		TENT5A	-2.2498	4.51163	21.5587	3.43166e-06	0.00071365	5		RSL24D1	1.77422
GBP5	6.41005	-2.03388	24.3713	7.94442e-07	0.000164279	0		SERINC2	-2.64204	6.41899	24.8432	6.21873e-07	0.000128594	1		DCBLD2	-1.69465	8.86809	23.0739	1.55892e-06	0.000321449	2		HOMER3-AS1	-2.28208	1.16573	21.6297	3.30684e-06	0.000682209	3		PCOLCE2	-2.69533	5.31953	16.3858	5.16712e-05	0.0106556	4		RHOBTB1	1.57106	4.00584	21.5268	3.48914e-06	0.000721503	5		EIF3F	1.48723
PMEPA1	1.38624	5.36887	24.3274	8.12748e-07	0.00016712	0		MHENCR	-1.75045	2.5228	24.8157	6.30829e-07	0.000129713	1		FLVCR2	-4.90481	-0.956769	23.0685	1.56329e-06	0.000321449	2		GAS5	1.4456	7.94996	21.6234	3.31776e-06	0.000682209	3		SERPINE1	1.39705	11.8924	16.3742	5.19888e-05	0.0106556	4		WNT5B	-4.14718	3.85377	21.4514	3.62904e-06	0.00074078	5		RPL13A	1.61298
MARS	1.62117	6.2244	24.2932	8.27312e-07	0.000169165	0		AP000842.3	-3.75628	-2.17256	24.7289	6.59875e-07	0.000134928	1		PLSCR4	1.8632	4.68251	22.9693	1.64611e-06	0.000336587	2		RBP4	-5.46969	0.410568	21.5285	3.4861e-06	0.000711196	3		MYOZ3	4.88431	-0.835509	16.3697	5.2112e-05	0.0106556	4		FZD1	-2.61899	3.05809	21.4452	3.6408e-06	0.00074078	5		LRATD2	4.54769
MSX2	6.83506	-0.807914	24.2672	8.38564e-07	0.000170442	0		ARHGEF16	7.14293	-1.65386	24.5966	7.06771e-07	0.000143714	1		IGFBP4	-1.8107	9.89005	22.8536	1.74823e-06	0.000355484	2		SINHCAF	1.35268	4.02844	21.5132	3.51408e-06	0.000711196	3		CCNYL1	-1.43056	4.48894	16.3521	5.25987e-05	0.0106954	4		SINHCAF	1.2645	4.84004	21.444	3.64308e-06	0.00074078	5		HERC4	-1.27122
CD163L1	-3.26742	1.75102	24.2573	8.42874e-07	0.000170442	0		SERPINF1	4.09385	4.03183	24.5695	7.1676e-07	0.00014494	1		C11orf87	-3.3926	2.16456	22.817	1.78183e-06	0.000360314	2		GRB14	-2.51161	3.97894	21.5018	3.53504e-06	0.000711196	3		TBX2	-2.94011	4.54917	16.3016	5.40174e-05	0.0109231	4		SUSD5	-2.2928	2.71623	21.3472	3.83174e-06	0.000773642	5		GLIPR2	1.50774
MIR503HG	2.0059	2.15871	24.1824	8.76316e-07	0.000176231	0		DACH2	-4.65799	-2.08332	24.5336	7.30249e-07	0.000146856	1		ALCAM	-1.27314	7.50496	22.7416	1.85312e-06	0.00037267	2		MAP2K3	-1.51885	6.10481	21.491	3.55485e-06	0.000711196	3		ACAA2	1.16334	5.94552	16.2648	5.5078e-05	0.0110764	4		OSBPL1A	-2.28219	4.70509	21.3396	3.84697e-06	0.000773642	5		SP6	6.79904
RCSD1	-6.10641	-3.41722	24.1449	8.93532e-07	0.000178711	0		TBX2-AS1	-4.1057	3.1443	24.4874	7.47957e-07	0.000149508	1		SH3BGRL3	-1.11701	11.0652	22.704	1.88977e-06	0.000377964	2		C2orf27A	1.91258	4.12166	21.4905	3.55588e-06	0.000711196	3		FLI1	1.94451	4.58714	16.238	5.58615e-05	0.0111726	4		PRUNE2	-6.24463	1.97778	21.2696	3.99011e-06	0.000798045	5		RPL23	1.44377
TMEM109	1.18995	5.59057	24.1155	9.07286e-07	0.000180476	0		LINC01152	-4.85737	-1.96591	24.4781	7.51606e-07	0.000149508	1		AC055839.2	-2.84854	5.62645	22.6547	1.93888e-06	0.000385679	2		TNFAIP6	3.53758	4.74688	21.4483	3.63492e-06	0.000723052	3		HAS2	-3.76906	5.32314	16.1414	5.87843e-05	0.0116933	4		P3H2	-2.43757	2.30128	21.2542	4.02232e-06	0.000800114	5		ELOVL6	-1.92505
CCNYL1	-1.25833	4.72594	23.8473	1.04288e-06	0.000205454	0		IFI30	-5.19183	6.27256	24.4222	7.73708e-07	0.000153073	1		CXCL12	1.25034	8.24724	22.6371	1.95669e-06	0.000386578	2		ANKRD9	-1.28011	5.27395	21.4318	3.66649e-06	0.00072539	3		PDE5A	-2.48968	3.52868	16.101	6.00525e-05	0.011881	4		TCF7L2	1.22586	5.14004	21.129	4.29381e-06	0.000841769	5		RPL15	1.68245
LINC01503	3.10719	0.665668	23.8451	1.04408e-06	0.000205454	0		ACVRL1	5.149	2.95236	24.3918	7.86021e-07	0.000154673	1		C5orf30	-1.76901	5.82305	22.6294	1.96453e-06	0.000386578	2		CACNA1A	-3.22089	1.28299	21.4083	3.71159e-06	0.000730365	3		RNF212	-7.47422	0.274872	16.0893	6.04258e-05	0.0118906	4		ITPKB	2.27801	2.63499	21.1272	4.2978e-06	0.000841769	5		TPT1	1.81448
SLC8A1-AS1	-2.6043	-0.0131774	23.7624	1.08991e-06	0.000212632	0		CAMK2D	-1.3938	5.82702	24.3687	7.95527e-07	0.000155623	1		CD70	5.99892	0.00887351	22.4691	2.13551e-06	0.00041527	2		ANKZF1	1.57923	3.38083	21.3508	3.82452e-06	0.000748563	3		TNFAIP6	2.32234	6.13083	16.074	6.09134e-05	0.0119224	4		SMPD1	-1.22354	6.09337	21.1259	4.30072e-06	0.000841769	5		SOCS5	-2.12498
TNFSF10	6.78701	-0.27821	23.7584	1.09218e-06	0.000212632	0		CROCC	1.79659	4.06014	24.3594	7.99354e-07	0.000155623	1		SERINC2	-2.55071	6.37258	22.4623	2.14313e-06	0.00041527	2		PRKG1	-1.43014	3.62524	21.2722	3.98463e-06	0.000775752	3		AC009315.1	6.38148	-0.657371	16.057	6.14647e-05	0.0119408	4		ZNF385D	-3.8716	1.17759	21.1097	4.3373e-06	0.000844412	5		TMEM109	1.2441
OSBPL1A	-1.95781	4.71038	23.7299	1.10846e-06	0.000214659	0		HES1	2.82848	3.82566	24.3147	8.18135e-07	0.000157962	1		RPS4X	1.10691	10.9879	22.4612	2.14437e-06	0.00041527	2		HHEX	2.96519	3.11154	21.2367	4.05927e-06	0.000786103	3		OSTN-AS1	-4.63178	3.10445	16.0435	6.19024e-05	0.0119408	4		SPTLC3	-2.75915	1.98769	20.99	4.61693e-06	0.000894097	5		MOK	-2.20222
LAMP3	5.34149	0.0735851	23.7178	1.11549e-06	0.000214884	0		FRMD4B	3.98868	0.195161	24.3103	8.19999e-07	0.000157962	1		PECAM1	3.80639	2.03386	22.449	2.15794e-06	0.000415699	2		DRC3	3.2317	-0.684545	21.1199	4.31423e-06	0.000831081	3		PDZRN3	-2.57141	3.44265	16.031	6.2313e-05	0.0119408	4		FIBCD1	-3.88658	5.08467	20.9376	4.74494e-06	0.00091405	5		LIPA	-1.8978
SLC8A1	-2.14533	4.26673	23.6842	1.1351e-06	0.000217517	0		KIAA1211	4.40429	-0.179923	24.2355	8.52484e-07	0.000162973	1		NRXN2	-4.27563	1.07288	22.4377	2.17068e-06	0.000415964	2		LINC01348	-5.31454	-1.51551	21.0546	4.46369e-06	0.000855368	3		PRKAA2	-3.27226	1.37401	16.0253	6.25022e-05	0.0119408	4		EPAS1	2.31225	5.37622	20.8928	4.85716e-06	0.000930768	5		ISL2	5.72118
PECAM1	3.70115	0.817786	23.6589	1.15016e-06	0.000219255	0		NPTX1	-9.52989	5.33619	24.23	8.54917e-07	0.000162973	1		CST1	-4.94379	-1.05261	22.4277	2.18206e-06	0.000415967	2		GUCY1A2	5.11146	-0.0995539	21.0378	4.50308e-06	0.000858423	3		CROCC	1.42699	3.75282	16.0212	6.26384e-05	0.0119408	4		TMEM106C	-1.24464	6.02732	20.7242	5.30412e-06	0.00101113	5		LINC01119	-2.60831
SOCS5	-1.7487	5.11916	23.6463	1.15768e-06	0.000219545	0		PENK	-8.2748	-0.848346	24.2073	8.65047e-07	0.000163439	1		CTNNAL1	-1.06133	6.77656	22.391	2.22417e-06	0.000421796	2		ETS2	1.86462	3.80293	20.9797	4.64182e-06	0.00087769	3		ANAPC13	-1.26905	6.52729	16.0003	6.3331e-05	0.0120103	4		F3	-4.41135	2.9044	20.6614	5.48093e-06	0.00103942	5		RPS21	1.55028
KRTAP1-1	-9.71924	0.0275748	23.6024	1.18441e-06	0.000223456	0		DCBLD2	-1.82205	8.96218	24.2045	8.6629e-07	0.000163439	1		SLC8A1	-1.8804	4.44585	22.3772	2.24017e-06	0.000422641	2		HSPA13	1.22251	4.70914	20.9754	4.65211e-06	0.00087769	3		TRPV2	-2.3415	4.85865	15.9779	6.40861e-05	0.0120908	4		GEM	-2.27166	4.08779	20.5908	5.68694e-06	0.00107293	5		TJP2	-1.7764
PIR	2.31384	3.92246	23.5487	1.21793e-06	0.000228602	0		LSP1	3.44041	-0.893373	24.13	9.00468e-07	0.000169015	1		PLPP3	-4.04097	6.4373	22.2401	2.40594e-06	0.000451588	2		HLX-AS1	-2.76574	1.65502	20.8622	4.93549e-06	0.000926379	3		CLU	-2.54014	4.46779	15.9539	6.49053e-05	0.0121826	4		ISG15	-1.23302	5.94549	20.5788	5.72251e-06	0.00107404	5		NR2F1-AS1	-1.52091
IFI30	-5.01174	5.6644	23.5143	1.23988e-06	0.000231534	0		GALNT1	-1.69124	6.25344	24.0722	9.27885e-07	0.000173273	1		PRKAA2	-4.62204	1.94483	22.1994	2.45757e-06	0.000458925	2		PLAT	-2.83746	8.06227	20.6219	5.59512e-06	0.00104483	3		NEFL	-5.16861	1.02471	15.8601	6.82004e-05	0.0127357	4		CACNA1C	-6.75439	1.92137	20.5692	5.75154e-06	0.00107404	5		TPX2	-1.87412
SOST	8.87537	-0.762677	23.4963	1.25155e-06	0.000232528	0		OSCAR	4.04389	4.29852	24.0507	9.38325e-07	0.000174333	1		KANK3	4.51927	-1.36524	22.078	2.61796e-06	0.000484972	2		PRKCQ-AS1	5.58684	-0.677861	20.6088	5.63367e-06	0.00104669	3		LFNG	2.04398	3.02853	15.7882	7.08447e-05	0.0131624	4		NOP53	1.26405	6.70669	20.4393	6.15514e-06	0.00114357	5		KCNQ5	-2.80914
LNCOG	-1.8003	4.63381	23.4133	1.30669e-06	0.000241546	0		C3orf80	4.12315	-0.757677	23.9636	9.81721e-07	0.000181475	1		SERTAD2	-1.25141	5.38092	22.0739	2.62355e-06	0.000484972	2		CBX6	-1.14176	4.81036	20.5743	5.73623e-06	0.00105509	3		TMTC4	1.97167	3.77296	15.7148	7.36455e-05	0.0136008	4		EPS8	-2.25918	6.65961	20.4172	6.22689e-06	0.00115106	5		CSRP1	1.57721
AL359764.2	-6.39317	3.24792	23.2337	1.43463e-06	0.000263863	0		NNMT	1.705	7.82798	23.9474	9.90062e-07	0.000181524	1		HSPB6	-2.61348	8.06927	22.0559	2.64826e-06	0.000486078	2		TENT5A	-1.94334	3.8362	20.5741	5.73655e-06	0.00105509	3		ZNF362	1.76764	3.09274	15.7071	7.39477e-05	0.0136008	4		AP000695.2	2.19058	2.42172	20.3801	6.34881e-06	0.00116341	5		FIBIN	4.13103
LRRC38	20.3417	4.964	23.2216	1.44369e-06	0.000264202	0		TGM2	-3.067	7.2313	23.9438	9.9191e-07	0.000181524	1		MAP2K3	-1.45587	6.00147	22.0502	2.65609e-06	0.000486078	2		ACAA2	1.3321	5.4828	20.5463	5.82053e-06	0.00106519	3		HHEX	2.54076	4.26328	15.6807	7.49841e-05	0.0137225	4		SKIL	1.34951	5.67261	20.3775	6.35724e-06	0.00116341	5		RPS18	1.71814
INA	-3.71458	2.14736	23.0979	1.53957e-06	0.000280346	0		INA	-4.68978	2.35088	23.8562	1.03805e-06	0.000188405	1		PTGFR	-2.10353	1.91944	22.0101	2.71217e-06	0.000493871	2		ANAPC13	-1.43772	6.71091	20.5088	5.93564e-06	0.00108085	3		TLR2	6.78536	-0.478323	15.6519	7.61344e-05	0.0138637	4		KCNK3	-5.02761	0.87688	20.3528	6.43992e-06	0.00117268	5		AC006058.1	-7.67314
PDPN	13.7566	4.48248	22.9734	1.64259e-06	0.000296693	0		LZTS1	-4.24054	-1.04927	23.8431	1.04515e-06	0.000188405	1		ZBED3	2.32801	2.69459	21.9708	2.76826e-06	0.000501589	2		WARS	1.23379	5.43182	20.4844	6.0118e-06	0.0010893	3		RAB27B	-3.63926	4.18614	15.6072	7.79591e-05	0.0141256	4		CLDN11	-1.78606	7.75271	20.2578	6.76784e-06	0.00122316	5		RPL38	1.73592
MC4R	4.59979	-1.94001	22.9622	1.65217e-06	0.000296693	0		STC1	-2.18109	3.84131	23.8413	1.04614e-06	0.000188405	1		PENK	-6.87591	-0.819253	21.9364	2.8183e-06	0.000505679	2		ANGPTL4	2.53253	7.9435	20.4485	6.12562e-06	0.00110445	3		NRCAM	2.05538	3.84862	15.5108	8.20364e-05	0.0147912	4		LRRC38	12.0685	5.54489	20.2532	6.78399e-06	0.00122316	5		SEMA7A	-2.73812
TCF7L2	1.47717	4.91155	22.9605	1.65366e-06	0.000296693	0		AC068205.1	-6.13206	-2.43632	23.8332	1.05057e-06	0.000188405	1		LSP1	3.58749	-1.22227	21.9363	2.81846e-06	0.000505679	2		SCN3A	-6.01565	2.44357	20.3808	6.34628e-06	0.00113863	3		INPP4B	-1.76428	3.32027	15.4842	8.31993e-05	0.0149273	4		IGFBP4	-1.71677	9.63365	20.2282	6.87311e-06	0.00123315	5		MARCKSL1	1.77925
NLGN1	-3.8059	-1.42733	22.9004	1.70617e-06	0.000304622	0		IGFBP4	-2.14811	10.0211	23.8246	1.05525e-06	0.000188405	1		MPC2	-1.23617	7.65434	21.865	2.92523e-06	0.000522274	2		DCBLD2	-1.61373	8.84328	20.3031	6.60918e-06	0.00117592	3		CASC15	1.84973	2.73323	15.4704	8.38086e-05	0.0149393	4		AL121718.1	3.04888	1.04261	20.1951	6.99318e-06	0.00124857	5		BTG3	1.47486
SLC24A3	-8.61616	3.24182	22.8672	1.73587e-06	0.000308421	0		NR2F1-AS1	-1.32323	4.11296	23.8036	1.06682e-06	0.000189547	1		ARHGEF16	4.30762	-1.51487	21.8263	2.98478e-06	0.00053032	2		C5orf30	-1.92693	5.90556	20.3005	6.61839e-06	0.00117592	3		SERPINH1	1.45313	9.26657	15.4642	8.40824e-05	0.0149393	4		SLC24A3	-9.5183	2.99019	20.1616	7.11656e-06	0.00125902	5		AC016831.7	-2.0019
WARS	1.26462	6.07638	22.7711	1.8249e-06	0.000322672	0		FBXL16	-3.41072	-0.792803	23.7818	1.07901e-06	0.000189919	1		JUP	3.60532	5.00004	21.8002	3.02564e-06	0.000534983	2		COA4	-1.14711	7.36713	20.2432	6.81969e-06	0.00120583	3		EPHB4	1.51491	4.36298	15.4204	8.6053e-05	0.0152156	4		ALCAM	-1.19673	7.58574	20.1606	7.12048e-06	0.00125902	5		LIPG	2.83767
HSPA13	1.03954	5.47921	22.6607	1.93276e-06	0.000340101	0		CD36	-9.97647	2.00579	23.7812	1.07929e-06	0.000189919	1		LINC01182	-4.48997	-0.521529	21.79	3.04185e-06	0.000535263	2		SGCD	4.48144	1.02393	20.1993	6.97778e-06	0.00122785	3		SH3BP1	1.97512	4.05019	15.3504	8.92997e-05	0.0157138	4		CMTM3	1.07132	6.25864	20.1331	7.22351e-06	0.00126655	5		PIR	2.93326
AHR	-1.92138	5.90704	22.5607	2.03604e-06	0.00035656	0		AC006058.1	-7.03024	-0.846819	23.7625	1.08983e-06	0.000190856	1		EXOC6	1.80708	4.02207	21.7428	3.11766e-06	0.000545978	2		IGFBP3	2.77081	9.46468	20.1701	7.0853e-06	0.00124081	3		FNDC1	5.17227	2.00368	15.3126	9.11046e-05	0.0159261	4		SAA1	7.16164	0.77597	20.1308	7.23226e-06	0.00126655	5		PAMR1	-2.40917
CLCF1	-1.74102	5.09396	22.4204	2.19035e-06	0.000381758	0		HAGHL	-1.3021	4.4224	23.7226	1.11266e-06	0.000193926	1		RGS3	1.62835	6.1142	21.7321	3.13494e-06	0.00054639	2		ADGRG1	-5.51955	3.00109	20.1481	7.16719e-06	0.00124917	3		CDC42EP5	1.7449	5.49767	15.3018	9.16314e-05	0.0159261	4		ARL4C	-2.51527	6.23987	20.0916	7.38204e-06	0.00128662	5		RPL18A	1.82516
DNAH11	-3.6088	0.767879	22.4074	2.20518e-06	0.000382521	0		PECAM1	3.40197	2.20981	23.6955	1.12847e-06	0.000195749	1		SMPD1	-1.07103	6.27793	21.5803	3.39324e-06	0.000588606	2		AC027031.2	-1.22749	4.03511	20.1225	7.26378e-06	0.00126001	3		PSG9	-5.05412	-0.691693	15.2869	9.23571e-05	0.0159261	4		TBXAS1	-1.9987	2.96279	20.0656	7.48315e-06	0.00129806	5		NOP53	1.66027
ELOVL6	-1.60918	3.96329	22.394	2.2207e-06	0.000383395	0		LINC01537	3.83285	-1.34548	23.6817	1.13657e-06	0.000196225	1		CTH	2.67772	2.28329	21.5393	3.46652e-06	0.000598481	2		MOK	-2.81394	5.82938	20.0789	7.43123e-06	0.00128297	3		ADIRF	-4.57614	3.86416	15.2853	9.2434e-05	0.0159261	4		OSTN	-10.0355	4.5799	20.0358	7.60057e-06	0.00131221	5		ADD3-AS1	-2.43042
ATP2B4	-2.52264	7.81897	22.3245	2.30246e-06	0.000395646	0		LRRC38	17.0321	5.14175	23.6367	1.16348e-06	0.000199319	1		KRTAP4-12	-6.0009	-1.26355	21.5114	3.51734e-06	0.000604405	2		TFF3	6.34995	-2.08371	19.9496	7.95111e-06	0.00136506	3		RHOJ	1.19523	4.94649	15.2802	9.26822e-05	0.0159261	4		TOX	-5.52819	1.62936	19.9051	8.13847e-06	0.00139848	5		IFNE	-2.83218
C2orf27A	1.77556	4.50555	22.2703	2.3684e-06	0.000403191	0		MMP2	1.65583	10.0259	23.6335	1.16539e-06	0.000199319	1		PIM1	2.70899	3.51704	21.4744	3.58578e-06	0.000613285	2		ETS1	1.23123	4.62135	19.9417	7.98394e-06	0.00136506	3		LRATD2	4.44998	1.52174	15.2172	9.58276e-05	0.0163504	4		AC008568.1	-6.29388	0.0334547	19.8683	8.29648e-06	0.00141897	5		AGTRAP	1.38614
VGLL3	-1.86833	4.86705	22.2703	2.3684e-06	0.000403191	0		ANAPC13	-1.2105	6.45135	23.6109	1.17917e-06	0.000200738	1		FABP3	-7.01309	1.73989	21.4358	3.65876e-06	0.000622083	2		LIPG	2.87306	4.48057	19.9334	8.01858e-06	0.00136506	3		TBXAS1	-2.0523	2.70242	15.2129	9.60451e-05	0.0163504	4		AL133415.1	-1.22058	9.26483	19.8237	8.49228e-06	0.0014457	5		MEG8	-1.24578
HEY1	2.79386	-0.0339075	22.2511	2.39221e-06	0.000405358	0		SERPINB9P1	3.8808	-0.693669	23.5709	1.20393e-06	0.000204005	1		AREG	-2.89174	2.00239	21.4293	3.67121e-06	0.000622083	2		PRUNE2	-3.99976	3.24947	19.8436	8.40457e-06	0.00142415	3		SLC29A1	1.20632	5.42865	15.1944	9.69898e-05	0.0164348	4		MEOX2	-10.4906	4.24899	19.7915	8.63663e-06	0.00146308	5		CCBE1	-2.23956
ETS2	1.95208	4.24687	22.2177	2.43418e-06	0.000410569	0		ABCG2	-4.49278	-0.0308192	23.4942	1.2529e-06	0.000211324	1		CPEB2	-1.49795	3.54395	21.2864	3.95537e-06	0.0006662	2		AC093673.1	-2.51415	3.06131	19.8049	8.57641e-06	0.00144657	3		LIMS1	1.20842	7.96596	15.1695	9.82794e-05	0.0165766	4		RARRES2	5.81876	-0.0357301	19.7832	8.67429e-06	0.00146308	5		COX7C	1.3623
LIN7A	-6.4699	0.892118	22.2049	2.45051e-06	0.000411427	0		CDK14	1.03978	4.78085	23.4347	1.29228e-06	0.000216967	1		NHSL1	2.56834	3.33566	21.2766	3.97546e-06	0.0006662	2		GAL3ST4	1.87685	1.26327	19.7891	8.64761e-06	0.00145189	3		TSGA10IP	-5.80975	-0.078889	15.1545	9.90628e-05	0.0166244	4		LMO2	-1.99253	5.18563	19.6985	9.06704e-06	0.00152231	5		SLC1A5	1.73969
FMN2	-4.20807	4.28062	22.1328	2.5442e-06	0.000425207	0		FAM110D	3.78631	-1.79782	23.377	1.33164e-06	0.000222553	1		DOCK4	1.37736	3.67734	21.2715	3.98617e-06	0.0006662	2		CHRD	4.89384	0.231847	19.7725	8.72307e-06	0.00145787	3		MEOX2	-8.62464	1.98222	15.1443	9.9601e-05	0.0166244	4		FRMD4B	4.1644	0.588618	19.6833	9.13962e-06	0.00152749	5		RPS23	1.87155
HRH1	2.00834	4.12008	22.1087	2.57639e-06	0.000428628	0		KIAA0513	-2.03204	1.86119	23.2987	1.38693e-06	0.000230058	1		JDP2	1.79281	5.40635	21.246	4.03954e-06	0.000672051	2		KRT10	-1.22993	8.82532	19.7579	8.78969e-06	0.00146232	3		SWAP70	1.04847	6.2713	15.1381	9.99254e-05	0.0166244	4		SH3BGRL3	-0.987054	10.9647	19.6306	9.39523e-06	0.00156307	5		MYBL1	-2.37848
EPS8	-1.8242	6.50913	22.0833	2.61072e-06	0.000432376	0		AC004784.1	-5.21166	-3.10615	23.2957	1.38911e-06	0.000230058	1		LIMS1	1.22874	7.79176	21.1107	4.3351e-06	0.000717959	2		YBX3	1.29416	8.1739	19.7403	8.87122e-06	0.00146921	3		SYT14	-2.49713	2.30045	15.087	0.000102667	0.0170032	4		ANKRD34A	-2.83502	2.01495	19.5955	9.56922e-06	0.00158481	5		RNF187	1.37682
MSC	1.91477	4.61992	22.0258	2.69015e-06	0.000443523	0		SMPD1	-1.20446	6.47749	23.2673	1.40978e-06	0.00023243	1		VASN	-1.95801	6.75302	21.0821	4.40029e-06	0.000725472	2		C3orf80	4.28059	-1.39344	19.7182	8.97443e-06	0.00147568	3		CRYAB	-4.23231	7.40253	15.0582	0.000104245	0.0171159	4		AFF3	-8.95821	2.73944	19.5278	9.91464e-06	0.00163462	5		RPS3	1.88172
SNAI1	1.82852	4.02879	21.9847	2.74839e-06	0.000450004	0		TUB	-4.4355	-1.42925	23.2357	1.43315e-06	0.000235223	1		MXRA5	-7.9566	0.115082	21.035	4.50969e-06	0.000740176	2		TSC22D3	1.25836	3.82721	19.7147	8.99092e-06	0.00147568	3		KIF26B	1.8516	3.68379	15.0575	0.000104282	0.0171159	4		TCEAL1	-1.82266	3.97729	19.5012	1.00537e-05	0.00164784	5		RACK1	1.54656
DCBLD2	-1.71303	9.09774	21.9643	2.77776e-06	0.000450004	0		TBX2	-4.18616	5.38534	23.1607	1.49008e-06	0.000243476	1		PTPRD-AS1	5.61148	-1.60943	20.9969	4.60032e-06	0.00075168	2		NIBAN1	3.39871	4.04796	19.689	9.11222e-06	0.00148891	3		NLGN4Y-AS1	-5.15625	0.637378	15.0471	0.000104859	0.0171338	4		SERPINB2	-7.87038	1.74111	19.4953	1.00849e-05	0.00164784	5		CDC42EP1	1.41301
AP003774.2	-6.78213	-2.7983	21.9628	2.7798e-06	0.000450004	0		ARHGAP28	-6.10426	0.178496	23.1234	1.51929e-06	0.000246165	1		FNDC4	-1.5039	5.07511	20.9312	4.7607e-06	0.000774428	2		FOXO1	2.09896	2.71866	19.6639	9.23286e-06	0.00148994	3		FLRT2	2.00069	3.58823	15.0292	0.00010586	0.0172204	4		LIF	-2.47839	3.44688	19.4791	1.01705e-05	0.00165218	5		RPL22	1.6263
SLC4A4	-2.72329	2.61536	21.9566	2.78884e-06	0.000450004	0		MATR3-1	1.06268	6.32871	23.1119	1.52844e-06	0.000246165	1		C2orf27A	1.94055	4.16347	20.7471	5.24102e-06	0.000848791	2		MALL	-5.64404	2.50764	19.6628	9.23807e-06	0.00148994	3		ZNF454	6.06434	-0.390706	14.9745	0.000108976	0.0176489	4		ITGA10	-3.37611	3.51067	19.4733	1.02017e-05	0.00165218	5		EBF1	-4.61123
GABRB1	-6.26366	-1.99761	21.9404	2.81253e-06	0.000450004	0		CACNA1C	-6.84799	1.68196	23.1069	1.53239e-06	0.000246165	1		LINC02725	3.76099	-0.269736	20.726	5.29906e-06	0.00085441	2		AHRR	-2.40027	2.30926	19.6623	9.24063e-06	0.00148994	3		AL139147.1	4.8596	-0.962588	14.8907	0.000113922	0.0183115	4		WDR63	-5.59131	-0.160414	19.4325	1.04218e-05	0.00168038	5		DOK5	-1.80521
ASNS	2.19612	3.95512	21.9357	2.81941e-06	0.000450004	0		CHRD	4.35733	1.21334	23.1056	1.53345e-06	0.000246165	1		FGF1	-2.10486	4.16036	20.7113	5.3399e-06	0.000857219	2		AC040169.1	-1.76787	2.00948	19.6313	9.39159e-06	0.00150764	3		MAMDC2	3.32426	3.65523	14.8883	0.000114068	0.0183115	4		ADAMTS19	3.96328	-0.363285	19.4093	1.05491e-05	0.00169345	5		DUXAP8	-7.3253
CSPG5	3.07216	-0.874461	21.9322	2.82456e-06	0.000450004	0		LNCOG	-1.91556	4.37847	22.9941	1.62504e-06	0.000259729	1		SFR1	-1.578	3.57142	20.6187	5.60447e-06	0.000895761	2		AC055839.2	-3.16756	6.55368	19.5963	9.56561e-06	0.00152729	3		FOXO1	1.38168	3.93039	14.8679	0.00011531	0.01843	4		PPARG	-2.7307	3.43281	19.3829	1.0696e-05	0.00170954	5		RPS15A	1.9653
PSIP1	1.43917	5.21004	21.93	2.82782e-06	0.000450004	0		APBA1	-2.07259	0.973945	22.9849	1.63279e-06	0.000259834	1		CPXM2	5.66933	-0.0351502	20.61	5.6302e-06	0.000895961	2		CASC15	3.02772	1.79367	19.5846	9.62397e-06	0.00152729	3		NPTX1	-7.8352	5.09556	14.8596	0.000115818	0.0184306	4		RPS4X	1.04937	10.955	19.3525	1.08675e-05	0.00172939	5		PNRC1	1.60595
NOTCH3	-2.55658	4.46185	21.9076	2.86104e-06	0.000453321	0		CYSTM1	-1.34201	6.6098	22.8142	1.78441e-06	0.000282733	1		EYA2	-7.41907	-0.670074	20.5798	5.71966e-06	0.000905741	2		HSPB6	-2.15946	8.39271	19.5816	9.63918e-06	0.00152729	3		C14orf132	-3.0895	3.17885	14.8506	0.00011637	0.0184356	4		SEPTIN9	-0.894788	6.66345	19.2787	1.12957e-05	0.00178976	5		RPS27	2.17301
ADA	1.45031	3.36874	21.8553	2.94009e-06	0.000463838	0		CPEB2	-1.71574	3.88377	22.7991	1.79854e-06	0.000283744	1		FMN2	-3.93114	4.45633	20.5726	5.74115e-06	0.000905741	2		KRTAP4-9	-7.46773	0.275452	19.5662	9.71743e-06	0.00153305	3		RND3	-1.29492	7.35561	14.832	0.000117526	0.0184356	4		SLC26A4	-2.8059	1.26698	19.2589	1.14136e-05	0.00180064	5		BTG1	1.68117
TRBV12-4	-4.65496	-1.20142	21.8014	3.02381e-06	0.000474997	0		UNC5B	2.27389	5.38738	22.787	1.80989e-06	0.000284309	1		TBXAS1	-1.92597	2.79031	20.521	5.89793e-06	0.000926481	2		FDX2	-0.992442	5.88563	19.5493	9.80374e-06	0.00154003	3		RPS8	1.07943	11.9865	14.8276	0.000117801	0.0184356	4		ITGA7	-6.40451	2.31978	19.2467	1.14869e-05	0.00180244	5		CTH	2.41164
ARG2	1.93067	2.53984	21.7399	3.12233e-06	0.000488378	0		C2orf27A	1.83906	4.68081	22.6455	1.94813e-06	0.000304715	1		C1GALT1	-1.3648	6.18556	20.4609	6.08614e-06	0.000951961	2		CCNB1IP1	1.17772	4.45583	19.3815	1.07036e-05	0.0016742	3		TSLP	-2.50544	5.64524	14.8266	0.000117864	0.0184356	4		HHEX	3.08905	4.59541	19.2406	1.15235e-05	0.00180244	5		RPL14	1.57115
ADAMTS1	-2.4323	8.43741	21.6995	3.18873e-06	0.000495814	0		ZBED3	2.29553	2.51897	22.6284	1.96558e-06	0.000306137	1		AC010343.3	-3.44024	1.67621	20.4512	6.11714e-06	0.000952738	2		PENK	-6.13441	-1.12964	19.342	1.09275e-05	0.00170195	3		ACTN1	1.1136	9.10785	14.8172	0.000118453	0.0184489	4		AC013451.2	3.05942	1.04577	19.2132	1.16904e-05	0.00181748	5		CHAC1	2.85076
FGFBP1	-5.03056	-2.71747	21.6946	3.19696e-06	0.000495814	0		AC002460.2	-3.80783	-2.91725	22.5696	2.02671e-06	0.00031432	1		DHRS9	-4.67681	0.0697843	20.4225	6.2096e-06	0.00096304	2		CARS	1.45419	5.70115	19.2929	1.1212e-05	0.00173886	3		SOX17	3.31219	6.51512	14.7867	0.000120383	0.01867	4		SGCD	5.34684	0.783836	19.2085	1.17189e-05	0.00181748	5		SALL1	6.78454
SYT14	-3.67046	1.55758	21.5672	3.41639e-06	0.00052755	0		LTBP2	1.12668	7.66345	22.4624	2.14297e-06	0.000330948	1		MBNL1-AS1	-1.53827	3.49497	20.3727	6.37324e-06	0.000984249	2		RGS3	1.50182	6.1249	19.2678	1.13603e-05	0.00174956	3		PDCD1LG2	1.4581	4.27855	14.7577	0.000122246	0.018879	4		KLF3	1.37257	5.31205	19.1946	1.18047e-05	0.00182306	5		UACA	-2.64755
GPR65	2.69244	-1.10694	21.5594	3.43042e-06	0.00052755	0		ILDR2	-5.52209	-3.30246	22.4506	2.15616e-06	0.000331586	1		VGLL3	-2.08804	4.00955	20.3629	6.40583e-06	0.000985125	2		SLC1A5	1.7413	6.90082	19.2651	1.13766e-05	0.00174956	3		TSTD1	5.19055	0.244625	14.7196	0.00012474	0.0191832	4		LINC01119	-4.018	2.06749	19.1194	1.2279e-05	0.00188824	5		TMEM205	1.25284
CHRFAM7A	3.66973	0.112866	21.5455	3.45527e-06	0.000529147	0		FUT4	1.89483	3.66024	22.4047	2.20829e-06	0.000338183	1		ASNS	2.08206	3.77186	20.3524	6.44111e-06	0.000986406	2		TBX2	-3.62397	4.71001	19.218	1.16609e-05	0.00178578	3		TRIM55	-6.59599	0.183165	14.7076	0.000125538	0.0192251	4		FAM162B	-8.52166	2.05895	19.108	1.23523e-05	0.00188824	5		INHBE	4.93802
ARPP21	-6.09503	2.45458	21.4849	3.56635e-06	0.000543883	0		BBC3	1.5309	4.94075	22.3673	2.25178e-06	0.000343406	1		WNT5B	-3.81763	3.98361	20.3288	6.52115e-06	0.000990654	2		SEMA7A	-2.91479	4.58231	19.1036	1.23808e-05	0.00188812	3		PABPC1	1.15492	9.40658	14.6828	0.000127205	0.0192934	4		FAM49A	4.7833	2.57807	19.1035	1.23816e-05	0.00188824	5		CPXM2	7.83996
LINC01204	-3.2909	-0.322161	21.454	3.62417e-06	0.000549717	0		LINC01992	7.41529	-2.27045	22.2943	2.33899e-06	0.000355226	1		GAP43	-3.55264	3.70999	20.3283	6.52298e-06	0.000990654	2		SLC22A31	2.57011	1.26438	19.0232	1.29138e-05	0.00196124	3		LINC02055	5.03079	2.04893	14.6794	0.000127433	0.0192934	4		AC022730.4	-5.79624	-0.113093	19.0592	1.26725e-05	0.00192458	5		LRRC38	13.012
KCNK3	-5.55077	0.319154	21.4485	3.63464e-06	0.000549717	0		ANKRD34A	-2.32171	2.54848	22.2622	2.3784e-06	0.000359718	1		TRPV2	-3.02132	5.33701	20.2022	6.9672e-06	0.00105375	2		NOTCH3	-2.7122	4.66012	18.9841	1.31815e-05	0.00199362	3		NHSL1	1.95522	3.24421	14.6774	0.000127565	0.0192934	4		SHMT2	0.969467	7.28059	19.0057	1.3033e-05	0.00197117	5		RPL34	1.90368
PLTP	2.27051	4.81553	21.3024	3.92237e-06	0.000590794	0		MPC2	-1.22812	7.59038	22.2378	2.40881e-06	0.000362818	1		ANKRD34A	-1.90128	1.96982	20.1659	7.10069e-06	0.00106952	2		TCF7	-5.03145	2.40143	18.9434	1.34653e-05	0.00202816	3		KIAA1211	3.93972	0.393069	14.6628	0.00012856	0.019364	4		LTBP2	1.06671	7.21647	18.9731	1.32574e-05	0.00199685	5		PDPN	10.0376
MAP1A	-1.32345	7.1285	21.2535	4.02385e-06	0.000603594	0		HDAC4-AS1	-2.86144	-0.225468	22.1627	2.50499e-06	0.000375759	1		MEOX1	7.43553	-0.315947	20.1349	7.2168e-06	0.0010795	2		TGFBR3	-1.96007	2.61195	18.9091	1.37096e-05	0.0020565	3		AC099563.2	-5.4122	0.900347	14.6538	0.000129173	0.0193765	4		BGN	1.57647	10.2783	18.9297	1.35625e-05	0.00203443	5		ERI3	1.32005
SPSB3	1.1124	4.81466	21.2435	4.04481e-06	0.000603753	0		NLRP10	-2.61085	-1.30826	22.0724	2.62552e-06	0.000392231	1		ATP2B4	-2.3024	7.29174	20.1325	7.22598e-06	0.0010795	2		BEX3	-1.21168	8.80199	18.9004	1.37727e-05	0.00205724	3		EPB41L3	3.12222	5.75887	14.6288	0.000130898	0.0195551	4		GXYLT2	1.56607	4.5746	18.9099	1.37042e-05	0.00204729	5		RPL35A	1.72082
DIO2	-2.88978	-1.04466	21.2373	4.0579e-06	0.000603753	0		LYPLAL1-AS1	-7.39906	0.267314	22.0629	2.63862e-06	0.000392586	1		AHR	-1.7525	5.25845	20.0988	7.3541e-06	0.00109418	2		SMAGP	-1.10039	6.05071	18.8856	1.38798e-05	0.00205724	3		TSPAN19	-4.72876	-0.848368	14.6178	0.000131667	0.0195813	4		MIR31HG	-1.70097	5.59151	18.825	1.4328e-05	0.002125	5		MARS	1.14679
EYA2	-6.98722	-2.43101	21.2282	4.07726e-06	0.000604178	0		MARS	1.37885	6.09364	22.0484	2.65855e-06	0.00039395	1		AC022034.1	-2.17268	1.13949	20.0846	7.40898e-06	0.00109788	2		CAMK2N1	-1.51077	6.83831	18.8851	1.38832e-05	0.00205724	3		PRKG1	-1.54327	4.58592	14.611	0.000132143	0.0195813	4		SNRNP25	-0.922522	5.97398	18.8233	1.43404e-05	0.002125	5		KRT34	-4.99186
LIMS1	1.32436	7.87063	21.1559	4.234e-06	0.000624873	0		CLSTN2	-3.78995	-1.16213	22.0307	2.68326e-06	0.000394703	1		ITGA10	-3.7565	3.40656	20.0412	7.57911e-06	0.00111856	2		ARPP21	-5.22973	2.2904	18.8419	1.42016e-05	0.00209594	3		CYB5R2	2.31175	2.65584	14.5442	0.000136912	0.0200754	4		HTRA1	-2.22299	6.71956	18.6993	1.53041e-05	0.00225865	5		SNHG16	1.4738
LINC02084	-2.38239	-1.87413	21.1293	4.29317e-06	0.000631061	0		MDFI	6.5828	3.8265	22.0251	2.69109e-06	0.000394703	1		SNAI1	2.08163	4.1202	19.9711	7.86214e-06	0.00115567	2		DIO2	-4.08611	-1.26531	18.8328	1.42696e-05	0.00209661	3		FMO3	6.00505	-0.794739	14.5414	0.000137114	0.0200754	4		RGCC	4.99713	3.90578	18.688	1.53947e-05	0.0022629	5		SCN3A	-5.39698
NPTX1	-8.14576	4.11076	21.0915	4.3786e-06	0.000641045	0		SLC3A2	1.53756	7.35101	22.0216	2.69598e-06	0.000394703	1		SCN3A	-5.52617	2.79463	19.9499	7.94986e-06	0.00116389	2		NLGN4Y-AS1	-5.67112	2.49651	18.8259	1.43207e-05	0.00209661	3		CORO7	1.50535	3.21783	14.5413	0.000137123	0.0200754	4		EXOC6	1.8066	4.08811	18.5569	1.6491e-05	0.00241435	5		HRH1	1.90997
BMP6	2.92996	4.85992	21.063	4.4443e-06	0.00064741	0		AC007406.3	-5.25179	-3.34185	22.0025	2.723e-06	0.00039707	1		TMEM86A	3.48257	-0.434732	19.8908	8.19947e-06	0.00119565	2		EBF1	-4.53288	2.96824	18.8133	1.44161e-05	0.00209902	3		AADAC	-5.38822	1.31846	14.4952	0.000140515	0.0204899	4		UACA	-1.81945	7.45831	18.5484	1.65644e-05	0.00241544	5		TM6SF1	3.00582
IL1RN	-3.50266	-3.3502	21.0573	4.45746e-06	0.00064741	0		RHOBTB1	1.77247	4.05846	21.9816	2.75275e-06	0.000399815	1		SUSD2	-7.97699	1.92202	19.8664	8.30486e-06	0.00120621	2		NFE2L3	3.22944	4.64683	18.8085	1.44519e-05	0.00209902	3		EFNA1	4.39269	1.52339	14.4731	0.000142178	0.0206502	4		MYOCD	5.44046	1.94914	18.5385	1.66506e-05	0.00241825	5		COL4A6	-8.6182
MIR22HG	1.20315	5.27794	21.0088	4.57168e-06	0.000661376	0		EPS8	-2.47984	6.69298	21.8996	2.87297e-06	0.000415627	1		FLRT2	3.32225	3.03941	19.8172	8.52132e-06	0.00123276	2		BBC3	1.87377	4.37531	18.7901	1.45924e-05	0.00210047	3		KRT19	-3.80193	2.66177	14.3973	0.000148013	0.0214127	4		CARS	1.09224	6.09341	18.531	1.67159e-05	0.00241825	5		MEAK7	-1.28184
ZNRF2	1.81275	1.65545	20.9621	4.68465e-06	0.000674867	0		CCNB1IP1	1.13388	4.37358	21.8698	2.91785e-06	0.000420458	1		SLC35E4	-1.31179	4.30199	19.8042	8.57919e-06	0.00123625	2		HIPK2	-1.49616	5.71751	18.7874	1.46129e-05	0.00210047	3		YBX3	1.09499	8.60531	14.3025	0.000155654	0.0224295	4		JDP2	1.72585	5.18396	18.4281	1.76441e-05	0.00254248	5		YBX3	1.55485
AL121718.1	2.81082	0.673205	20.9487	4.71757e-06	0.000674867	0		CLEC3B	-5.64042	2.39896	21.825	2.98684e-06	0.000428712	1		ABCG1	4.2124	1.79623	19.6072	9.51103e-06	0.00136515	2		EPS8	-1.92459	6.17813	18.7847	1.4634e-05	0.00210047	3		AC055839.2	-2.71062	6.04126	14.2847	0.000157137	0.0225544	4		MAP2K3	-1.16386	5.98992	18.3919	1.79821e-05	0.00258103	5		EGFL7	1.31273
VANGL2	4.79613	1.3996	20.9476	4.72025e-06	0.000674867	0		VGLL3	-1.86733	3.73443	21.7745	3.06645e-06	0.000438418	1		HIST1H2BK	-2.88641	4.6431	19.513	9.99164e-06	0.00142853	2		AC067852.5	-2.78168	-0.55784	18.7354	1.50167e-05	0.002135	3		CYP27A1	4.76692	0.222924	14.2186	0.000162757	0.0229924	4		TUBA1A	1.04316	9.4937	18.3664	1.82246e-05	0.00260563	5		RPL30	1.69248
SPOCK3	-4.56375	-2.07334	20.9128	4.80672e-06	0.000684555	0		CD34	4.77819	1.44376	21.7247	3.14712e-06	0.000448201	1		SLC9A3R1	1.2799	4.18458	19.4782	1.01757e-05	0.00144919	2		AC022730.4	-7.12697	0.129599	18.733	1.5036e-05	0.002135	3		SSTR1	-5.18861	0.662598	14.216	0.000162983	0.0229924	4		DCBLD1	-1.42119	5.32699	18.3582	1.83031e-05	0.00260666	5		NHSL1	2.00677
PLA2G3	7.21657	-3.2402	20.8769	4.89764e-06	0.000694801	0		LIN7A	-6.42097	1.63367	21.6963	3.19405e-06	0.000452335	1		RNLS	-1.95928	1.70053	19.4592	1.02773e-05	0.00145236	2		SUSD2	-7.20932	1.73162	18.7313	1.50496e-05	0.002135	3		ROBO3	1.9836	3.78277	14.2123	0.000163303	0.0229924	4		PLTP	2.36653	4.67666	18.3239	1.86351e-05	0.00264365	5		CDH6	-3.03065
JAZF1-AS1	-2.44143	-0.830641	20.8584	4.94514e-06	0.000698831	0		STOM	1.29712	5.67024	21.6922	3.20086e-06	0.000452335	1		LIMD2	1.6458	4.52614	19.4592	1.02773e-05	0.00145236	2		MEOX2	-11.1967	3.39878	18.6867	1.54057e-05	0.0021756	3		PTK7	1.37887	4.95131	14.2121	0.000163314	0.0229924	4		GLIS1	-5.62873	0.750369	18.2847	1.90232e-05	0.00268238	5		ECH1	1.23262
RARRES2	5.32087	2.14799	20.8338	5.00922e-06	0.000705163	0		MCFD2	-1.19206	8.45525	21.6462	3.27862e-06	0.000461541	1		MT1E	-1.63345	9.00732	19.3963	1.06212e-05	0.00149518	2		SLC1A3	2.96732	0.510371	18.6806	1.54546e-05	0.0021756	3		WNT11	-3.60884	-0.606179	14.2082	0.000163657	0.0229924	4		JUN	1.03745	8.14226	18.2815	1.90546e-05	0.00268238	5		HERPUD1	1.45768
IGF1	4.2228	-2.72402	20.8087	5.07522e-06	0.000710368	0		FHL3	1.2874	5.98271	21.55	3.44727e-06	0.000483423	1		PLTP	2.23662	4.69496	19.3694	1.0772e-05	0.0015079	2		ZBED3	2.14689	2.24103	18.6554	1.56605e-05	0.00219613	3		AL355388.2	2.88417	-0.0406553	14.2047	0.000163958	0.0229924	4		TSIX	5.4626	-0.0893088	18.2459	1.94148e-05	0.00272261	5		RPL7	1.58223
SPINK4	-4.15446	-2.6511	20.7974	5.10509e-06	0.000710368	0		CLDND1	0.931534	5.13938	21.5016	3.53535e-06	0.000493883	1		ATG9B	4.13585	-1.42406	19.3655	1.0794e-05	0.0015079	2		TCF12	1.09106	4.8351	18.6183	1.59684e-05	0.00223077	3		FBXO44	1.38961	3.33671	14.188	0.000165419	0.0231088	4		MYC	1.30937	6.56001	18.2231	1.96481e-05	0.00274482	5		MYC	1.20483
AC022601.1	-5.57467	-0.497258	20.7952	5.11111e-06	0.000710368	0		AP003071.4	-3.79393	-2.3625	21.4849	3.56631e-06	0.000496314	1		RGS7	-3.77841	2.19769	19.3164	1.10748e-05	0.00154125	2		SERINC2	-2.26713	6.76593	18.5775	1.63138e-05	0.00227034	3		MT1E	-1.73495	8.41758	14.1441	0.000169323	0.0235642	4		SLC1A5	1.31442	7.67793	18.1413	2.05101e-05	0.00284408	5		PRKX	1.38587
ANAPC13	-1.14462	6.42739	20.7904	5.12383e-06	0.000710368	0		TCF7	-5.10401	3.25116	21.4672	3.5994e-06	0.000499022	1		CCBE1	-1.83435	4.97592	19.3083	1.11223e-05	0.001542	2		AMPH	-5.5745	-1.43959	18.5133	1.6872e-05	0.00233914	3		ADA	1.51781	3.59203	14.1302	0.000170587	0.0236502	4		PDPN	10.7908	4.79453	18.141	2.05141e-05	0.00284408	5		COX7A2L	1.24268
MAP2K3	-1.36751	6.11704	20.7755	5.16401e-06	0.000713238	0		ISG15	-1.39575	6.36578	21.4364	3.6576e-06	0.000505177	1		MARS	1.21913	6.14384	19.2911	1.12226e-05	0.00155003	2		ADD3-AS1	-2.44293	1.85801	18.4653	1.73022e-05	0.00238973	3		PTPRU	3.69886	0.418702	14.1051	0.000172875	0.0238769	4		HAGHL	-1.26765	3.97112	18.1116	2.08326e-05	0.00287734	5		PLPP3	-4.37446
GADD45B	1.46228	6.31983	20.7598	5.20658e-06	0.000716413	0		AC106795.2	-4.37875	-0.876031	21.4054	3.71724e-06	0.000511484	1		CLCF1	-1.71939	4.9103	19.2699	1.13481e-05	0.00156148	2		MPC2	-1.40821	8.04816	18.4581	1.73682e-05	0.00238982	3		SCG2	-2.75452	3.04644	14.0785	0.000175334	0.0241203	4		AC022613.1	-1.78502	3.98043	18.0753	2.12343e-05	0.00292179	5		AHCY	1.26615
CROCC	1.45214	3.75153	20.6334	5.56162e-06	0.000762401	0		LFNG	2.93776	3.03638	21.3568	3.81275e-06	0.000522661	1		LARP6	-1.13824	7.59758	19.2319	1.15761e-05	0.00158688	2		LIN7A	-6.83124	0.880249	18.4254	1.76687e-05	0.00242207	3		PLPP1	1.27792	6.33517	14.0719	0.000175954	0.0241203	4		SOST	4.83892	-0.51101	18.0098	2.19771e-05	0.00300359	5		RPL3	1.43609
LTBP2	0.99849	7.84691	20.624	5.58921e-06	0.000763324	0		TARS	0.947627	6.74288	21.3146	3.89748e-06	0.000532283	1		BAZ2B	1.22944	3.77871	19.198	1.17837e-05	0.00160931	2		DIPK1B	2.48734	2.53504	18.4065	1.78448e-05	0.00243708	3		GPNMB	-1.31862	3.86451	14.0625	0.000176832	0.02415	4		CHAC1	2.22825	4.5977	18.0084	2.19929e-05	0.00300359	5		RPS13	1.78662
OSTN	-13.2646	4.38916	20.6137	5.61926e-06	0.000764575	0		GIPC2	-3.60645	-2.12003	21.3073	3.91246e-06	0.000532341	1		TUFT1	1.80605	2.69493	19.1753	1.19244e-05	0.00162248	2		PLTP	2.3798	4.11671	18.3917	1.79841e-05	0.00244697	3		ETV6	1.25461	4.33711	14.0475	0.000178246	0.0242528	4		ZNF749	-1.43062	3.13871	17.9973	2.21221e-05	0.00301001	5		DDIT4-AS1	3.52109
NEK10	-2.04049	3.20541	20.6025	5.65221e-06	0.000766209	0		HEY1	2.97893	0.632555	21.2859	3.95624e-06	0.000534507	1		ELOVL6	-1.18299	4.18186	19.168	1.19701e-05	0.00162265	2		SFR1	-1.90223	3.10398	18.3839	1.8058e-05	0.00244793	3		LIN7A	-6.25111	0.924458	14.0248	0.000180412	0.0244566	4		AC090152.1	-3.69531	2.08758	17.9582	2.25808e-05	0.00304977	5		MAPK13	-2.96485
TBXAS1	-1.76251	2.38383	20.5833	5.70905e-06	0.000770787	0		AC244090.1	-1.34711	2.98575	21.2853	3.95758e-06	0.000534507	1		PLAT	-3.14985	8.28183	19.1302	1.22098e-05	0.00164736	2		UBALD2	1.47687	5.62406	18.3647	1.82402e-05	0.00246351	3		KCNK2	-4.40869	1.44138	13.9959	0.00018321	0.0246843	4		DRAP1	-1.23846	9.49778	17.9582	2.2581e-05	0.00304977	5		EBF4	6.47337
SLC9A3R1	1.45585	3.53875	20.577	5.72809e-06	0.000770787	0		SOX4	1.56123	6.70372	21.2499	4.0313e-06	0.000542461	1		NR2F1-AS1	-1.33728	4.44034	19.1251	1.22424e-05	0.00164736	2		LIMD2	1.37505	3.64013	18.3191	1.8682e-05	0.0025139	3		ST5	1.2419	4.24255	13.9935	0.000183441	0.0246843	4		CROCC	1.66762	3.73571	17.94	2.27978e-05	0.00306773	5		ADGRL2	-2.28617
RGS3	1.73808	6.33131	20.5522	5.80266e-06	0.00077796	0		SPTLC3	-2.4043	1.60118	21.2407	4.05067e-06	0.000543072	1		TLL1	5.53933	-0.567554	19.0489	1.27411e-05	0.00170819	2		AC010343.3	-2.74566	1.68808	18.291	1.896e-05	0.00254197	3		LINC02757	-6.23654	0.465352	13.9846	0.000184315	0.0247111	4		LIMS1	1.08789	7.65438	17.8729	2.36156e-05	0.00316613	5		ARL4C	-1.78725
MCFD2	-1.11799	8.52888	20.5406	5.83787e-06	0.000779825	0		LAPTM5	4.16658	-1.61832	21.2125	4.11066e-06	0.000549103	1		ETS1	1.23384	5.35011	19.0175	1.29522e-05	0.00173015	2		AL354740.1	-1.73313	3.00054	18.215	1.97318e-05	0.00263578	3		PHF14	1.03937	5.20894	13.9676	0.00018599	0.0248445	4		PRAG1	1.59331	4.09497	17.8424	2.39971e-05	0.00319555	5		LINC01182	-6.14547
CD70	5.94418	-0.707565	20.484	6.01306e-06	0.000797694	0		EPHB4	1.40056	4.74343	21.1919	4.15508e-06	0.000552593	1		BAMBI	-1.79944	4.38606	18.9775	1.32271e-05	0.00176046	2		HBP1	1.50594	4.15573	18.1761	2.01393e-05	0.0026761	3		IFT57	-0.975434	5.84996	13.9501	0.000187729	0.0249448	4		NRXN2	-5.62474	1.49749	17.8414	2.40096e-05	0.00319555	5		MIR646HG	-5.85622
MDGA1	-2.76316	1.96224	20.4833	6.01524e-06	0.000797694	0		GAP43	-3.94876	4.551	21.1865	4.16698e-06	0.000552593	1		HIVEP1	1.44306	3.42346	18.9472	1.34387e-05	0.00178214	2		SLC24A3	-9.33322	3.39155	18.1722	2.01799e-05	0.0026761	3		FLNB	1.26405	5.95078	13.9463	0.000188104	0.0249448	4		IGFBP6	-1.93891	8.07851	17.8157	2.43362e-05	0.00322728	5		MAGOH	1.14006
LINC01943	2.11347	2.1231	20.4191	6.22061e-06	0.000821951	0		CCK	-5.16332	-0.541302	21.1707	4.20129e-06	0.000554773	1		DCLK3	4.71854	-2.16549	18.9037	1.37483e-05	0.00181661	2		TGFBR3L	-1.703	4.82119	18.1601	2.03087e-05	0.00268346	3		DOCK5	-1.2594	4.88898	13.9243	0.000190325	0.0250624	4		RPL36A	1.19135	9.9072	17.7912	2.46516e-05	0.0032573	5		ZNF362	1.63795
LANCL2	2.05907	4.27559	20.3484	6.45455e-06	0.000849795	0		PIR	2.11516	4.31707	21.1651	4.21373e-06	0.000554773	1		PIR	2.28795	3.95723	18.8939	1.38195e-05	0.00181677	2		LINC02454	-1.85497	3.4829	18.0933	2.10342e-05	0.00276933	3		EEF1A1	1.23566	13.0639	13.9239	0.000190359	0.0250624	4		PDE1A	-6.04378	1.19557	17.7482	2.52153e-05	0.0033198	5		CYB5R2	2.52158
TNFAIP6	3.32198	5.07317	20.3304	6.5158e-06	0.000854784	0		PMEPA1	1.17809	5.41361	21.1041	4.35007e-06	0.00057067	1		UACA	-1.7422	7.56116	18.8898	1.38488e-05	0.00181677	2		GBP5	6.49341	-2.03594	18.0578	2.14302e-05	0.00281135	3		TUBA1A	1.46821	9.18102	13.8786	0.000195011	0.0255828	4		SFR1	-1.37591	3.53628	17.6632	2.63681e-05	0.00345913	5		RPL31	1.55489
APBA1	-2.01065	0.964304	20.2941	6.64065e-06	0.000868052	0		CD163L1	-3.47447	1.18258	21.0911	4.37969e-06	0.000570695	1		CCL11	6.41656	1.50652	18.8568	1.40907e-05	0.00184191	2		SPAG9	-1.24306	6.26246	18.0478	2.15433e-05	0.00281242	3		DUXAP8	-5.04485	2.85935	13.8603	0.000196914	0.0257402	4		MET	-1.50569	5.4453	17.6247	2.69072e-05	0.00351725	5		HIPK2	-1.57499
TSTD1	5.65047	-0.567976	20.1807	7.04603e-06	0.000917765	0		INAFM1	1.13389	5.13498	21.0903	4.38145e-06	0.000570695	1		MSX2	6.85373	-0.505164	18.8349	1.42536e-05	0.00185657	2		TMEM99	-1.11369	5.33892	18.0434	2.1592e-05	0.00281242	3		MYCT1	2.08579	4.75682	13.8271	0.000200423	0.0261056	4		C14orf132	-3.59634	3.58738	17.5779	2.75774e-05	0.00359204	5		RPS7	1.53463
FLRT2	3.5171	3.52305	20.1459	7.17556e-06	0.000929857	0		SLC24A3	-10.0053	2.70422	21.0722	4.42288e-06	0.000574049	1		COL17A1	-3.27858	0.149998	18.8174	1.43846e-05	0.00186698	2		GREM2	-5.85183	2.29616	17.9684	2.24601e-05	0.00291511	3		ACTN2	-6.57747	0.201251	13.8154	0.000201673	0.026125	4		TMCC3	4.03073	0.331864	17.526	2.83411e-05	0.00367767	5		TCF7L2	1.36757
SERPINA3	3.71943	1.68942	20.1419	7.19051e-06	0.000929857	0		NFASC	-7.15452	2.91122	21.049	4.47679e-06	0.000578993	1		AL359764.2	-6.50363	3.12375	18.7986	1.45277e-05	0.0018789	2		VANGL2	4.84596	0.932436	17.9535	2.26365e-05	0.00292762	3		EPS8	-1.54306	6.5315	13.8085	0.000202418	0.026125	4		TENT5B	-4.6273	1.86622	17.5196	2.84359e-05	0.00367767	5		BMP6	2.65373
C5orf30	-1.77714	5.95794	20.1252	7.25347e-06	0.000929857	0		DOK5	-2.3349	5.27051	21.0315	4.51806e-06	0.000582272	1		BSCL2	-1.04546	5.26721	18.7854	1.46281e-05	0.00188522	2		AC002460.2	-5.7276	-1.37046	17.8915	2.33864e-05	0.00301397	3		AC009509.1	4.34667	0.993151	13.801	0.000203231	0.026125	4		RAB3A	-1.83687	3.07177	17.4876	2.8919e-05	0.00372398	5		ZNF358	1.8653
MIR646HG	-7.74177	-1.5162	20.1246	7.25591e-06	0.000929857	0		ASNS	1.91775	3.63903	21.0133	4.56106e-06	0.000585752	1		LNCOG	-1.75032	4.66932	18.6671	1.55647e-05	0.00199889	2		AP001318.2	-2.33717	0.192494	17.8775	2.35595e-05	0.00302562	3		PEAR1	1.40935	3.55917	13.7992	0.000203427	0.026125	4		ARHGEF2	0.987441	5.24668	17.4824	2.89974e-05	0.00372398	5		ANAPC16	1.06308
AC009236.1	-5.88896	-2.63904	20.1219	7.26589e-06	0.000929857	0		PDZRN3-AS1	-6.07919	-2.77773	20.9726	4.65901e-06	0.00059624	1		SNAI2	-1.37078	4.89935	18.5648	1.64229e-05	0.00210173	2		DUXAP8	-7.43297	2.91644	17.8534	2.38587e-05	0.00305333	3		MRPS6	-0.98398	6.65475	13.7843	0.00020504	0.0262401	4		RAB7B	-4.00425	1.50221	17.4599	2.93436e-05	0.00375526	5		EME2	-1.88216
LZTS1	-2.81654	-1.1192	20.1046	7.33212e-06	0.000933765	0		STC2	-1.86282	8.66713	20.8756	4.90098e-06	0.00062502	1		STC2	-1.44056	8.82133	18.4761	1.72047e-05	0.00219411	2		HEY1	2.70203	-0.178779	17.8324	2.41243e-05	0.00307656	3		ACTA2	1.51121	8.25791	13.7664	0.000207006	0.0263211	4		SOCS5	-1.50932	4.81003	17.4431	2.96033e-05	0.00376789	5		RPL21	1.83324
AHI1	-1.16773	4.93273	20.1006	7.34746e-06	0.000933765	0		AC022601.1	-6.2599	-1.82983	20.8372	5.00017e-06	0.000635456	1		CLEC14A	5.19994	-1.74522	18.466	1.72963e-05	0.00219813	2		NPTXR	-2.33697	2.20003	17.8	2.45389e-05	0.00311857	3		AL138828.1	-4.30721	1.96516	13.7654	0.000207111	0.0263211	4		KRTAP1-5	-5.78356	-0.120564	17.4402	2.96481e-05	0.00376789	5		KRT14	-7.34218
MATN3	1.77822	1.17599	20.0828	7.41589e-06	0.000939201	0		F3	-3.68062	3.50102	20.8072	5.07904e-06	0.000643246	1		ARAP3	2.02213	4.13108	18.4504	1.74383e-05	0.00220508	2		AC009315.1	5.96347	-2.16335	17.7845	2.47387e-05	0.00313051	3		ISG15	-1.23895	6.22991	13.7386	0.000210097	0.0266082	4		ARSI	-3.33464	1.90415	17.4084	3.01489e-05	0.00380809	5		LINC01409	-1.93669
UTS2	-4.45315	-2.27387	20.0277	7.63294e-06	0.000963356	0		CCL11	8.13219	2.04462	20.7839	5.1413e-06	0.000648886	1		CHRM2	-6.23863	-1.44398	18.4413	1.75219e-05	0.00220508	2		MAMDC2	3.93302	3.7421	17.7795	2.48039e-05	0.00313051	3		PRUNE2	-4.04099	3.01939	13.7272	0.00021137	0.0266771	4		FNBP1L	1.73709	4.81505	17.4069	3.01726e-05	0.00380809	5		C1GALT1	-1.53321
TSLP	-3.23264	4.39203	19.9479	7.95798e-06	0.00100093	0		MMP24OS	-1.02481	7.60334	20.765	5.19227e-06	0.000653066	1		GREM2	-5.26966	2.26811	18.4402	1.75317e-05	0.00220508	2		RABGGTB	1.18147	6.04811	17.7443	2.52668e-05	0.0031774	3		SERINC2	-1.64253	6.09128	13.7193	0.00021226	0.0266974	4		GLUL	1.28481	5.30606	17.3514	3.10668e-05	0.00390747	5		RPL32	1.76591
GMNC	-4.67383	-3.32591	19.8746	8.26914e-06	0.0010365	0		SOX9-AS1	-4.1046	-2.39499	20.6914	5.39581e-06	0.000676342	1		AC116003.1	-6.44679	-1.09016	18.4267	1.76563e-05	0.00221314	2		CROCC	1.43051	3.50283	17.7382	2.5349e-05	0.0031774	3		ZNF844	-3.79159	4.79456	13.704	0.000213997	0.0268085	4		RGS3	1.26545	6.20281	17.3123	3.17124e-05	0.00397501	5		DYRK4	1.41735
RHOBTB1	1.52043	3.70512	19.8608	8.32913e-06	0.00104046	0		AC024270.5	5.53897	-2.69251	20.6634	5.47525e-06	0.000683957	1		TTPAL	-1.26684	3.77385	18.3906	1.79941e-05	0.00224779	2		AC022601.1	-4.9281	0.30475	17.695	2.59313e-05	0.00323929	3		MSX1	2.76548	3.29159	13.6987	0.000214609	0.0268085	4		UNC5C	-5.43793	-0.317572	17.245	3.28562e-05	0.00410008	5		PCDH7	-5.77883
RPS4X	1.33228	11.0217	19.8143	8.53438e-06	0.00106247	0		AC002398.2	-3.57543	3.75753	20.6329	5.56312e-06	0.00069257	1		BRI3	-1.05629	9.16788	18.3794	1.81e-05	0.00225332	2		GADD45B	1.43699	5.84729	17.6395	2.66992e-05	0.00332387	3		LINC00520	-2.1178	3.39483	13.6309	0.000222495	0.0276991	4		LINC01182	-4.21445	-0.0879208	17.2405	3.29342e-05	0.00410008	5		RPS24	1.50558
AC098595.1	-7.68017	-2.36398	19.763	8.76647e-06	0.00108767	0		MIR181A2HG	2.33264	1.84356	20.6081	5.63571e-06	0.00069923	1		MYEOV	-2.20885	3.43687	18.3687	1.82021e-05	0.00225836	2		ECSCR	3.59688	3.86558	17.6166	2.70222e-05	0.00332972	3		SMAD1	1.72509	4.64312	13.5839	0.000228136	0.0283051	4		TRIM24	1.17726	4.29754	17.1954	3.37246e-05	0.00418425	5		GJA5	5.64012
SLC16A1	1.01497	4.97421	19.748	8.83544e-06	0.00109248	0		LINC02202	-7.63215	2.27755	20.5878	5.69594e-06	0.000704315	1		SLC26A4-AS1	-2.91808	-1.4318	18.3444	1.84363e-05	0.00227204	2		OSTN	-12.2801	4.01666	17.6119	2.70893e-05	0.00332972	3		PLK3	1.17461	5.82935	13.5707	0.000229746	0.0284086	4		GTF3C6	-0.934591	6.87035	17.1842	3.39247e-05	0.00419486	5		AC246817.2	5.64012
TARS	0.934398	6.89902	19.7416	8.86493e-06	0.00109248	0		SBSN	-4.78705	-0.180363	20.5774	5.72694e-06	0.000705764	1		RARRES2	6.34981	0.882992	18.3443	1.84365e-05	0.00227204	2		AL031058.1	-4.3332	1.64353	17.6107	2.71056e-05	0.00332972	3		CCN1	1.27891	9.77192	13.5639	0.000230575	0.0284151	4		WWTR1	1.23359	7.46829	17.1542	3.44653e-05	0.00423645	5		RPL23A	1.65525
LIPG	2.91649	5.09199	19.7124	9.00132e-06	0.00110556	0		ALDH5A1	-2.52014	-0.511322	20.5571	5.78786e-06	0.000710878	1		NUP50-DT	-1.59733	2.77453	18.3336	1.85406e-05	0.0022772	2		TBX2-AS1	-3.34443	3.30503	17.6101	2.71144e-05	0.00332972	3		HNRNPA1	1.23906	8.40781	13.5544	0.000231748	0.0284637	4		CDK14	1.11363	4.78079	17.1503	3.45362e-05	0.00423645	5		RPL24	1.62149
ZCCHC8	1.3351	3.68493	19.6939	9.08901e-06	0.00110867	0		JCHAIN	-5.81723	-2.63599	20.5334	5.86011e-06	0.000717344	1		GLIPR1	-1.10536	8.91888	18.3217	1.86572e-05	0.00228386	2		ZNF423	-3.97512	1.41759	17.604	2.72011e-05	0.00332972	3		SHANK2	-3.35094	1.12141	13.5308	0.000234682	0.0287277	4		KRT34	-5.23603	-0.398233	17.1463	3.46083e-05	0.00423645	5		KLHL3	-3.22418
TBX2-AS1	-3.35999	2.43101	19.6866	9.12372e-06	0.00110867	0		SLC16A1	1.08056	4.698	20.512	5.92594e-06	0.000722985	1		HAS2	-3.37755	6.0408	18.2759	1.91109e-05	0.0023316	2		PLPP3	-4.17203	6.07468	17.5782	2.75731e-05	0.003364	3		MGST2	1.89641	4.3623	13.5144	0.000236744	0.0288836	4		TMEM109	0.963224	6.11514	17.1219	3.50559e-05	0.00427694	5		RPS3A	1.82976
KRTAP4-9	-8.36613	-1.43569	19.6866	9.12402e-06	0.00110867	0		MDGA1	-3.2448	1.15783	20.5003	5.9623e-06	0.000723308	1		SALL1	5.22641	-1.84576	18.2659	1.92119e-05	0.00233613	2		MATR3-1	1.40537	5.30198	17.4974	2.87706e-05	0.00349552	3		SOX4	1.28195	6.53927	13.4994	0.000238638	0.0290179	4		CRYAB	-5.28505	6.57961	17.0893	3.56635e-05	0.0043366	5		RPS12	1.76645
KRT13	-10.8276	1.34497	19.6812	9.14982e-06	0.00110867	0		IGFBP6	-2.28889	8.59881	20.4984	5.96811e-06	0.000723308	1		LY6K	-4.59841	5.87743	18.2466	1.94069e-05	0.00235202	2		AC008083.2	4.32465	-0.888653	17.4912	2.88635e-05	0.00349552	3		RBP4	-7.23466	0.346695	13.4735	0.000241959	0.0292467	4		SLC7A11	2.65371	5.50129	16.972	3.79347e-05	0.00459751	5		AHR	-1.94576
TENT5A	-1.89171	4.35438	19.6753	9.17812e-06	0.00110867	0		LAMP5	-5.31549	-3.42549	20.4823	6.01844e-06	0.000727	1		TP53	1.22924	4.15428	18.228	1.95973e-05	0.00236727	2		SLC8A1-AS1	-3.58298	0.269932	17.4864	2.89375e-05	0.00349552	3		QPRT	-4.077	2.58802	13.4723	0.000242117	0.0292467	4		C2orf27A	1.73395	4.46057	16.9518	3.83418e-05	0.00463151	5		PLPPR4	-6.87748
AADAC	-6.06747	-0.949461	19.5318	9.8939e-06	0.00119121	0		TSPAN33	3.20327	-0.435246	20.4507	6.11882e-06	0.000736694	1		PDE1A	-8.42308	0.741321	18.209	1.97942e-05	0.00238319	2		SOCS5	-1.70626	4.71863	17.4747	2.91154e-05	0.00350543	3		AL359764.2	-5.95984	2.69909	13.4645	0.000243126	0.0292718	4		GCKR	-4.81586	0.777505	16.9144	3.91039e-05	0.00470803	5		MIF4GD	1.85833
NIBAN1	3.4193	4.69318	19.5163	9.9747e-06	0.001197	0		KCNE4	-5.6034	3.19773	20.425	6.20138e-06	0.000743321	1		AL390755.3	4.18499	-1.39621	18.2004	1.98836e-05	0.0023861	2		GPSM3	1.4749	2.86145	17.4345	2.97376e-05	0.00356861	3		GRB14	-2.54502	4.31226	13.4561	0.000244208	0.0293058	4		HTR7	-2.07946	1.6177	16.868	4.00716e-05	0.00480873	5		VGLL3	-1.8789
MAB21L1	-3.24523	-2.72313	19.4864	1.01318e-05	0.00121187	0		ARAP3	2.3919	4.32477	20.4149	6.23436e-06	0.000743321	1		MCTP2	5.80475	-1.55899	18.1904	1.99881e-05	0.0023908	2		TICAM2	-1.41063	3.41514	17.4118	3.00958e-05	0.0035998	3		RAPGEF5	-4.68022	-0.897685	13.4429	0.000245939	0.0293613	4		FIBIN	3.04797	3.98044	16.7875	4.1807e-05	0.00499848	5		DOK1	-1.56187
PRKG1	-1.26919	4.2308	19.4736	1.01998e-05	0.00121604	0		BMP6	3.19774	4.90155	20.4147	6.23479e-06	0.000743321	1		NR2F1	-1.82306	4.93083	18.1799	2.00986e-05	0.00239619	2		TMEM87B	1.22784	5.54763	17.3603	3.09211e-05	0.00368646	3		AC022730.4	-5.68461	0.244096	13.4403	0.000246275	0.0293613	4		C7	-5.61839	-0.357367	16.7821	4.1926e-05	0.00499848	5		PFDN4	1.26604
PRUNE2	-4.38521	3.80822	19.4641	1.02511e-05	0.00121677	0		ADGRG1	-4.75392	3.30865	20.3629	6.40606e-06	0.00076126	1		PHOSPHO1	-3.72212	-1.50185	18.1302	2.06304e-05	0.0024516	2		ANK3	-2.56596	4.70427	17.3296	3.14249e-05	0.00372496	3		DANT2	3.61244	1.25916	13.4186	0.000249144	0.0295526	4		LY6K	-4.22373	5.79412	16.7736	4.21141e-05	0.0050046	5		KIF26B	2.55899
RGS7	-3.97353	1.93398	19.4552	1.02989e-05	0.00121677	0		MAF	-9.22375	1.30873	20.3452	6.46555e-06	0.000765844	1		PDE4D	2.86421	2.34698	18.0744	2.12435e-05	0.00251629	2		DAW1	-1.7153	4.31148	17.3283	3.14475e-05	0.00372496	3		SNHG9	-1.48733	4.28528	13.4159	0.000249495	0.0295526	4		NDUFA4L2	-4.679	5.99168	16.7444	4.27675e-05	0.00505885	5		CXCL12	2.222
TBX2	-3.65405	4.72166	19.4539	1.03057e-05	0.00121677	0		CD68	-2.33328	5.58519	20.3061	6.59904e-06	0.000777029	1		EPAS1	2.03511	5.35581	17.9733	2.24028e-05	0.00264505	2		GRASP	3.58287	1.41462	17.3147	3.16729e-05	0.00373955	3		MAPK13	-2.93089	2.35003	13.3975	0.000251963	0.0297487	4		BEX3	-0.866565	8.45967	16.7353	4.29731e-05	0.00505885	5		BTF3	1.48458
SYT16	-6.58853	-0.943669	19.4015	1.05921e-05	0.00124657	0		CAMK1D	-1.93004	2.76188	20.3051	6.60244e-06	0.000777029	1		PAMR1	-2.59871	4.64232	17.9645	2.25067e-05	0.00264877	2		KCNK13	-6.47342	-1.05623	17.3002	3.19159e-05	0.00375612	3		RPL36A	1.34077	9.75694	13.386	0.000253509	0.029835	4		PECAM1	3.6439	2.23265	16.7348	4.29852e-05	0.00505885	5		ANXA10	-4.98161
SPAG9	-1.09707	6.57932	19.3831	1.06947e-05	0.0012546	0		TMEM130	-5.67711	0.344847	20.296	6.63378e-06	0.000777676	1		PAQR9	-3.20882	0.0663219	17.9462	2.2724e-05	0.00266462	2		AL353138.1	2.47462	1.09199	17.2651	3.25111e-05	0.00381391	3		SLC7A7	2.54461	3.8311	13.3654	0.000256311	0.0299935	4		GGT5	-5.26852	3.74412	16.7266	4.31704e-05	0.00506435	5		AC110597.1	-2.37674
BTG3	1.47986	5.21486	19.3636	1.08049e-05	0.00125986	0		TNK2	1.39524	3.93309	20.2912	6.65044e-06	0.000777676	1		SEPTIN9	-0.908682	6.53503	17.9409	2.27869e-05	0.00266462	2		ADAMTS1	-2.15329	7.64344	17.2328	3.30674e-05	0.00386677	3		SERPINF1	2.9004	3.44517	13.364	0.000256494	0.0299935	4		PDE4D	3.16987	2.7268	16.6882	4.40553e-05	0.00514305	5		DUSP5	-1.95743
AC073641.1	5.62485	-2.97065	19.363	1.08083e-05	0.00125986	0		SWAP70	1.20635	6.55141	20.2573	6.76945e-06	0.000789072	1		RASA4B	-3.71327	1.0495	17.8867	2.34451e-05	0.00273152	2		PLSCR1	1.70646	3.70002	17.2238	3.3224e-05	0.00387271	3		ITGAV	1.20733	7.02948	13.2919	0.000266549	0.0310699	4		LHFPL6	-1.1464	5.80171	16.6747	4.43689e-05	0.00514305	5		H3F3A	1.48917
CSTA	2.94082	0.057131	19.3536	1.08613e-05	0.00126201	0		RPL36A	1.31437	9.94051	20.2502	6.79477e-06	0.000789509	1		PCSK5	4.07174	1.47047	17.875	2.35898e-05	0.00273152	2		INA	-3.08691	2.01179	17.2101	3.34646e-05	0.00388838	3		KCNE4	-2.9709	3.70432	13.232	0.000275207	0.0319773	4		FHL3	1.00506	5.85789	16.6738	4.43905e-05	0.00514305	5		RPS27A	1.59425
MATR3-1	1.06979	6.14296	19.3012	1.11633e-05	0.00129301	0		MEOX2	-13.1356	4.18845	20.233	6.85604e-06	0.000794108	1		LINC01592	-5.27325	-0.263977	17.8735	2.3608e-05	0.00273152	2		ABCC9	-3.20386	0.183476	17.1437	3.46555e-05	0.00400173	3		IFITM10	-3.74035	2.79005	13.2196	0.000277039	0.0320883	4		TICAM2	-1.21718	3.90736	16.6732	4.44032e-05	0.00514305	5		MORC4	-1.24426
KCNA4	-5.34029	-2.81069	19.2445	1.15004e-05	0.00132784	0		HIVEP1	1.43622	3.63992	20.1964	6.9886e-06	0.000806907	1		MEOX2	-10.5407	4.28897	17.8696	2.36576e-05	0.00273152	2		SLC25A29	1.27657	2.95659	17.1435	3.46589e-05	0.00400173	3		SELL	5.25388	-0.411022	13.1923	0.000281099	0.0324327	4		ASPH	-0.918868	8.70235	16.6417	4.51486e-05	0.00521288	5		FNDC1	4.45023
GJA5	6.18392	-1.51403	19.2328	1.15706e-05	0.00133175	0		AC078820.1	-6.65677	-1.06134	20.187	7.02275e-06	0.000808301	1		MIR31HG	-1.50478	5.33683	17.8329	2.41172e-05	0.00277583	2		JDP2	2.10697	5.49399	17.127	3.49608e-05	0.0040239	3		FABP5	-1.44308	7.53019	13.1854	0.000282146	0.0324327	4		BIN1	1.17711	5.79081	16.6332	4.53506e-05	0.00521973	5		AF165147.1	-2.44967
HIF1A	-1.05122	8.14725	19.1935	1.18115e-05	0.00135522	0		CABP1	-6.65241	-0.391753	20.1737	7.07172e-06	0.000811386	1		DRAP1	-1.27527	9.46377	17.7082	2.57512e-05	0.0029464	2		SLC26A4	-2.46949	0.551665	17.1092	3.52906e-05	0.00404912	3		COL4A1	1.31504	8.62946	13.1819	0.000282671	0.0324327	4		INSC	-3.38661	0.495598	16.6041	4.60503e-05	0.00528366	5		RPS20	1.66277
CLDN6	-3.2595	-2.54851	19.1533	1.20627e-05	0.00137971	0		LINC01204	-4.49716	-0.657014	20.1516	7.15403e-06	0.000818264	1		VEGFB	-0.855686	7.3834	17.7054	2.5789e-05	0.0029464	2		UQCC3	-0.979723	6.1432	17.0614	3.61907e-05	0.00413942	3		AC002398.2	-3.11573	4.39714	13.1345	0.000289911	0.0331595	4		ISL2	4.3349	0.736658	16.5781	4.66867e-05	0.0053327	5		AC109466.1	-5.67889
LINC02055	6.88659	2.11145	19.0912	1.2462e-05	0.00142094	0		CD22	-5.24798	-2.61443	20.1119	7.30415e-06	0.000832832	1		NEFH	2.48144	1.96856	17.7016	2.58407e-05	0.0029464	2		ALCAM	-1.38464	6.95202	17.0375	3.66482e-05	0.00417431	3		SEPTIN4-AS1	5.28836	0.36501	13.0557	0.000302357	0.034343	4		SSBP4	1.01417	6.71577	16.5748	4.67691e-05	0.0053327	5		SLC8A1-AS1	-3.16304
LINC01444	-8.63141	-1.58138	19.0362	1.28263e-05	0.00145794	0		SLC1A3	2.62976	1.61475	20.0827	7.41656e-06	0.000840931	1		MSC	1.62505	4.10713	17.675	2.62043e-05	0.00297858	2		GPR143	2.795	-0.593073	17.0229	3.69314e-05	0.00417431	3		CTHRC1	2.96859	6.04274	13.055	0.000302482	0.034343	4		VGLL3	-2.37154	3.77221	16.5462	4.74799e-05	0.00538238	5		PLEKHO1	1.19417
SMIM29	-0.940393	6.06424	19.0048	1.30392e-05	0.00147755	0		AC103718.1	-3.57139	-2.29547	20.0815	7.42113e-06	0.000840931	1		HHEX	2.95534	4.14432	17.6637	2.63608e-05	0.00298072	2		PCAT1	4.16331	-1.33735	17.0203	3.69816e-05	0.00417431	3		MPC2	-1.06092	7.45468	13.0513	0.000303074	0.034343	4		LARS	0.886106	6.58435	16.5438	4.754e-05	0.00538238	5		RPL36	1.60697
MAF	-9.93752	0.479813	18.9493	1.3424e-05	0.00151475	0		CYP1B1	-6.28838	3.049	20.0587	7.5101e-06	0.00084572	1		AHRR	-2.41473	2.57305	17.6619	2.6386e-05	0.00298072	2		KRTAP1-1	-8.42194	0.624665	17.0169	3.70483e-05	0.00417431	3		GREM2	-6.99353	0.412636	13.0308	0.000306412	0.0346142	4		GREM2	-6.21196	2.48975	16.5395	4.7646e-05	0.00538238	5		HSD17B8	4.31625
LIMD2	1.68935	3.85613	18.9456	1.34502e-05	0.00151475	0		CLDN11	-1.64545	7.6308	20.0577	7.514e-06	0.00084572	1		AK1	-0.9063	6.46018	17.5948	2.73328e-05	0.00307818	2		SMIM30	-1.03439	4.97421	17.016	3.70659e-05	0.00417431	3		PLPP3	-3.22232	5.65002	13.0119	0.00030952	0.0348576	4		AHI1	-1.04678	5.04401	16.5282	4.79317e-05	0.00539799	5		EEF1A1	1.44376
SMC6	1.13469	5.35863	18.9392	1.34951e-05	0.00151514	0		PPP1R3B	1.58604	2.57074	20.053	7.53271e-06	0.00084572	1		ARL4C	-2.13809	5.48491	17.581	2.75323e-05	0.00309114	2		NPTX1	-7.89576	4.3913	17.0037	3.73061e-05	0.00418847	3		ADGRA2	1.69589	3.95334	12.9936	0.000312552	0.0350911	4		SPOCK1	0.978979	7.80918	16.5075	4.8459e-05	0.00544064	5		RPLP1	1.71475
DNASE1L1	-1.15217	5.06293	18.9174	1.36505e-05	0.00152479	0		AC097451.1	-4.86605	-3.37274	20.0232	7.65086e-06	0.000856358	1		SLC16A2	-1.67041	3.53206	17.5737	2.76379e-05	0.0030922	2		FOXG1	7.19098	-1.52192	16.9814	3.77483e-05	0.00422515	3		LIPG	2.63881	5.24887	12.9801	0.000314824	0.035199	4		KLF5	2.39845	4.26328	16.4935	4.88173e-05	0.0054641	5		SLC16A2	-1.47933
LINC01755	-7.35621	-2.12546	18.9154	1.36644e-05	0.00152479	0		ZBED2	-3.12519	-2.61771	19.9954	7.76285e-06	0.00086444	1		OSCAR	4.00201	4.01778	17.5687	2.77108e-05	0.0030922	2		LIMS1	1.25075	7.60989	16.9521	3.83342e-05	0.00427255	3		ARC	-10.4137	6.55779	12.9764	0.000315436	0.035199	4		DOCK4	1.25512	4.14338	16.4731	4.93464e-05	0.00547606	5		ENPP1	-2.95706
SERPINE2	1.64145	10.2685	18.8547	1.41063e-05	0.00156931	0		DUXAP8	-8.26224	2.4447	19.9886	7.79033e-06	0.00086444	1		PSCA	-4.09417	0.19505	17.5319	2.82525e-05	0.00314306	2		CCNYL1	-1.55091	4.61488	16.9486	3.84052e-05	0.00427255	3		TTYH3	1.06938	5.7414	12.965	0.000317367	0.0353068	4		HSPB7	-3.97447	3.0062	16.4666	4.95153e-05	0.00547606	5		ARHGDIB	2.39168
ASPA	-5.21128	-4.04628	18.7691	1.47536e-05	0.00163635	0		KLF10	1.15186	5.64504	19.9878	7.79392e-06	0.00086444	1		TNFSF10	5.44749	0.0746023	17.4767	2.90853e-05	0.00322591	2		SLC25A18	3.92118	-0.976331	16.917	3.90503e-05	0.00433092	3		NDUFA4L2	-3.8853	6.90207	12.9537	0.000319291	0.0354133	4		CAMK2D	-1.33287	5.66888	16.463	4.9609e-05	0.00547606	5		MET	-1.8907
AL354740.1	-1.31516	2.99782	18.7529	1.48797e-05	0.00164536	0		MGAT5	-1.52711	3.87027	19.979	7.82988e-06	0.000865805	1		HMOX1	-1.37256	6.29649	17.4672	2.92314e-05	0.00323232	2		AP001922.5	-2.77363	-0.627129	16.9114	3.91665e-05	0.00433092	3		BRD3	1.19524	4.83169	12.9058	0.00032756	0.0362206	4		AC007319.1	-2.68131	0.780772	16.4612	4.96565e-05	0.00547606	5		SNHG6	1.48987
MYEOV	-2.32319	3.08157	18.7392	1.49866e-05	0.00165218	0		PSIP1	1.2744	5.50154	19.9713	7.86124e-06	0.000866654	1		MIR181A2HG	2.21335	1.34709	17.442	2.96203e-05	0.00326546	2		ZBED5-AS1	-1.52239	2.4247	16.9012	3.93773e-05	0.00433894	3		STEAP1B	-2.47689	3.32218	12.8857	0.000331096	0.0365013	4		MALL	-4.41314	3.60781	16.448	5.00037e-05	0.00547606	5		H1FX	1.58203
FBXL16	-2.65081	-0.161592	18.7293	1.50654e-05	0.00165588	0		TRPV2	-3.17282	5.55466	19.9446	7.97173e-06	0.000876196	1		LINC02204	-5.97904	-2.28508	17.4092	3.0136e-05	0.00330437	2		MEOX1	5.02364	-1.74934	16.8964	3.94762e-05	0.00433894	3		AGTR1	-3.13939	1.38137	12.8284	0.000341393	0.0375235	4		CCDC88C	3.82596	-0.0219977	16.4452	5.00772e-05	0.00547606	5		CCN2	1.48759
FDXR	1.28865	4.39575	18.6945	1.53424e-05	0.00168128	0		HAS3	-2.87744	1.44786	19.9171	8.08727e-06	0.000885405	1		ARID5A	1.34399	2.7597	17.4081	3.01538e-05	0.00330437	2		DRAP1	-1.28222	9.41261	16.8778	3.98643e-05	0.00436848	3		C2CD4A	5.33065	-0.620461	12.784	0.000349602	0.0383107	4		IGF2BP2	0.973164	5.75512	16.4448	5.00866e-05	0.00547606	5		RPS5	1.56597
RPL36A	1.45799	9.773	18.6748	1.55015e-05	0.00169364	0		CASC15	2.90712	3.04457	19.9132	8.1039e-06	0.000885405	1		CARS	1.09689	5.94923	17.3495	3.10972e-05	0.00339758	2		AL139260.1	-2.61257	3.67491	16.8392	4.06845e-05	0.00444505	3		INO80C	-1.45821	4.49381	12.7631	0.000353524	0.0386249	4		ARHGAP28	-5.52851	-0.413168	16.4435	5.01211e-05	0.00547606	5		RPL10	1.74106
F3	-3.44882	4.75016	18.6375	1.58084e-05	0.00172204	0		CXCL12	1.6187	8.48088	19.8787	8.25133e-06	0.000897854	1		PRDM16-DT	-6.54482	-1.7793	17.3218	3.1555e-05	0.00343733	2		SLC29A1	1.55281	5.63134	16.7872	4.18154e-05	0.00454357	3		RPS3	1.00708	11.6624	12.7505	0.000355911	0.0387699	4		IFI27L1	-1.52636	5.52091	16.4316	5.04363e-05	0.0054941	5		COL17A1	-4.77783
AREG	-3.45207	1.79289	18.5609	1.64559e-05	0.00178725	0		SMC6	1.07078	5.31788	19.8751	8.2669e-06	0.000897854	1		AC027031.2	-1.12774	3.97389	17.1993	3.36567e-05	0.0036554	2		TRPV2	-2.45912	4.71565	16.7863	4.18345e-05	0.00454357	3		SYT13	5.54354	-0.95122	12.7273	0.000360351	0.0391371	4		FGF5	-1.7189	7.17075	16.3611	5.23475e-05	0.00568537	5		RAMP2	2.85783
DAW1	-1.87388	4.37525	18.5485	1.65631e-05	0.00179357	0		LYNX1	-2.29172	-0.835721	19.848	8.38485e-06	0.00090797	1		ITGAV	1.24846	6.76996	17.1828	3.395e-05	0.00367635	2		SARS	1.12128	6.66416	16.7387	4.28966e-05	0.00464515	3		ATP13A2	1.21505	5.21166	12.6379	0.000378005	0.0407686	4		SDC4	-1.24562	4.85382	16.2743	5.48021e-05	0.00593435	5		RPL9	1.61264
EFHB	-3.38672	-1.08776	18.532	1.67077e-05	0.00180389	0		PAQR9	-3.40589	-0.988867	19.8042	8.57961e-06	0.000926319	1		HTR7	-2.40015	1.15284	17.1685	3.42054e-05	0.00368981	2		KCNQ5	-2.39274	2.06961	16.7259	4.31875e-05	0.00466285	3		ELOVL6	-1.64747	3.56195	12.6375	0.000378076	0.0407686	4		STARD4-AS1	-2.487	1.85745	16.2405	5.57887e-05	0.00602337	5		FLRT2	2.77607
YBX3	1.25777	8.27792	18.4691	1.72679e-05	0.00185889	0		AL356488.3	-1.69812	1.00342	19.7535	8.81021e-06	0.000948419	1		DPYSL3	1.24979	6.76782	17.1619	3.43257e-05	0.00368981	2		KCNK3	-6.49848	0.44456	16.7191	4.33422e-05	0.00466578	3		BMX	7.50415	0.833468	12.6344	0.000378715	0.0407686	4		SYNE2	1.4281	4.07891	16.2149	5.65481e-05	0.00608741	5		DSEL	-1.38289
CMTM3	1.05696	5.57595	18.4372	1.756e-05	0.00188479	0		AC055839.2	-2.32655	5.41369	19.6638	9.2334e-06	0.000991061	1		TCF7	-4.85485	3.30021	17.1473	3.45904e-05	0.00368981	2		ISYNA1	1.64648	3.04662	16.6863	4.40975e-05	0.00472267	3		MT3	-5.14536	2.24133	12.4392	0.000420422	0.0451257	4		MGST2	2.54306	4.13511	16.2062	5.68065e-05	0.00609729	5		RBM38	2.05388
BMP3	-4.16611	-3.14695	18.4303	1.76234e-05	0.00188607	0		CAMK2A	-4.78042	-3.37787	19.6448	9.32553e-06	0.000998023	1		CHAC1	2.37137	4.88339	17.1444	3.46422e-05	0.00368981	2		IL6R	-2.36965	0.643941	16.685	4.41286e-05	0.00472267	3		EIF4EBP1	1.03915	7.7696	12.4334	0.00042172	0.0451327	4		AC002398.2	-3.12851	3.37151	16.1986	5.70356e-05	0.00609871	5		FTH1	1.59357
AC004264.1	-2.77177	-0.209061	18.4072	1.7838e-05	0.00190346	0		CARS	0.954994	6.07769	19.6386	9.35585e-06	0.000998348	1		FAM171B	-1.23725	3.5383	17.1398	3.47268e-05	0.00368981	2		CCK	-3.37506	0.177376	16.6355	4.52959e-05	0.00483346	3		SNHG29	1.10488	10.0846	12.3936	0.000430798	0.045919	4		CD70	5.88723	0.687307	16.1947	5.71531e-05	0.00609871	5		STYK1	-3.21123
COQ8A	1.82611	1.71	18.399	1.79156e-05	0.00190618	0		RAB7B	-2.20369	1.38762	19.6243	9.42611e-06	0.00100292	1		EBF1	-4.10482	3.05156	17.1384	3.4752e-05	0.00368981	2		AHR	-1.8491	5.17669	16.5679	4.69395e-05	0.00499428	3		CDK14	1.13733	4.52443	12.3903	0.000431576	0.045919	4		CPXM2	5.67382	0.0957114	16.1481	5.85776e-05	0.00623256	5		SPAG9	-1.44363
FABP3	-4.91179	1.9896	18.3865	1.80328e-05	0.0019131	0		ZSCAN31	2.39827	0.658058	19.6135	9.47981e-06	0.00100571	1		AL139147.1	3.92978	-1.63631	17.1369	3.47801e-05	0.00368981	2		AL441992.1	-1.34522	3.26709	16.5285	4.79245e-05	0.00507443	3		AC215522.2	5.44015	-0.985301	12.3505	0.000440864	0.046636	4		IGFBP2	-5.76677	3.33294	16.1325	5.90606e-05	0.00626471	5		LIN7A	-7.13397
DANT2	5.20385	0.519609	18.3012	1.88583e-05	0.0019949	0		SERPINI1	-2.99507	1.7567	19.573	9.68303e-06	0.00102216	1		MHENCR	-1.85519	2.43893	17.0965	3.55273e-05	0.00375819	2		MEX3B	2.37773	3.14471	16.5267	4.79701e-05	0.00507443	3		SERPINA5	5.44015	-0.985301	12.3505	0.000440864	0.046636	4		RPS8	0.906449	12.0098	16.1274	5.92221e-05	0.00626471	5		CD93	4.53384
RPS8	1.07774	11.9966	18.2742	1.91281e-05	0.00201712	0		TRIB3	1.75661	4.54062	19.5714	9.69066e-06	0.00102216	1		TM4SF1	-1.29403	9.10067	17.091	3.56306e-05	0.00375825	2		JUP	3.00375	4.93219	16.5142	4.82873e-05	0.00509326	3		AL353138.1	2.35521	1.87218	12.343	0.000442641	0.046689	4		CYSTM1	-1.24334	6.01122	16.0959	6.02151e-05	0.0063514	5		E2F7	-1.34399
AC007319.1	-2.71004	0.297061	18.2691	1.91795e-05	0.00201712	0		VEGFB	-1.01158	7.51743	19.554	9.77974e-06	0.00102859	1		AQP5	4.46673	-2.25055	17.078	3.58756e-05	0.00376242	2		HIST1H2BK	-2.54897	6.30449	16.4693	4.94448e-05	0.0051892	3		SLC25A6	0.979842	9.27577	12.3222	0.000447605	0.0469507	4		RASA4B	-4.00376	1.65417	16.0591	6.13952e-05	0.00645238	5		TSPAN33	3.64278
NRXN1	-3.70847	-3.31534	18.2637	1.92338e-05	0.00201712	0		ATF4	1.398	6.9336	19.4826	1.01522e-05	0.00106434	1		AC009166.1	4.46673	-2.25055	17.078	3.58756e-05	0.00376242	2		SLC9A3R1	1.39338	3.29948	16.4679	4.94804e-05	0.0051892	3		RTN2	1.30028	4.32073	12.3218	0.000447687	0.0469507	4		PTPRQ	-6.69572	0.866431	16.0551	6.15251e-05	0.00645238	5		CCNI	1.85665
ARHGEF16	3.60746	-2.26771	18.2228	1.96508e-05	0.00205497	0		CCDC180	-3.4615	-2.00704	19.4765	1.01843e-05	0.00106434	1		INHBE	4.84847	-0.401278	17.0663	3.60975e-05	0.00376975	2		AP000842.3	-4.59644	-0.913879	16.4355	5.03335e-05	0.00525581	3		ABCG1	3.36978	3.40279	12.3091	0.000450747	0.0471365	4		MYH15	-4.20687	0.0332353	16.0356	6.21628e-05	0.00650063	5		DGKI	-1.95383
SEMA5B	-6.32693	-3.11946	18.2086	1.97983e-05	0.00206449	0		ARHGEF2	1.12596	4.98284	19.4678	1.02309e-05	0.00106434	1		LRRC38	12.8207	5.53816	17.0588	3.62403e-05	0.00376975	2		ZCCHC8	1.30872	2.95725	16.4329	5.04027e-05	0.00525581	3		PIK3R3	-2.60522	2.60098	12.2902	0.000455334	0.0474805	4		SBSN	-3.57561	0.396143	16.0292	6.23722e-05	0.00650395	5		ATAD2	-1.47385
FIBCD1	-3.83687	4.72402	18.1641	2.02663e-05	0.00210251	0		HPCAL1	-1.20875	5.80706	19.4669	1.0236e-05	0.00106434	1		SAA2	6.36984	-0.864733	17.058	3.62545e-05	0.00376975	2		SLC16A12	-4.14545	0.375739	16.3972	5.13607e-05	0.00534049	3		CCNI	0.947613	8.87335	12.2575	0.000463403	0.0481847	4		PAMR1	-2.64713	4.42352	15.9892	6.37034e-05	0.00662388	5		KRTAP1-5	-5.80286
DNAJB9	1.00386	5.53257	18.163	2.02777e-05	0.00210251	0		PDE1A	-6.89587	0.623198	19.4492	1.0331e-05	0.00107118	1		SMIM3	-2.18315	6.29597	16.9623	3.8129e-05	0.00395343	2		BGN	1.97581	9.89957	16.3714	5.20636e-05	0.00539825	3		IL1RL1	-5.26973	0.568074	12.1857	0.000481574	0.0499323	4		HAS2	-3.56738	6.54603	15.9713	6.43084e-05	0.00666785	5		ARHGEF9	-1.20131
XAF1	2.09022	2.29845	18.1506	2.04103e-05	0.00210267	0		TNFSF10	6.02886	1.8373	19.4331	1.04184e-05	0.00107718	1		CDKN1C	5.03848	0.238137	16.9178	3.9033e-05	0.00403572	2		COL17A1	-5.17811	-0.00355909	16.3623	5.23142e-05	0.0054089	3		HAGHL	-1.17415	4.38566	12.1507	0.000490707	0.0507355	4		NHSL1	2.12281	3.60035	15.9542	6.48943e-05	0.00670357	5		LANCL2	1.9278
ARC	-5.85592	-0.205518	18.1445	2.04761e-05	0.00210267	0		LINC01320	6.46165	-1.89277	19.4163	1.05106e-05	0.00108366	1		TCF7L2	1.18292	4.91851	16.9016	3.93675e-05	0.00405885	2		ENPP1	-3.38277	1.98063	16.3527	5.25814e-05	0.00542122	3		SCN3A	-5.54881	1.78004	12.1117	0.000501069	0.0516609	4		TAF1D	1.00435	6.41313	15.9483	6.50965e-05	0.00670357	5		ZNF514	-1.75871
PAGE5	-6.26633	-3.17002	18.1415	2.05079e-05	0.00210267	0		HNRNPA1	1.17505	8.93661	19.363	1.08082e-05	0.00111121	1		TSC22D3	1.35926	3.84111	16.8327	4.08234e-05	0.00419713	2		HAS2	-3.95731	5.91371	16.3219	5.34441e-05	0.00549469	3		MAPRE2	-1.38825	4.01296	12.1057	0.000502682	0.0516816	4		AC126696.3	3.00365	1.58879e-05	15.9452	6.52023e-05	0.00670357	5		TUBA1A	1.43669
AADACL2-AS1	-5.82215	-4.05854	18.1414	2.0509e-05	0.00210267	0		ARID5A	1.50595	2.61482	19.35	1.08819e-05	0.00111498	1		NLGN1	-3.41937	-1.28235	16.8047	4.14299e-05	0.00424293	2		HAGHL	-1.27915	4.47181	16.3135	5.36811e-05	0.00550359	3		EEF2	1.14521	10.6583	12.094	0.00050583	0.0518597	4		G0S2	-5.53754	6.02973	15.9084	6.64831e-05	0.0068161	5		RPL10A	1.59438
AL139385.1	-2.10559	-0.411729	18.0911	2.10587e-05	0.00215298	0		ZNF295-AS1	-3.05276	-0.962648	19.3458	1.09058e-05	0.00111498	1		NFASC	-5.83615	3.12046	16.794	4.16651e-05	0.00424293	2		TLE2	2.01431	1.16186	16.2924	5.42807e-05	0.00553419	3		AL139260.1	-1.57377	3.88503	12.0787	0.000510012	0.0521423	4		RBP4	-5.82721	0.0210334	15.9022	6.67003e-05	0.00681927	5		RPL18	1.60262
SHMT2	1.19028	6.89254	18.0509	2.15081e-05	0.0021928	0		FGF1	-2.40742	3.28896	19.2659	1.13717e-05	0.00115937	1		PCDH7	-7.76695	1.28702	16.7883	4.17894e-05	0.00424293	2		AC022613.1	-1.68016	3.75826	16.2924	5.4282e-05	0.00553419	3		CD36	-7.52934	3.48728	12.0421	0.00052013	0.0529272	4		SLC16A2	-1.97728	3.48185	15.8399	6.89352e-05	0.00702813	5		RPL17	1.57184
SCN1A	-4.88358	-3.92471	18.032	2.17227e-05	0.00220853	0		CHAC1	2.28507	4.3255	19.2488	1.14745e-05	0.00116661	1		HSD17B14	-2.3981	-0.31118	16.7861	4.1839e-05	0.00424293	2		SLC6A9	2.38834	1.98967	16.2841	5.45192e-05	0.00554293	3		TNFRSF21	1.43989	5.28495	12.0405	0.000520581	0.0529272	4		ATP10A	-5.21176	2.12577	15.8287	6.93422e-05	0.00704998	5		NIBAN1	3.26918
CASC15	3.53928	2.27075	18.0116	2.1956e-05	0.00222607	0		AC005759.1	-3.32886	0.0975688	19.1706	1.19543e-05	0.00121202	1		FDX2	-0.892614	5.623	16.7857	4.18485e-05	0.00424293	2		FIBIN	3.44569	4.1339	16.21	5.66932e-05	0.005748	3		EFEMP1	1.68085	9.30618	12.0289	0.00052381	0.053108	4		MRPS6	-1.29967	7.22125	15.787	7.08889e-05	0.00713802	5		STAC	-1.46907
FHL3	1.3408	5.69186	17.9737	2.23976e-05	0.00226457	0		ST5	1.25967	4.24708	19.1557	1.20477e-05	0.00121657	1		TMCC3	3.30105	-0.486352	16.745	4.27541e-05	0.00432277	2		AURKA	-1.57769	2.62681	16.1945	5.71613e-05	0.00577945	3		GARS	0.912062	8.25805	12.0164	0.000527345	0.0533186	4		ZNF66	3.20846	0.483796	15.7829	7.10419e-05	0.00713802	5		SMAD1	1.70677
TRPV2	-2.97443	5.43111	17.9478	2.27051e-05	0.00228934	0		ZCCHC8	1.26401	3.64573	19.1513	1.20758e-05	0.00121657	1		RPL36A	1.23963	9.84398	16.7308	4.30751e-05	0.00434323	2		DNAH11	-3.27998	0.324101	16.1624	5.81376e-05	0.00585282	3		SH3GLB2	0.968485	5.06464	11.9881	0.000535403	0.0538976	4		ZNF454	4.05822	-0.87238	15.7729	7.14174e-05	0.00713802	5		JUNB	1.6049
CD93	3.46523	-0.889713	17.906	2.32083e-05	0.00232946	0		TRIM55	-4.92122	-1.61917	19.1476	1.20989e-05	0.00121657	1		DIRAS1	-5.79297	0.572732	16.7001	4.37798e-05	0.00440215	2		NEK10	-1.61041	2.76084	16.1601	5.82068e-05	0.00585282	3		SIRLNT	-6.18344	0.266037	11.9824	0.000537067	0.0538976	4		AC215522.2	4.05822	-0.87238	15.7729	7.14174e-05	0.00713802	5		TCF15	4.9726
PDZRN3	-2.64143	3.08234	17.9001	2.32808e-05	0.00232946	0		CHRM2	-7.04771	-1.66933	19.1268	1.22315e-05	0.00122653	1		PFN4	-2.61079	-0.731565	16.6422	4.51363e-05	0.00452612	2		SLC16A2	-1.52798	3.65426	16.1463	5.86339e-05	0.00587962	3		TNFSF10	6.5939	1.34237	11.9809	0.000537489	0.0538976	4		SERPINA5	4.05822	-0.87238	15.7729	7.14174e-05	0.00713802	5		DCBLD2	-1.84727
SLC1A5	1.67789	7.60885	17.899	2.32939e-05	0.00232946	0		CYP1A1	8.73994	-0.35675	19.0981	1.2417e-05	0.00124173	1		AL033530.1	-3.06151	-0.667615	16.6349	4.53108e-05	0.00453101	2		NUP50-DT	-1.51584	2.87887	16.1157	5.95888e-05	0.00595904	3		HSPA2	-4.85615	4.39027	11.9666	0.000541628	0.0541643	4		LINC02575	4.05822	-0.87238	15.7729	7.14174e-05	0.00713802	5		TCF7	-5.13462
CNIH2	-2.43238	1.59472	17.8784	2.35475e-05	0.0023484	0		FOXG1	7.45873	0.341711	19.0313	1.28595e-05	0.00128248	1		TSPAN33	3.53352	-0.35681	16.6298	4.54327e-05	0.00453101	2		MISP3	-2.23844	3.32645	16.0326	6.22602e-05	0.00620922	3		EPG5	-1.53323	4.29226	11.9605	0.000543415	0.0541921	4		NRP1	-0.939452	6.88839	15.7637	7.17682e-05	0.00713802	5		RPL4	1.14838
HIST1H2BK	-2.45753	5.40186	17.8398	2.40301e-05	0.00239001	0		TSTD1	8.07445	-1.09417	19.0094	1.30079e-05	0.00129375	1		TGIF2	1.1818	2.88833	16.6201	4.56645e-05	0.00454176	2		CNIH2	-2.58338	2.20121	16.0203	6.26666e-05	0.00623277	3		FER1L6	5.33103	-1.02044	11.9555	0.000544867	0.0541921	4		ABCG2	-5.30735	0.429909	15.7636	7.17683e-05	0.00713802	5		AC010343.3	-3.096
PLCXD3	-5.2	-3.81325	17.7948	2.4605e-05	0.00244056	0		NRXN1	-4.00703	-3.09204	18.9635	1.33241e-05	0.00132162	1		LINC01137	1.72646	1.95503	16.5868	4.64737e-05	0.00460971	2		NR2F1-AS1	-1.16824	4.49909	16.0016	6.32906e-05	0.00627778	3		AVPI1	-1.52632	3.84212	11.9185	0.000555803	0.05513	4		PSPH	1.31255	4.62048	15.7267	7.3185e-05	0.0072592	5		CACNA2D1	-3.48967
UBALD2	1.58642	5.47795	17.7668	2.49709e-05	0.00247016	0		HNRNPA0	0.98759	6.99362	18.9416	1.34784e-05	0.00133331	1		AGTR1	-4.08101	3.24008	16.5713	4.68549e-05	0.00463496	2		CENPA	-4.46703	0.931084	15.9953	6.35008e-05	0.0062816	3		PYCR1	1.12361	6.66359	11.8988	0.000561711	0.0555654	4		KLF10	0.986078	5.82992	15.7132	7.37081e-05	0.00729133	5		RASAL2	-1.11522
IL13RA2	-5.07964	-2.32596	17.7535	2.51456e-05	0.00248074	0		IGF2BP2	1.0104	5.69343	18.9278	1.35759e-05	0.00133933	1		MRPS6	-1.38246	7.20186	16.5483	4.74264e-05	0.00467885	2		LINC01426	-2.62107	3.01254	15.9737	6.42275e-05	0.00631195	3		LOXL4	-3.93843	5.1636	11.8848	0.000565941	0.0558329	4		MXRA5	-5.90435	0.305986	15.6895	7.46356e-05	0.00735233	5		TTPAL	-1.16587
AL159166.1	-4.75748	-3.73818	17.7477	2.52217e-05	0.00248156	0		MTHFD1L	0.837168	6.28781	18.91	1.37032e-05	0.00134826	1		STC1	-1.78974	3.59223	16.5367	4.7717e-05	0.00469487	2		MCFD2	-1.40715	8.6465	15.9725	6.42708e-05	0.00631195	3		COL4A2	1.22473	8.64011	11.8747	0.000569014	0.0559852	4		ERBB3	-4.93029	-0.545625	15.6872	7.47265e-05	0.00735233	5		LINC02202	-7.16005
SH3BGRL3	-0.992508	11.1207	17.7296	2.54638e-05	0.00249819	0		RPS4X	1.08856	11.1041	18.8943	1.38163e-05	0.00134897	1		CFAP58-DT	-3.25611	-1.51341	16.5	4.86502e-05	0.00477385	2		TCTA	-1.13589	5.26705	15.9709	6.43249e-05	0.00631195	3		CLDN6	-6.09575	-0.499867	11.8478	0.00057728	0.0565875	4		ADA	1.37937	3.44355	15.6797	7.50235e-05	0.00736176	5		ETV4	2.37052
CABP1	-6.30642	-0.562179	17.721	2.5579e-05	0.00249819	0		PSTPIP1	4.25773	-1.47359	18.8941	1.38178e-05	0.00134897	1		LUM	-3.38776	3.0932	16.4618	4.96401e-05	0.00485796	2		FMO2	4.10366	-1.18999	15.9616	6.46413e-05	0.00631886	3		LINC02204	-4.93805	-0.817616	11.8448	0.000578228	0.0565875	4		BRI3	-0.947327	9.1737	15.6505	7.61932e-05	0.00744846	5		EREG	-7.39387
TLX2	-6.11943	-3.21706	17.7197	2.55956e-05	0.00249819	0		LINC01348	-2.48616	-2.05485	18.8937	1.38211e-05	0.00134897	1		MIRLET7BHG	-2.84089	3.64458	16.4463	5.00467e-05	0.00488469	2		ADGRL2	-1.99532	4.64828	15.9587	6.47407e-05	0.00631886	3		ODF3B	2.12629	2.20049	11.8355	0.00058112	0.0567189	4		DNAJB9	1.06798	4.53001	15.6475	7.63141e-05	0.00744846	5		RPLP2	1.39376
AC051635.1	6.81244	-3.38813	17.6991	2.58749e-05	0.00251874	0		TLR2	5.66215	-3.02516	18.8747	1.39591e-05	0.00135882	1		CAMK2N1	-0.94765	6.96536	16.3668	5.21903e-05	0.00508036	2		RENBP	-3.50472	-1.457	15.9369	6.54893e-05	0.00637483	3		GDF7	5.81029	-0.0627641	11.7686	0.000602387	0.0586269	4		ADGRA2	1.26456	4.09792	15.6238	7.72756e-05	0.00752224	5		SH3BP1	2.29918
C7orf31	2.57857	0.708967	17.6643	2.63526e-05	0.00255844	0		MBNL1-AS1	-1.71535	3.62656	18.8497	1.41434e-05	0.00136753	1		LINC01943	1.77038	1.87722	16.3337	5.31112e-05	0.0051563	2		AC116003.1	-5.92229	-1.02219	15.9319	6.56624e-05	0.00637483	3		PDLIM7	0.941835	8.00951	11.764	0.000603873	0.0586269	4		KRT13	-7.91757	1.74199	15.5617	7.98578e-05	0.00775298	5		AC055839.2	-2.35973
SNHG32	0.984744	6.33249	17.6071	2.71572e-05	0.00262447	0		CUTA	-0.917461	8.43797	18.8492	1.41467e-05	0.00136753	1		MIR22HG	1.00885	4.55874	16.3097	5.3789e-05	0.00520828	2		TCEAL1	-1.10085	3.82987	15.9122	6.6349e-05	0.00642445	3		HAS1	-7.18876	3.09433	11.7504	0.000608302	0.0589007	4		AHR	-1.73886	5.49792	15.5423	8.06784e-05	0.00781193	5		GBP5	5.25746
GALNT1	-1.39002	6.36091	17.6058	2.71761e-05	0.00262447	0		MYEOV	-2.66929	3.15309	18.8433	1.41906e-05	0.00136753	1		AC005759.1	-4.33173	0.0984043	16.2867	5.44446e-05	0.00525785	2		CPEB2	-1.50046	3.62741	15.8998	6.67843e-05	0.00644953	3		FUOM	1.11757	4.66275	11.743	0.000610709	0.0589778	4		EPB41L4B	-4.69166	1.28493	15.5237	8.14783e-05	0.00785743	5		AC246817.1	5.25746
MYL7	3.39149	-1.7019	17.5863	2.74556e-05	0.00264448	0		RPS8	0.962452	12.0849	18.8423	1.4198e-05	0.00136753	1		CYP1A1	4.82214	-2.1122	16.2651	5.50689e-05	0.00530415	2		AC016727.1	-1.64706	2.34013	15.8816	6.74321e-05	0.00649495	3		SPATA4	-3.76423	-0.530484	11.7345	0.000613535	0.0590947	4		KCNE4	-4.72443	2.9593	15.5166	8.17857e-05	0.00785743	5		UXT	1.21573
TOM1L2	-1.12116	4.36616	17.566	2.77513e-05	0.00266205	0		LINC01895	-5.38947	-3.08557	18.8362	1.42437e-05	0.00136833	1		FOXN3-AS1	-1.6655	2.38969	16.2413	5.57661e-05	0.00535721	2		SWAP70	1.15871	5.82836	15.8695	6.78636e-05	0.00651936	3		SYNPO2L	-6.75323	0.61738	11.7272	0.000615928	0.0591139	4		DYRK1B	2.34977	1.80203	15.5164	8.17923e-05	0.00785743	5		ASMTL-AS1	-2.60775
ACSM1	5.72828	-3.77298	17.5637	2.77835e-05	0.00266205	0		HSPB7	-3.98803	3.58509	18.7857	1.46258e-05	0.00140136	1		LINC00173	-4.74492	-2.0229	16.2078	5.67605e-05	0.00542636	2		AL139147.1	3.50583	-1.41575	15.8554	6.83717e-05	0.00655098	3		NR2F1-AS1	-1.11236	4.20599	11.72	0.000618333	0.0591139	4		BAALC	-4.93148	3.73114	15.4733	8.36775e-05	0.00801748	5		RPS14	1.78107
LHFPL6	-1.05569	5.93306	17.5459	2.80448e-05	0.00267848	0		MIEN1	-0.878034	6.96124	18.7781	1.46844e-05	0.0014033	1		MET	-1.48904	5.26579	16.207	5.67825e-05	0.00542636	2		C6orf226	-1.10491	4.28803	15.834	6.9148e-05	0.00660805	3		INKA2-AS1	-3.44443	1.49272	11.7192	0.000618579	0.0591139	4		ZBED3	2.32804	2.88799	15.4581	8.43565e-05	0.00806144	5		TAGLN2	1.42585
ADGRG1	-5.65502	2.90599	17.5421	2.81013e-05	0.00267848	0		PRKG1	-1.47733	3.9248	18.741	1.49728e-05	0.00142713	1		TARS	0.794246	6.91166	16.1924	5.72226e-05	0.00545418	2		GARS	1.03992	7.78355	15.8224	6.95753e-05	0.00661043	3		AC090409.1	-1.75716	3.09479	11.6963	0.000626237	0.0596899	4		ANKRD11	0.849095	7.83308	15.3244	9.05385e-05	0.00862969	5		UQCC1	-1.36926
PCDH7	-6.33948	1.28504	17.5355	2.8199e-05	0.00268081	0		CNIH2	-2.93274	1.72714	18.6799	1.546e-05	0.00146974	1		ZNF608	2.88801	1.06198	16.1698	5.79087e-05	0.00549576	2		PRKX	1.11718	3.02862	15.8223	6.95771e-05	0.00661043	3		TXNDC5	1.31152	8.36771	11.674	0.000633809	0.0602546	4		CXCL12	1.08282	8.21761	15.2906	9.21757e-05	0.00876291	5		DPYSL3	1.41612
PART1	-4.24348	-3.32718	17.5225	2.83922e-05	0.00269218	0		FCMR	-3.78088	-1.5543	18.6493	1.57104e-05	0.00148968	1		RSL24D1	0.902251	6.6123	16.1682	5.79592e-05	0.00549576	2		ZNF608	3.07943	0.734781	15.8172	6.97639e-05	0.00661043	3		AC006058.3	-5.02917	-0.552048	11.6469	0.0006431	0.0609725	4		TNFRSF10C	2.81506	1.09456	15.2846	9.24665e-05	0.00876779	5		DAZAP2	1.29874
ST5	1.45961	4.19214	17.5028	2.86882e-05	0.00270686	0		UNC5C	-4.60853	-0.908722	18.6036	1.60916e-05	0.00152188	1		ST6GAL2	3.32117	-0.60935	16.1355	5.89696e-05	0.00557712	2		AC068205.1	-5.09114	-1.3636	15.8137	6.98952e-05	0.00661043	3		FMN2	-3.7702	2.90152	11.6423	0.000644692	0.0609725	4		CD163L1	-3.81388	1.21969	15.2704	9.31671e-05	0.00881139	5		LFNG	2.22079
PTX3	-1.99733	10.0609	17.5005	2.87237e-05	0.00270686	0		DIRAS1	-5.34264	0.642754	18.5594	1.64688e-05	0.00155354	1		RGS5	-4.87529	4.09289	16.0993	6.01048e-05	0.00566983	2		ID2	-1.95496	5.19719	15.7575	7.20001e-05	0.00679194	3		TGM2	-1.96358	7.28597	11.6309	0.000648639	0.0611319	4		MATN3	1.83949	2.31813	15.2493	9.42095e-05	0.00888702	5		RPL29	1.65201
MET	-1.53623	4.96988	17.4975	2.87688e-05	0.00270686	0		M1AP	-4.07449	-2.77219	18.5315	1.67116e-05	0.0015724	1		AMPH	-4.38491	-0.779585	16.0934	6.02939e-05	0.00567305	2		SMC6	1.05176	4.93347	15.7123	7.37426e-05	0.00693005	3		AHCY	0.970801	7.10386	11.6278	0.000649718	0.0611319	4		ADAMTS5	-5.12519	0.921333	15.233	9.5027e-05	0.00894109	5		AC041005.1	-4.03139
SIAH1	1.01843	4.22495	17.4886	2.89043e-05	0.00271263	0		SPNS3	6.06601	-2.08304	18.5018	1.69741e-05	0.00159299	1		ATF4	1.15099	6.84848	16.0791	6.07502e-05	0.00570132	2		AC073611.1	-1.41744	4.88996	15.7097	7.38427e-05	0.00693005	3		GPRC5C	-4.86503	2.39787	11.5996	0.000659659	0.0618613	4		CUTA	-0.838501	8.29634	15.2281	9.5276e-05	0.00894153	5		TM4SF1	-1.46756
SLC29A1	1.59304	5.86828	17.4708	2.91749e-05	0.00273102	0		CTNNB1	1.05952	6.84256	18.4876	1.71017e-05	0.00160087	1		MTMR11	1.27826	3.32573	16.0724	6.09655e-05	0.0057069	2		TM4SF4	-4.3444	-0.159091	15.6552	7.6003e-05	0.00711454	3		ETS1	1.44089	5.3997	11.5962	0.00066085	0.0618613	4		ENOX1	2.96443	4.0268	15.1766	9.79079e-05	0.00916503	5		KLHL21	-1.46594
SIK1	4.28179	-1.37999	17.4552	2.94151e-05	0.00274649	0		AC010343.3	-3.31656	1.06929	18.4739	1.72246e-05	0.00160826	1		ZNF423	-4.19443	1.17961	16.0518	6.16322e-05	0.00575459	2		AL109976.1	3.57738	-1.16642	15.6048	7.80551e-05	0.00728579	3		ZBED3	1.62875	3.16316	11.5789	0.000667036	0.0622054	4		GUCY1A2	6.06318	1.79163	15.1677	9.83709e-05	0.00918488	5		MAPK8IP3	-1.10506
ACP5	-4.8316	-3.93992	17.445	2.95742e-05	0.00275418	0		GADD45B	1.40396	6.01804	18.4393	1.75404e-05	0.00163067	1		CCDC141	-5.989	-2.0907	16.011	6.29754e-05	0.00585176	2		RADX	-3.86859	-1.26532	15.6006	7.82305e-05	0.00728579	3		PCSK5	2.59681	2.51698	11.5759	0.000668127	0.0622054	4		LINC01426	-2.93019	1.81018	15.1528	9.91497e-05	0.00923404	5		APBA1	-2.16726
KIAA1324	2.26849	1.51902	17.4391	2.96653e-05	0.00275418	0		CMTM3	1.05039	6.06333	18.4378	1.75538e-05	0.00163067	1		SOCS5	-1.43511	4.70568	16.0105	6.29927e-05	0.00585176	2		ACKR3	6.90265	2.81018	15.5596	7.99461e-05	0.00741643	3		LYPLAL1-AS1	-5.62479	0.717258	11.5717	0.000669625	0.0622054	4		HAS1	-9.82886	3.56559	15.1415	9.97488e-05	0.00924848	5		RPL35	1.48439
AL512408.1	-2.60768	-3.02012	17.4354	2.97232e-05	0.00275418	0		DRAP1	-1.35515	9.30215	18.412	1.77933e-05	0.00164875	1		WWTR1	1.1262	7.10435	15.9877	6.37568e-05	0.00589896	2		SLC4A7	-1.5468	6.69884	15.5574	8.00385e-05	0.00741643	3		RRAD	-2.81652	5.33667	11.5614	0.000673348	0.0623929	4		MARCKSL1	1.15992	7.77651	15.1403	9.98101e-05	0.00924848	5		JUND	1.69161
AP003555.2	-6.58727	-1.94369	17.4259	2.9873e-05	0.00276106	0		SAMSN1	5.85847	-2.08231	18.402	1.78867e-05	0.00165193	1		TRIM55	-4.8652	-0.811308	15.9854	6.38338e-05	0.00589896	2		MIR22HG	1.02417	5.042	15.5343	8.10233e-05	0.00748872	3		SPSB3	0.96003	5.46868	11.5505	0.00067731	0.0626016	4		TMTC4	1.93552	4.10406	15.1283	0.000100444	0.00928374	5		TP53TG1	1.43878
C1GALT1	-1.21684	5.96639	17.4199	2.99671e-05	0.00276278	0		VSTM2L	-3.18201	0.609256	18.3987	1.7918e-05	0.00165193	1		MDFI	8.59519	3.82104	15.9809	6.39842e-05	0.00589896	2		PCDH7	-6.32868	0.779057	15.5228	8.15167e-05	0.00751534	3		AL513166.1	2.52775	-0.164287	11.5407	0.000680908	0.0627756	4		TBX15	3.03681	0.682162	15.0946	0.000102258	0.0094122	5		PLPP4	1.91484
NEO1	-1.89172	1.89862	17.401	3.02672e-05	0.00278344	0		AC068587.4	2.58342	-0.699615	18.3863	1.80348e-05	0.00165852	1		NRARP	2.6834	1.05744	15.9717	6.42952e-05	0.00591274	2		AC002398.2	-2.64753	3.00692	15.5046	8.23064e-05	0.00756555	3		ARRDC4	-1.53072	4.66244	11.5299	0.000684866	0.0629819	4		STC2	-1.35542	8.52501	15.0929	0.000102348	0.0094122	5		MAF1	1.06227
PDE1A	-6.31605	-0.036623	17.3652	3.08419e-05	0.00282117	0		FMN2	-4.45219	4.22531	18.3792	1.81026e-05	0.00166059	1		ADGRL2	-1.47031	4.44861	15.9622	6.46212e-05	0.00592782	2		ZFAND5	0.956906	6.31832	15.5007	8.24747e-05	0.00756555	3		RPL26	0.931659	11.3932	11.4944	0.000698071	0.0640354	4		ACAA2	0.895428	6.05328	15.0349	0.000105542	0.0096816	5		FAM210B	1.16274
C3orf80	4.00849	-0.977311	17.3648	3.08486e-05	0.00282117	0		SYT14	-3.84343	2.0359	18.3653	1.82349e-05	0.00166854	1		HVCN1	2.61262	-0.340362	15.903	6.66746e-05	0.0061009	2		IL20RB	2.80088	-0.678908	15.4904	8.29253e-05	0.00758787	3		AC244090.1	-1.39485	3.43228	11.4808	0.000703182	0.0642348	4		ZNF608	3.43429	1.70875	15.0244	0.000106129	0.00971111	5		RPS15	1.45004
AC110809.1	-5.54171	-3.69911	17.3548	3.10122e-05	0.00282117	0		ATP2B4	-2.14129	7.20816	18.3432	1.84479e-05	0.00168382	1		ACSL5	2.82204	-1.39581	15.8607	6.81798e-05	0.00622307	2		HIF1A	-1.12799	7.71418	15.475	8.36059e-05	0.00763107	3		DOCK6	1.44859	3.42818	11.4783	0.000704129	0.0642348	4		TREM1	4.80948	-0.576668	15.0157	0.000106618	0.00971751	5		CCL20	-7.03385
SNAP25	-5.54171	-3.69911	17.3548	3.10122e-05	0.00282117	0		PDZK1	-3.26321	-2.88167	18.3034	1.88375e-05	0.00171511	1		EHD1	-0.954442	5.18467	15.8434	6.88063e-05	0.00626316	2		GMNC	-4.97015	-2.01853	15.4411	8.5119e-05	0.00774985	3		TPM1	1.27423	11.0999	11.4711	0.000706858	0.0642348	4		RASL11A	-2.90654	1.91915	15.0138	0.00010673	0.00971751	5		RPSA	1.69919
AC110597.1	-1.80836	1.17128	17.3517	3.10628e-05	0.00282117	0		GLIPR1	-1.10589	8.80055	18.2955	1.8915e-05	0.00171789	1		LARS	0.773146	6.49966	15.8391	6.89613e-05	0.00626316	2		GPC2	1.83448	0.825111	15.4223	8.59675e-05	0.00780768	3		SETBP1	-3.78711	-0.0679762	11.4701	0.000707265	0.0642348	4		PPP1R3B	1.83936	2.42583	14.9638	0.000109595	0.00995355	5		RINT1	-1.02942
ARAP3	2.20747	3.83196	17.3232	3.15317e-05	0.00285667	0		SSBP4	1.09585	6.61978	18.264	1.92308e-05	0.00174224	1		REEP2	-1.34424	2.57208	15.8327	6.91973e-05	0.00626904	2		PPM1D	1.42187	2.83309	15.4019	8.69002e-05	0.00787285	3		GLB1L2	3.63982	-0.925928	11.4642	0.000709505	0.0642787	4		OLMALINC	2.91308	1.18653	14.9526	0.000110244	0.00998775	5		TFPI	-1.82194
SCN3A	-5.12886	3.03648	17.241	3.29252e-05	0.00297555	0		AC004264.1	-3.17831	-0.236302	18.2561	1.93103e-05	0.00174513	1		MIEN1	-0.936046	6.90523	15.8183	6.97234e-05	0.0063011	2		SHMT2	1.30909	6.50351	15.3839	8.77306e-05	0.00792846	3		ENPP1	-2.68988	1.34416	11.4595	0.000711297	0.0642819	4		EPHB4	1.14978	4.72245	14.9235	0.000111962	0.0101183	5		KIFC2	-1.59541
MFAP4	2.66075	4.89186	17.2304	3.3109e-05	0.00298478	0		ADAMTS5	-4.38848	0.745895	18.2445	1.94289e-05	0.00175152	1		EEF1A1	0.973461	12.8478	15.8097	7.00425e-05	0.00631434	2		DUSP5	-1.94933	4.40326	15.3343	9.0065e-05	0.00811938	3		PECAM1	2.65003	1.55471	11.4348	0.0007208	0.0649803	4		KY	-2.40863	1.25143	14.9118	0.000112656	0.010156	5		TOX	-5.86075
ARHGEF4	-3.10191	-0.742798	17.2183	3.33206e-05	0.00299648	0		RAD21	0.925194	6.10484	18.2368	1.95076e-05	0.0017543	1		AC002398.2	-2.79131	3.38803	15.7796	7.11647e-05	0.00639975	2		PSG2	-6.13898	-0.480227	15.3251	9.05058e-05	0.00813907	3		SHMT2	0.985495	7.04378	11.4248	0.000724692	0.0651707	4		INA	-4.09444	1.65541	14.9016	0.000113264	0.0101849	5		CHST1	3.17988
HSD17B2	-5.3165	-3.83916	17.1973	3.36915e-05	0.00302241	0		AC090409.1	-1.91195	2.79743	18.2247	1.96314e-05	0.0017611	1		TBX15	3.2092	0.393903	15.7591	7.19426e-05	0.00645385	2		RBM38	1.70947	3.00593	15.2991	9.17579e-05	0.00823144	3		MET	-1.38789	4.59744	11.4186	0.000727134	0.06523	4		TTYH3	1.03272	5.9654	14.8972	0.000113534	0.0101849	5		PCBD1	1.09955
BHLHE40	1.31604	5.51578	17.1825	3.39556e-05	0.00303865	0		AC008771.1	-1.5197	2.7643	18.1859	2.00354e-05	0.00179295	1		CLEC3B	-5.37101	2.47315	15.6665	7.55519e-05	0.00673385	2		AC246817.1	5.49095	-2.24601	15.2832	9.2534e-05	0.00827104	3		MT2A	-1.46098	12.5694	11.3974	0.000735481	0.0658174	4		TGFBR3L	-1.72782	3.41082	14.8858	0.000114218	0.0102212	5		IFFO1	-1.33543
KIAA0513	-1.63058	1.84826	17.1715	3.41529e-05	0.00304885	0		LRATD2	5.35629	1.05973	18.1759	2.01408e-05	0.00179798	1		SEPTIN4-AS1	5.99507	-1.42597	15.6658	7.55779e-05	0.00673385	2		HOPX	-6.83294	-0.0735471	15.2808	9.26511e-05	0.00827104	3		CYP1B1	-2.51027	4.73397	11.3464	0.000755938	0.0673862	4		LRATD2	6.13987	0.0624092	14.8711	0.000115111	0.0102761	5		LINC01695	-5.01581
AKAP14	5.99424	-2.63767	17.1523	3.44983e-05	0.00307219	0		SCN3A	-5.45965	2.69679	18.1243	2.06947e-05	0.00184294	1		SERP2	-2.63039	1.87517	15.6649	7.56157e-05	0.00673385	2		AC009236.1	-5.80289	-1.22189	15.2725	9.30636e-05	0.00828375	3		RSL24D1	0.922137	6.91105	11.3446	0.000756693	0.0673862	4		RPS19	0.84954	12.1312	14.8235	0.000118055	0.0105132	5		RPL27	1.55555
NARS	0.881522	6.40047	17.1163	3.51594e-05	0.00312347	0		FIBIN	3.0641	4.83403	18.1126	2.08218e-05	0.00184976	1		DAW1	-2.05956	4.23739	15.6554	7.59954e-05	0.00675123	2		GTF3C6	-0.932897	6.82522	15.2688	9.32462e-05	0.00828375	3		QARS	1.473	5.312	11.3064	0.000772404	0.0686183	4		CCN2	1.08228	10.1544	14.7864	0.000120401	0.0106961	5		SLC7A5	1.74539
MMP2	1.71917	9.89121	17.0466	3.64727e-05	0.0032323	0		LUM	-3.47632	3.77422	18.0951	2.10147e-05	0.00186237	1		COPZ2	-1.39026	6.70793	15.648	7.62936e-05	0.00675447	2		MET	-1.57998	4.64868	15.1548	9.90471e-05	0.00877778	3		PHB2	1.03985	7.48752	11.2899	0.000779289	0.0690623	4		FBLN7	1.51771	3.61776	14.7785	0.000120907	0.010715	5		ADGRG1	-5.48635
INSC	-4.91957	-1.27843	17.031	3.6775e-05	0.00325121	0		NRXN2	-6.39806	1.49287	18.077	2.12145e-05	0.00187391	1		BCL6B	4.91685	-2.06116	15.6453	7.6401e-05	0.00675447	2		JAZF1-AS1	-2.72058	0.275501	15.145	9.9563e-05	0.00880218	3		BOK	1.20536	4.54219	11.271	0.000787285	0.0696025	4		MPP1	-1.10932	4.78639	14.766	0.00012171	0.0107601	5		SLAMF7	-7.79936
TCF12	1.02748	5.46293	17.0168	3.70513e-05	0.00326774	0		FZD1	-2.54828	2.87766	18.0741	2.12473e-05	0.00187391	1		CCNYL1	-1.1482	4.57028	15.6313	7.69687e-05	0.00676641	2		EFHB	-4.08383	-0.294099	15.1317	0.000100264	0.00882681	3		LNCOG	-1.49626	4.46233	11.2228	0.000807997	0.0712614	4		ZFAND5	0.865253	6.50318	14.7465	0.000122975	0.0108458	5		UBR3	-1.28673
TRIM56	0.927022	5.08622	17.0116	3.71515e-05	0.00326871	0		LINC02084	-3.00407	-1.82563	18.0683	2.13125e-05	0.00187514	1		RPS8	0.864883	11.989	15.6304	7.70065e-05	0.00676641	2		AC093151.8	5.1145	-1.42427	15.1306	0.000100324	0.00882681	3		NGF	-1.20392	4.08369	11.2122	0.000812624	0.0714973	4		GLIPR1	-1.04012	8.60986	14.7334	0.000123832	0.0108696	5		ATP2C2-AS1	-4.14919
ZNF853	3.63388	-0.503685	16.9936	3.75052e-05	0.00329191	0		AL354740.1	-1.31004	2.90278	18.0597	2.1409e-05	0.00187911	1		NGEF	-6.63438	-0.317816	15.6283	7.70906e-05	0.00676641	2		KRT19	-4.34018	2.83985	15.1101	0.000101418	0.00890167	3		SLC24A3	-7.49936	1.21917	11.1936	0.000820811	0.0718959	4		MEOX1	6.57453	0.661699	14.7333	0.000123838	0.0108696	5		FLVCR2	-3.62268
TEX41	-6.28215	-1.77568	16.9787	3.78005e-05	0.0033099	0		EXOC6	1.72609	4.04537	17.9978	2.21156e-05	0.00193649	1		ISG20	2.0885	2.47913	15.6114	7.77822e-05	0.00681078	2		QPRT	-2.30129	1.40399	15.1047	0.000101708	0.00890581	3		UGCG	1.02577	7.49106	11.193	0.000821084	0.0718959	4		GPSM3	1.52435	3.22705	14.6962	0.000126299	0.011059	5		EIF3L	1.029
ANKRD30B	-6.64045	-1.68344	16.9732	3.79116e-05	0.0033117	0		NHSL1	2.67851	3.35464	17.9755	2.23771e-05	0.00195471	1		ARHGEF37	3.92273	0.0923929	15.5938	7.85129e-05	0.00685836	2		VWA5A	2.61615	0.335032	15.0986	0.000102039	0.00891343	3		KCNMA1	-1.9019	5.77394	11.184	0.000825076	0.0720731	4		CST1	-5.09208	-0.396675	14.6674	0.000128244	0.0112025	5		RPS29	1.77835
MALL	-5.56576	2.85591	16.9652	3.80716e-05	0.00331776	0		ACP5	-3.23929	-2.98654	17.9697	2.24448e-05	0.00195596	1		CCDC50	-1.01895	7.49489	15.585	7.88781e-05	0.00687385	2		LYPLAL1-AS1	-7.17425	0.355378	15.0847	0.000102791	0.00895771	3		MAP2K3	-1.42998	6.3913	11.1729	0.000829995	0.0721944	4		CLEC3B	-5.49787	2.00575	14.6615	0.00012865	0.0112113	5		FAU	1.46271
AC002460.2	-3.44012	-2.96108	16.9536	3.83054e-05	0.0033302	0		CST2	-6.67108	-2.48104	17.9506	2.26709e-05	0.00197097	1		CDK14	0.961829	4.75196	15.5682	7.95829e-05	0.0069188	2		FMN2	-3.78007	3.97403	15.0727	0.000103447	0.00899027	3		PTGS1	2.38767	5.85392	11.172	0.00083041	0.0721944	4		SLC16A1	0.937854	4.9629	14.6241	0.000131227	0.0114086	5		CCDC144A	-4.45755
AC013451.2	2.11631	0.165425	16.9189	3.90113e-05	0.00338054	0		CCDC144NL-AS1	3.13188	1.57099	17.9368	2.2836e-05	0.00198062	1		TCEAL1	-1.21392	3.70229	15.5261	8.13745e-05	0.0070528	2		F3	-2.73969	4.30455	15.0689	0.000103655	0.00899027	3		TSPAN33	3.80771	0.826427	11.1674	0.000832481	0.0721991	4		FNDC4	-1.37314	5.30126	14.5556	0.000136082	0.0118027	5		C12orf57	1.57451
GLB1L2	3.68316	-2.08083	16.9161	3.90691e-05	0.00338054	0		AC007319.1	-3.02455	0.431036	17.9297	2.29214e-05	0.00198332	1		ATP10A	-4.7021	2.28151	15.523	8.15096e-05	0.0070528	2		BEX1	-3.88484	4.38112	15.0404	0.000105232	0.00910545	3		ANP32B	1.04712	7.41847	11.1613	0.000835196	0.0721991	4		DPYSL3	1.17066	6.9916	14.5387	0.000137312	0.0118812	5		CDKN1A	1.30798
SEPTIN4-AS1	5.0492	-0.345102	16.9048	3.93017e-05	0.00339265	0		ANKK1	3.81078	-2.50841	17.9159	2.30887e-05	0.00199309	1		SYNE2	1.48503	4.30936	15.4998	8.25152e-05	0.00711878	2		TARS	0.990686	6.34147	14.9946	0.000107821	0.00930747	3		KIAA1614	2.62801	0.735896	11.1587	0.000836383	0.0721991	4		EEF1A1	0.914712	12.9149	14.5096	0.000139444	0.0120373	5		TGFBR3	-1.94989
WNT5B	-3.89878	4.50282	16.8824	3.97677e-05	0.00341732	0		ASPH	-0.941693	8.45722	17.8857	2.34575e-05	0.00202016	1		IGFBP6	-2.00195	8.26191	15.4964	8.26612e-05	0.00711878	2		ATF4	1.30247	6.888	14.9558	0.000110061	0.00947847	3		L3MBTL3	1.41448	3.41827	11.1474	0.000841491	0.0724692	4		GBA	-0.959265	5.26643	14.486	0.000141207	0.012148	5		NPTX1	-8.09407
ARHGEF2	1.17145	5.40658	16.8821	3.97742e-05	0.00341732	0		AC025370.1	-4.74161	-0.683153	17.8632	2.37363e-05	0.00203937	1		ARPP21	-6.14036	2.08556	15.4872	8.30658e-05	0.00713683	2		CACNA2D1	-2.98084	7.11744	14.9492	0.000110443	0.00948624	3		AGMO	-4.40507	-1.21986	11.1148	0.000856419	0.0735817	4		HOPX	-6.10741	0.28213	14.4835	0.000141391	0.012148	5		RPL5	1.4276
PRELP	-2.32831	-1.8338	16.8586	4.02707e-05	0.00345187	0		CTH	2.04153	1.81643	17.8451	2.39635e-05	0.00205407	1		MEX3B	1.96546	3.19081	15.4799	8.33857e-05	0.00714754	2		MT1A	-3.12964	2.62552	14.9454	0.00011067	0.00948624	3		AMIGO2	1.54121	6.25694	11.1001	0.000863248	0.0739497	4		SEMA3E	3.86472	-0.944829	14.4715	0.000142299	0.0121689	5		NRXN2	-5.87113
RASA4B	-3.54197	1.13236	16.851	4.04324e-05	0.00345763	0		TOM1L2	-1.06167	4.10545	17.804	2.44862e-05	0.00209397	1		CD163L1	-3.56172	1.30685	15.4582	8.43514e-05	0.00721342	2		MFAP4	2.9283	4.21821	14.9407	0.000110945	0.00948762	3		SMC6	0.962504	5.34494	11.0969	0.000864743	0.0739497	4		LINC01992	3.86472	-0.944829	14.4715	0.000142299	0.0121689	5		SLC6A9	2.76813
KCNQ5-AS1	-2.52654	-2.81272	16.8433	4.05964e-05	0.00346356	0		PRR7	-1.31484	5.1625	17.7725	2.48949e-05	0.00212396	1		SPAG9	-0.917926	6.43243	15.4427	8.50457e-05	0.00725166	2		MB21D2	1.56564	2.19071	14.9276	0.000111716	0.00953127	3		MBP	2.00989	3.19442	11.0786	0.000873314	0.0745085	4		CCNB1IP1	1.09764	4.59755	14.466	0.000142712	0.0121758	5		AC012615.1	-2.51716
AC114488.1	-4.33614	-2.65175	16.8383	4.07031e-05	0.00346459	0		PDE4D	2.5291	2.0472	17.7471	2.52302e-05	0.00214756	1		BBC3	1.48361	4.50325	15.4394	8.51948e-05	0.00725166	2		FGFR1	-1.44163	5.13935	14.9009	0.000113312	0.00964492	3		FGF1	-2.03843	3.05556	11.0724	0.000876213	0.074582	4		METTL7B	-5.04355	-0.60961	14.4389	0.000144778	0.0123233	5		LINC02725	4.66098
ANKRD11	0.877085	7.67738	16.8247	4.09972e-05	0.00348152	0		PFKFB3	1.51108	4.49214	17.7195	2.55982e-05	0.00217383	1		ZCCHC8	1.05973	4.05125	15.3988	8.70424e-05	0.00739174	2		GPR65	2.75384	-0.891484	14.894	0.000113726	0.00964841	3		RXFP1	-4.97542	1.14591	11.059	0.000882578	0.0749495	4		UBE2D1	0.879989	5.67539	14.3576	0.000151168	0.0128374	5		SLC8A1	-1.90638
EIF2S3	1.11087	6.56062	16.7998	4.1537e-05	0.0035192	0		CYFIP2	1.64485	3.32447	17.7022	2.58325e-05	0.00218864	1		PDPN	11.6862	4.79695	15.3777	8.80202e-05	0.00745747	2		UAP1L1	-1.62329	2.27049	14.8914	0.00011388	0.00964841	3		ANK3	-1.96549	4.49351	11.0498	0.000886959	0.0751472	4		CYTIP	-7.25941	1.27632	14.3321	0.000153231	0.0129624	5		ADAMTS19	3.12854
LINC01592	-4.27486	0.0822802	16.79	4.17526e-05	0.00352255	0		SMIM3	-2.18642	6.61722	17.6927	2.59619e-05	0.00219453	1		ABCG2	-3.97319	0.139008	15.3609	8.8806e-05	0.00750667	2		DNASE1L1	-1.11147	4.99467	14.876	0.000114816	0.00969396	3		MDGA1	-2.51515	1.48067	11.0405	0.000891406	0.0753496	4		ST8SIA4	3.75794	-0.391933	14.3306	0.000153349	0.0129624	5		SPDL1	-1.26801
AC000067.1	3.96889	-0.523219	16.7893	4.1769e-05	0.00352255	0		MSX2	5.13313	-0.375852	17.6868	2.60428e-05	0.0021946	1		TSTD1	6.31747	-1.30425	15.2997	9.17331e-05	0.00772513	2		PPP1R13L	1.75016	5.13655	14.8738	0.000114947	0.00969396	3		SERTAD2	-1.11212	5.01907	11.0157	0.000903429	0.0761899	4		WARS	0.97309	5.89469	14.2673	0.000158593	0.0133673	5		RPS28	1.46843
FGFR1	-1.21289	5.22964	16.7705	4.2185e-05	0.00354337	0		ARC	-4.79576	-0.2575	17.6839	2.60827e-05	0.0021946	1		MRAS	-1.44949	5.16241	15.298	9.18126e-05	0.00772513	2		MTHFD2L	-0.980092	3.97306	14.8533	0.000116205	0.00977755	3		G0S2	-3.85861	5.59338	11.0005	0.000910883	0.0764672	4		GPR161	1.11807	3.85635	14.2641	0.000158869	0.0133673	5		ACTA2	1.25198
CACNA1C-AS4	-5.16773	-3.91303	16.7694	4.22095e-05	0.00354337	0		RBP4	-5.80309	0.620731	17.6773	2.61731e-05	0.00219716	1		HSD17B1	-1.65033	2.21226	15.2821	9.2592e-05	0.00777284	2		AC008267.5	-1.81974	3.29828	14.8322	0.00011751	0.00986467	3		LARS	1.00784	6.52905	10.9991	0.000911541	0.0764672	4		TARS	0.755021	7.03364	14.2156	0.000163014	0.0136846	5		CEBPD	1.82126
GIMD1	-5.32983	-4.02275	16.7529	4.25778e-05	0.00356611	0		MIR646HG	-7.09397	-1.64464	17.6324	2.67988e-05	0.00223941	1		GABRB1	-6.47069	-1.01357	15.272	9.30864e-05	0.00778506	2		CTNNAL1	-1.9809	7.1073	14.7993	0.000119581	0.0100155	3		CGNL1	2.49364	2.4626	10.9962	0.000912985	0.0764672	4		PIR	2.16315	4.22357	14.1911	0.000165153	0.0138325	5		NABP1	-1.91008
SERPINF1	3.63891	3.52693	16.7034	4.37021e-05	0.00365192	0		BAMBI	-1.9546	4.56074	17.6324	2.67988e-05	0.00223941	1		BGN	1.63128	10.478	15.2565	9.3855e-05	0.00778506	2		CYFIP2	1.4444	2.64777	14.7838	0.000120564	0.0100643	3		TARS	0.850411	6.93936	10.9918	0.00091515	0.0764736	4		AC073332.1	-1.82265	2.3906	14.1625	0.000167682	0.0140121	5		OTUD3	-1.27798
EBF1	-4.00162	3.11368	16.6913	4.39822e-05	0.00366696	0		PITPNM3	-2.76416	-2.34879	17.5393	2.81437e-05	0.00234038	1		KCNE4	-4.68971	3.24196	15.2564	9.38559e-05	0.00778506	2		MMP2	1.67571	9.44294	14.7815	0.000120713	0.0100643	3		TOX	-2.91442	0.213757	10.9658	0.000928101	0.0773791	4		MYB	-4.02704	1.04131	14.1362	0.000170036	0.0141765	5		AL359764.2	-6.94628
FGF5	-1.77477	6.64006	16.6843	4.41453e-05	0.00367218	0		ACSL5	2.86461	-1.08927	17.5354	2.82007e-05	0.00234038	1		GPR65	2.32953	-0.829572	15.255	9.39282e-05	0.00778506	2		C1GALT1	-1.12025	5.61906	14.7609	0.000122039	0.0101517	3		CARS	0.900917	6.44295	10.955	0.00093351	0.0776532	4		KRT19	-4.28051	2.29469	14.1304	0.000170566	0.0141884	5		SPACA6	-1.68738
AC068587.4	2.53565	-0.72676	16.6766	4.43241e-05	0.0036787	0		C19orf48	1.23403	4.74327	17.5349	2.82078e-05	0.00234038	1		CABP1	-7.87576	-0.347674	15.2543	9.39603e-05	0.00778506	2		TCF7L2	1.22185	4.58886	14.7319	0.000123931	0.0102857	3		KRT10	-0.885865	8.37831	10.9421	0.000940051	0.07802	4		LINC02511	-3.96782	-0.16197	14.1136	0.000172091	0.0142828	5		RPL27A	1.38803
RAD21	0.922702	5.99402	16.6703	4.44707e-05	0.00368251	0		COPZ2	-1.50716	6.76706	17.5312	2.82628e-05	0.00234038	1		ASPH	-0.82257	8.62451	15.2533	9.40137e-05	0.00778506	2		CXCR4	5.73541	1.28089	14.7177	0.000124869	0.0103401	3		AP002381.2	-2.94377	1.96263	10.9195	0.000951588	0.0787988	4		LINC01943	2.36044	1.93403	14.1004	0.000173305	0.014351	5		APOL6	3.28406
LINC01137	1.76319	1.99591	16.6574	4.47742e-05	0.00369928	0		SRGN	-1.22035	9.23822	17.5238	2.83737e-05	0.00234425	1		RPS3	0.774361	11.735	15.1892	9.72569e-05	0.00803544	2		CCDC88C	4.33143	-1.05228	14.697	0.000126244	0.0104304	3		ABTB1	1.18532	4.27075	10.9002	0.000961516	0.0793617	4		LUM	-3.53294	2.85644	14.0881	0.000174448	0.014413	5		SKIL	1.20252
NPTXR	-2.01583	2.19926	16.6518	4.49088e-05	0.00370204	0		TAF1D	1.05692	6.17332	17.5027	2.86902e-05	0.00235864	1		RBM38	1.30985	3.57661	15.1756	9.79595e-05	0.00807526	2		TRAC	3.11271	1.99681	14.6786	0.000127483	0.010509	3		CADPS2	2.39256	1.63129	10.8979	0.000962722	0.0793617	4		PRR7	-1.66086	4.8341	14.0777	0.000175411	0.0144599	5		EIF3E	1.10863
AP003783.1	-4.79694	-3.94794	16.5915	4.63576e-05	0.00380434	0		EREG	-6.03506	-1.01807	17.5	2.87303e-05	0.00235864	1		EFNB1	1.20106	4.3083	15.1662	9.84492e-05	0.00807894	2		FGF5	-1.81471	6.61889	14.6681	0.000128197	0.0105441	3		CACNA1A	-2.38277	1.8737	10.8909	0.000966377	0.0794839	4		SLC8A1	-1.71118	4.22882	14.0442	0.000178567	0.0146586	5		CACNB4	-4.62164
AC092718.6	-4.79694	-3.94794	16.5915	4.63576e-05	0.00380434	0		MRPS6	-1.6163	7.00351	17.4993	2.87412e-05	0.00235864	1		LZTS1	-2.88215	-0.224826	15.1658	9.84696e-05	0.00807894	2		TRAF5	1.22247	3.2824	14.6485	0.000129536	0.0106304	3		POLE4	-0.814216	6.46095	10.8866	0.000968623	0.0794901	4		FOXG1	6.90176	0.813716	14.0436	0.000178621	0.0146586	5		MUC20	-4.17992
TTC28-AS1	1.37182	2.40546	16.5564	4.72232e-05	0.00386671	0		FAM162B	-9.22049	1.30843	17.468	2.92191e-05	0.0023925	1		CHRFAM7A	2.63303	0.511319	15.1621	9.86663e-05	0.00807894	2		SOST	7.04837	-0.828672	14.6262	0.00013108	0.010733	3		TRBC2	-9.69935	2.52886	10.8807	0.000971701	0.0795642	4		MYEOV	-2.43159	3.35277	14.0393	0.000179028	0.0146591	5		DIPK1B	3.44081
RAB7B	-2.33796	1.06413	16.5339	4.77875e-05	0.00390418	0		HAS2	-4.04092	5.88296	17.4184	2.99915e-05	0.00245027	1		PRR7	-1.33937	5.25316	15.149	9.93525e-05	0.00811696	2		DDIT4-AS1	2.63071	1.35522	14.6143	0.000131913	0.0107654	3		TCF12	1.10103	5.43238	10.8637	0.000980691	0.0801211	4		RECK	-1.31384	5.73232	14.0294	0.000179977	0.0147039	5		NID2	-2.32542
AL603840.1	-4.91903	-2.15517	16.4699	4.94298e-05	0.00402935	0		HTRA1	-2.22243	7.30635	17.4087	3.0145e-05	0.00245732	1		CBLN2	3.59611	1.1518	15.1272	0.000100504	0.00818718	2		BAALC	-5.19318	3.20024	14.6104	0.00013218	0.0107654	3		HDAC7	1.07091	5.74539	10.8511	0.000987372	0.0804873	4		CAMK1D	-2.3463	2.61708	13.9872	0.000184064	0.0149978	5		STX1A	-1.3664
LINC01426	-2.50113	2.34316	16.4555	4.98063e-05	0.00404832	0		PRUNE2	-3.9129	2.50639	17.4031	3.02336e-05	0.00245906	1		GHDC	-1.37912	2.1385	15.1243	0.000100659	0.00818718	2		MAB21L1	-5.04196	-1.12094	14.6061	0.000132482	0.0107654	3		KCNG1	2.04438	5.38108	10.8356	0.000995653	0.080982	4		MAMSTR	-1.84377	2.5173	13.9838	0.000184395	0.0149978	5		SPR	1.47203
LAPTM5	4.11227	-2.24311	16.4525	4.98836e-05	0.00404832	0		MCTP2	5.25371	-1.70205	17.3838	3.05411e-05	0.00247433	1		CSF3	6.22664	3.05638	15.1167	0.000101066	0.00820207	2		LHFPL6	-1.20462	5.79499	14.6037	0.000132651	0.0107654	3		GALNT1	-1.67168	6.21483	10.8171	0.00100565	0.0816027	4		TP53	1.15356	4.08574	13.9251	0.000190243	0.0154392	5		MGST2	2.33335
SLAMF7	-8.76142	0.507088	16.4009	5.12607e-05	0.00415087	0		TSPAN8	-5.34504	0.00361064	17.3829	3.05565e-05	0.00247433	1		CLDND1	0.839605	5.24548	15.0892	0.00010255	0.00829805	2		IZUMO4	-2.37859	1.65734	14.5962	0.000133181	0.0107845	3		TCF7	-2.99254	1.43697	10.8133	0.00100774	0.0816027	4		F2RL1	2.49381	4.65402	13.8918	0.00019364	0.0156801	5		RPL6	1.50344
LINC01483	-3.9463	3.27599	16.2742	5.48061e-05	0.00442816	0		HSPA13	0.894494	5.23911	17.3718	3.07346e-05	0.00248326	1		CAMK1D	-1.66492	2.85453	15.0864	0.000102703	0.00829805	2		AC109479.1	-4.97317	-0.214854	14.5895	0.000133656	0.010799	3		STARD4-AS1	-1.99419	1.27077	10.799	0.00101555	0.0820536	4		MCFD2	-1.04804	8.45427	13.8795	0.000194917	0.0157457	5		AVEN	1.07634
AC013565.1	-7.83184	-1.72965	16.2541	5.53907e-05	0.00446554	0		HIST2H2BE	-2.14908	1.48115	17.3028	3.18713e-05	0.00256752	1		NOP53	1.22239	6.42339	15.0746	0.000103345	0.00833159	2		SPSB3	1.06416	4.77561	14.5737	0.000134782	0.010866	3		MTA1	1.05003	5.79268	10.7921	0.00101932	0.0821768	4		DOCK6	2.06092	3.26093	13.8746	0.000195422	0.0157457	5		CARHSP1	1.23935
SERINC2	-1.99462	6.45854	16.2289	5.6132e-05	0.00450776	0		ADH1B	-10.1339	2.10599	17.3001	3.19178e-05	0.00256752	1		DNAJB9	0.83108	5.05872	15.0481	0.000104803	0.00842304	2		YARS	1.07623	5.87336	14.5684	0.000135162	0.0108727	3		CCN3	-2.71061	1.92422	10.7813	0.00102532	0.0824784	4		EBF1	-4.09478	3.4033	13.8715	0.000195741	0.0157457	5		STAT1	-2.37724
LINC01695	-4.73781	-2.56294	16.2279	5.61607e-05	0.00450776	0		CU634019.1	5.28182	-2.4541	17.286	3.2154e-05	0.00258086	1		AMDHD1	-3.2343	-1.3909	15.0457	0.00010494	0.00842304	2		EMP3	-1.09532	9.76477	14.5301	0.000137935	0.0110714	3		NLGN1	-5.52246	-0.100587	10.7691	0.0010321	0.0828415	4		MYCT1	2.9697	5.17667	13.861	0.000196846	0.015773	5		ST6GAL2	2.72401
SLC16A2	-1.4239	3.86247	16.2206	5.63767e-05	0.0045152	0		RPS19	0.859096	12.2997	17.2259	3.31875e-05	0.00265798	1		TMEM109	1.06366	6.23932	15.0295	0.000105844	0.00846171	2		AC090409.1	-2.10873	4.04398	14.5237	0.000138404	0.0110766	3		LTBP4	2.50101	3.5531	10.7623	0.00103588	0.0829636	4		TRBC2	-10.3007	4.02299	13.86	0.000196942	0.015773	5		AC107308.1	-2.59389
ARHGAP28	-5.40946	-1.79009	16.1924	5.72243e-05	0.00457307	0		PABPC1	0.913533	9.46712	17.1847	3.39161e-05	0.0027104	1		TGFBR3L	-1.4807	4.32725	15.0288	0.000105884	0.00846171	2		CDHR3	-1.61232	1.66202	14.521	0.000138605	0.0110766	3		KRT15	-3.65518	0.765094	10.7363	0.00105052	0.0839524	4		MTMR11	1.29756	3.707	13.8494	0.000198063	0.0158282	5		GSTP1	1.14884
LINC01348	-3.43041	-2.2545	16.1809	5.75705e-05	0.00459071	0		VANGL2	4.73745	1.65698	17.1257	3.49857e-05	0.00278978	1		SPOCK1	0.936748	7.94666	14.9957	0.000107754	0.00855978	2		CISD3	-0.945003	7.25824	14.4903	0.00014088	0.0112339	3		OTUD3	-2.0991	2.61307	10.7289	0.00105472	0.0841045	4		ARHGAP35	-1.07407	5.10785	13.8411	0.000198934	0.0158631	5		AP000695.2	2.819
SPIN4	-1.97867	0.771492	16.171	5.7872e-05	0.00460473	0		RGS5	-5.27852	4.80226	17.1204	3.50829e-05	0.00279146	1		AFF3	-7.86189	2.77433	14.9952	0.000107785	0.00855978	2		COQ8A	1.63917	1.32115	14.3986	0.000147912	0.011769	3		PLEK2	2.01133	4.3527	10.7162	0.00106202	0.0845024	4		SERPINB9P1	4.6598	-0.57871	13.8353	0.000199552	0.0158778	5		RPS9	1.576
AOC3	4.86937	-2.22638	16.1441	5.87027e-05	0.00466069	0		OSTN	-12.817	4.69271	17.101	3.54434e-05	0.00280835	1		ANKRD11	0.758458	7.65781	14.9947	0.000107813	0.00855978	2		AC016831.1	-1.81772	3.41579	14.3542	0.000151439	0.0120234	3		UBASH3B	-0.993502	4.64761	10.6842	0.00108052	0.0857875	4		PIM1	2.44025	3.77726	13.8273	0.000200408	0.0159034	5		ADAMTS14	-2.24686
APOL6	3.04733	1.97479	16.1351	5.89797e-05	0.00467254	0		BRI3	-0.960048	9.22856	17.1007	3.54488e-05	0.00280835	1		MCFD2	-1.13194	8.47346	14.9887	0.000108159	0.00856869	2		ANKRD45	4.99723	-1.89543	14.3339	0.000153087	0.012128	3		SAR1B	-0.94127	6.08948	10.6687	0.00108966	0.0863258	4		CDH6	-2.40732	6.63708	13.8241	0.000200742	0.0159034	5		OSTN	-9.72986
NPAS1	-3.21779	4.18598	16.1289	5.91742e-05	0.00467643	0		NLGN1	-5.62035	-1.83426	17.0815	3.58089e-05	0.00283076	1		WDR63	-2.21238	-0.635875	14.9635	0.000109612	0.00866504	2		AC034243.1	-3.84639	-1.06575	14.3292	0.000153465	0.01213	3		MIRLET7BHG	-1.73991	2.9031	10.6536	0.00109856	0.0868432	4		MRVI1	-4.86909	2.34778	13.8133	0.000201906	0.015961	5		AC007319.1	-4.37442
FIBIN	3.84105	4.61625	16.1217	5.94e-05	0.00467643	0		AC007920.2	-5.37658	-1.92835	17.0545	3.63218e-05	0.00286511	1		ADM2	2.94895	2.44698	14.9363	0.000111203	0.00877184	2		TGM2	-2.0382	7.48901	14.3254	0.000153775	0.01213	3		RGS7	-3.59892	0.356616	10.6266	0.00111473	0.0879319	4		AC006058.3	-4.8933	-0.504742	13.7692	0.000206693	0.0162848	5		SEPTIN6	1.1689
PLPP3	-4.44858	6.63674	16.1213	5.9412e-05	0.00467643	0		SUSD2	-6.75006	2.34292	17.0495	3.64178e-05	0.00286651	1		C22orf15	2.22443	-0.585243	14.9289	0.000111638	0.00878721	2		GAP43	-3.75859	3.24995	14.3117	0.000154902	0.0121926	3		DACT1	1.22564	4.31625	10.6108	0.00112429	0.0884952	4		SWAP70	1.17114	6.7365	13.7632	0.000207355	0.0162848	5		RPL28	1.57066
HNRNPA0	0.962317	6.95322	16.1043	5.99468e-05	0.00470839	0		TMCC3	4.20938	-0.88898	17.0212	3.69652e-05	0.00289747	1		L3MBTL3	1.64984	3.50079	14.9201	0.000112164	0.00880967	2		PDCD1LG2	1.24776	4.29591	14.298	0.00015603	0.0122551	3		CLDND1	0.94836	5.31305	10.5884	0.001138	0.089304	4		PITX2	-4.54096	3.13874	13.7595	0.000207768	0.0162848	5		EIF1	1.2432
IL20RB	2.52719	-0.653923	16.0957	6.02206e-05	0.00471978	0		TCEAL1	-1.32421	3.90901	17.021	3.69695e-05	0.00289747	1		HAGHL	-0.948117	4.45995	14.9078	0.000112894	0.00884804	2		AL359541.1	4.90783	-1.97461	14.282	0.000157362	0.0123332	3		DIO2	-4.00313	0.115491	10.586	0.00113945	0.089304	4		IKZF2	-2.35924	1.00676	13.7594	0.000207782	0.0162848	5		GPR143	5.6791
AC010343.3	-2.96266	1.33536	16.0863	6.05195e-05	0.00473307	0		KCNN4	-2.13829	2.08818	17.0138	3.71082e-05	0.00290213	1		CMTM3	0.972147	5.90299	14.88	0.000114571	0.00896032	2		CCDC50	-1.09065	7.40499	14.2634	0.000158925	0.012403	3		TEPP	4.55486	-0.698403	10.5689	0.00115003	0.0897722	4		MYL9	-1.01895	9.92242	13.7483	0.000209012	0.0163142	5		DANT2	3.26049
LINC01293	-4.55861	-3.88786	16.0484	6.17439e-05	0.00481335	0		HSD17B1	-1.38738	2.55996	16.9924	3.75296e-05	0.00292883	1		ARVCF	1.7225	1.26181	14.85	0.000116407	0.00906605	2		DSEL	-1.05645	6.55137	14.2633	0.00015893	0.012403	3		FSIP1	1.68973	2.05061	10.5685	0.00115033	0.0897722	4		F11R	4.31495	2.80933	13.748	0.000209048	0.0163142	5		JAGN1	1.12256
ECI1	1.00691	6.63989	16.0464	6.18091e-05	0.00481335	0		SIAH1	0.95861	4.30768	16.9829	3.77185e-05	0.00293731	1		ADD3-AS1	-2.8511	1.50133	14.8498	0.000116419	0.00906605	2		HIST1H2BJ	-2.51725	2.44484	14.2335	0.00016147	0.0125744	3		IGFBP6	-1.93189	8.36018	10.5344	0.0011717	0.0912459	4		BTG1	1.16166	6.94588	13.7207	0.000212102	0.0165173	5		SGCD	3.82223
RBM38	1.40826	3.25698	16.0012	6.33026e-05	0.00491919	0		ATP10A	-5.25604	1.49718	16.9777	3.78206e-05	0.002939	1		COA4	-0.769438	7.11113	14.8415	0.000116936	0.00908698	2		ATP6V1F	-1.124	8.36656	14.223	0.00016237	0.0126029	3		LINC01137	1.46951	2.45276	10.5215	0.00117996	0.0916937	4		RPL26	0.846397	11.2652	13.7138	0.000212883	0.0165429	5		INPP4B	-1.55108
TGM2	-2.16452	7.66653	15.9767	6.41259e-05	0.00497261	0		AC003659.1	-5.06483	-3.30101	16.9638	3.80988e-05	0.00295435	1		TCEAL3	-1.07038	6.24399	14.8263	0.000117878	0.00914077	2		PHLDA2	-1.26976	8.55938	14.2212	0.000162525	0.0126029	3		SLC2A1	1.05787	6.07807	10.4932	0.00119814	0.0929091	4		AK1	-0.884175	6.37723	13.6919	0.000215384	0.0167019	5		SLC4A4	-2.62218
CACNA1C-AS1	-4.98127	-3.98969	15.9673	6.44474e-05	0.00497268	0		BTG3	1.12803	5.42212	16.9536	3.83042e-05	0.002964	1		MR1	-1.44281	2.82548	14.8067	0.000119112	0.00921698	2		NLRP10	-3.21875	-0.232331	14.2068	0.000163779	0.0126733	3		ACKR3	4.45855	3.49948	10.4697	0.00121351	0.0939024	4		CRLF1	-4.47013	3.46813	13.6857	0.00021609	0.0167212	5		NUPR1	1.97735
LINC01423	-4.98127	-3.98969	15.9673	6.44474e-05	0.00497268	0		MISP3	-2.23935	2.27635	16.9453	3.84716e-05	0.00297068	1		CD63	-0.773236	10.3704	14.7037	0.000125801	0.00971401	2		AC100810.1	-0.993245	5.63794	14.1962	0.000164698	0.0127176	3		PPP1R13L	1.73266	5.25695	10.4652	0.00121644	0.0939306	4		MYLK	-1.13535	5.03072	13.6481	0.00022047	0.0170232	5		OSBPL1A	-1.70332
RNF44	1.56353	2.42294	15.9647	6.45344e-05	0.00497268	0		SAMD9L	-1.38056	3.48278	16.8917	3.95749e-05	0.00304943	1		KY	-2.48386	1.19277	14.6865	0.000126953	0.00978235	2		BRI3	-1.18032	9.88101	14.1698	0.000167026	0.0128701	3		VIP	2.26668	-0.369213	10.4452	0.00122968	0.0947529	4		SNHG16	0.863226	7.3296	13.6412	0.000221272	0.0170232	5		ADRB2	-2.11475
AC098848.1	-3.34926	-2.7513	15.9553	6.48556e-05	0.00498693	0		TGFBR3L	-1.7812	3.97127	16.8639	4.01585e-05	0.00308517	1		AC090409.1	-1.91068	3.18002	14.6748	0.000127741	0.00982238	2		TOM1L2	-1.38337	4.1094	14.1344	0.000170205	0.0130875	3		LINC01444	-4.23183	-1.22546	10.4303	0.00123965	0.0953204	4		RIN2	0.998631	5.80815	13.638	0.000221658	0.0170232	5		P3H2	-2.57703
GRIK2	-3.04921	1.46539	15.9315	6.56756e-05	0.0050394	0		RPS16	0.842777	11.1105	16.8616	4.02073e-05	0.00308517	1		CUTA	-0.807811	8.36164	14.6649	0.000128414	0.00984719	2		EPG5	-1.72468	4.24102	14.1222	0.000171314	0.0131452	3		AC007728.2	-3.90693	-0.536777	10.418	0.0012479	0.0956704	4		GBP2	3.97515	3.39817	13.6363	0.000221854	0.0170232	5		UBASH3B	-1.38541
GLIS1	-2.8019	0.140278	15.9176	6.61617e-05	0.00506608	0		GRIK2	-3.19453	0.680819	16.8492	4.04702e-05	0.00309885	1		PART1	-5.83931	-2.05857	14.6622	0.000128602	0.00984719	2		CD63	-1.11726	10.4306	14.1114	0.000172295	0.0131929	3		CCL3	-5.69681	-0.0957102	10.4131	0.00125127	0.0956704	4		HIP1R	1.66578	2.71049	13.6246	0.000223241	0.0170938	5		PTGFR	-2.4213
C11orf87	-2.71512	1.73056	15.889	6.71676e-05	0.00513237	0		AC098595.1	-6.50082	-2.6955	16.8337	4.08016e-05	0.00311442	1		FAP	1.21508	5.75447	14.6488	0.000129518	0.00989275	2		AC006058.3	-4.97277	-1.02092	14.0843	0.000174797	0.013342	3		BAMBI	-1.88237	5.76585	10.4119	0.00125205	0.0956704	4		SELENOW	-1.42636	8.09174	13.6187	0.000223947	0.0171121	5		NRBP2	-1.06305
TPM1	1.00451	11.7987	15.8649	6.80306e-05	0.00518747	0		SLC16A2	-1.56156	3.63294	16.83	4.0881e-05	0.00311442	1		MGAT5	-1.20163	4.01286	14.6456	0.000129737	0.00989275	2		CCR10	-2.04226	2.77461	14.079	0.000175286	0.013342	3		RGS9	2.48418	1.44637	10.407	0.00125535	0.0957233	4		IL1A	4.3913	4.40678	13.593	0.000227036	0.0172978	5		STIM2	-1.15234
NLRP10	-2.74664	0.305041	15.842	6.88586e-05	0.0052397	0		PRELP	-2.29119	-2.2826	16.8232	4.10294e-05	0.00311442	1		LFNG	2.17506	2.96364	14.6313	0.000130727	0.00992854	2		UNC5B	2.57055	4.8066	14.0785	0.000175337	0.013342	3		SOCS5	-1.48	5.25588	10.3927	0.00126517	0.0959755	4		SH2B3	-1.01	5.26731	13.5891	0.000227497	0.0172978	5		RARA	1.11284
ALKAL1	-10.4104	2.7493	15.8234	6.95376e-05	0.00526849	0		REEP2	-1.30997	2.72201	16.8202	4.10934e-05	0.00311442	1		SLC24A3	-9.45759	3.30109	14.631	0.000130749	0.00992854	2		CCBE1	-2.14909	4.22535	14.0675	0.000176368	0.0133676	3		AL118516.1	-2.60495	3.73366	10.3907	0.0012665	0.0959755	4		MDFI	6.96526	3.72913	13.5839	0.000228129	0.0172978	5		NACA	1.28231
TLL1	4.67136	-1.7377	15.8218	6.95944e-05	0.00526849	0		AC087482.1	-4.10384	-3.25224	16.8199	4.1099e-05	0.00311442	1		ITGB5	-0.780451	7.05028	14.6048	0.000132579	0.0100466	2		PDE4D	2.06393	1.3145	14.0671	0.000176404	0.0133676	3		CTNNAL1	-1.35015	6.70337	10.3907	0.00126653	0.0959755	4		TMEM130	-7.20651	0.260057	13.5828	0.000228268	0.0172978	5		ALKAL1	-9.46748
SESN2	1.51838	4.82934	15.8197	6.9672e-05	0.00526849	0		LINC02454	-1.72212	3.2969	16.8146	4.12151e-05	0.00311676	1		CEND1	-1.89529	2.23886	14.5716	0.00013493	0.0102037	2		SYT15	4.20759	-1.09941	14.0598	0.000177093	0.0133726	3		IGHA1	-6.15651	-0.00427256	10.3857	0.00126996	0.0960369	4		SLC5A3	-1.27592	4.52561	13.5563	0.000231512	0.0175074	5		AC103718.1	-3.91756
HAGHL	-1.07841	4.27623	15.8159	6.98128e-05	0.00526849	0		ITGB5	-0.934644	7.18847	16.8101	4.13118e-05	0.00311763	1		DUXAP8	-9.01001	2.00211	14.5667	0.000135287	0.0102096	2		EFNA1	3.70992	0.0518487	14.0551	0.000177527	0.0133726	3		OPLAH	2.19278	0.828469	10.3789	0.00127464	0.0961922	4		TCP11L2	3.18085	2.26117	13.5407	0.000233449	0.0176174	5		KCNK2	-3.74601
MAP2K6	3.28034	-1.30052	15.8059	7.01835e-05	0.00528557	0		TM4SF4	-4.62931	-1.74285	16.798	4.15781e-05	0.00313127	1		TCTA	-1.06438	5.22484	14.5612	0.000135683	0.0102184	2		RNASEH2C	-0.98807	6.31118	14.0547	0.000177566	0.0133726	3		AC009403.1	-2.61631	0.00609949	10.3635	0.00128534	0.0967998	4		CACNA2D1	-1.87525	5.99285	13.5342	0.000234257	0.0176322	5		EIF4EBP1	1.84649
LIPA	-1.07353	5.30907	15.7843	7.09883e-05	0.0053352	0		ARPP21	-6.43531	2.52369	16.7281	4.31364e-05	0.00324196	1		HECW2	1.25988	3.99174	14.5153	0.000139028	0.0104397	2		PSMB10	-0.916869	5.86419	14.0464	0.00017835	0.0134041	3		GATD3A	1.58086	3.82724	10.3587	0.00128865	0.0968499	4		AC025370.1	-4.19972	0.070317	13.5314	0.000234608	0.0176322	5		MIR222HG	-1.53929
TENT5B	-3.60332	1.89989	15.7689	7.15677e-05	0.00536773	0		PDZRN3	-3.23183	3.81727	16.721	4.32994e-05	0.00324754	1		PPP1R3B	1.63281	2.31636	14.513	0.000139193	0.0104397	2		AL603840.1	-6.86281	-0.751998	14.0257	0.000180328	0.013525	3		MIEN1	-0.87399	7.21604	10.3471	0.00129675	0.0970451	4		SMAP2	-1.09902	5.45103	13.5255	0.000235346	0.0176494	5		TRPV4	2.55031
PSTPIP1	2.92651	-1.47583	15.7649	7.17223e-05	0.00536832	0		AC005280.1	-3.20111	-1.05963	16.7057	4.36494e-05	0.0032671	1		ENOX1	2.42461	3.93119	14.5048	0.000139805	0.0104445	2		MIR31HG	-1.62175	5.02176	13.9818	0.000184591	0.0138164	3		MFAP2	2.80093	7.44897	10.3425	0.00130001	0.0970451	4		CDK17	1.01685	6.44158	13.5219	0.000235801	0.0176494	5		LMO2	-2.56461
GPT2	1.17516	4.32623	15.7535	7.21534e-05	0.00538956	0		MYO5A	-1.03189	4.8925	16.6972	4.3845e-05	0.00327319	1		AC007319.1	-2.76244	0.514671	14.4985	0.00014027	0.0104445	2		KRTAP4-7	-5.659	-1.27393	13.9726	0.000185491	0.0138554	3		HGS	0.918499	6.35143	10.3418	0.00130053	0.0970451	4		LINC02725	4.64989	-0.360101	13.5103	0.000237254	0.0177219	5		UBA52	1.30926
PABPC1	0.941639	9.43458	15.738	7.27487e-05	0.00542296	0		TCF12	0.952948	5.62543	16.6944	4.39097e-05	0.00327319	1		GIPC2	-4.01885	-0.747792	14.4973	0.000140363	0.0104445	2		DNAJB9	0.948914	5.23957	13.9339	0.000189349	0.0141148	3		ZDHHC1	1.0939	3.8894	10.3399	0.00130185	0.0970451	4		PRR16	-3.50397	3.86267	13.4968	0.000238974	0.017814	5		PLAT	-3.10209
P3H2	-2.14194	2.99739	15.7282	7.31275e-05	0.00544012	0		EIF2S3	1.10701	6.59654	16.6053	4.60228e-05	0.00342374	1		AC022613.1	-1.58255	3.50309	14.4968	0.000140398	0.0104445	2		JOSD2	-1.00202	7.5735	13.8955	0.000193259	0.014377	3		IGFBP2	-4.65177	6.91129	10.324	0.00131311	0.0976052	4		STC1	-1.7684	4.28973	13.4477	0.000245306	0.0182489	5		RPL11	1.48531
CLDND1	0.973328	5.08598	15.6955	7.43998e-05	0.00552355	0		KRTAP4-12	-6.38057	-2.3586	16.5924	4.63355e-05	0.00344001	1		AL355607.2	-5.43594	-1.74297	14.486	0.000141205	0.0104833	2		ADAMTS9-AS2	-5.25109	-1.30594	13.8779	0.000195081	0.0144831	3		STX1B	-2.75414	0.61002	10.3218	0.0013147	0.0976052	4		CPNE5	4.58605	-0.79546	13.433	0.000247243	0.0183556	5		AL137026.1	4.94884
ADGRL2	-1.77458	4.71445	15.6854	7.48005e-05	0.00554205	0		TGIF2	1.21217	2.84512	16.5867	4.64767e-05	0.00344351	1		CNGB1	-4.72521	-1.98525	14.479	0.000141732	0.0105011	2		ZBED2	-5.45612	-1.26532	13.8731	0.000195579	0.0144907	3		FAM222A	-4.74195	-0.298882	10.282	0.00134335	0.0994729	4		DANT2	3.68972	0.184947	13.4213	0.00024878	0.0184323	5		AC092807.3	-1.38465
AC007406.3	-5.18308	-3.89395	15.6534	7.60751e-05	0.0056251	0		HSD11B1-AS1	-3.9002	-3.18311	16.5821	4.65878e-05	0.00344477	1		ST8SIA6-AS1	-6.25163	-2.40055	14.4605	0.000143129	0.0105771	2		COA3	-0.965058	6.29669	13.8616	0.000196783	0.0145037	3		ACOX2	1.8582	1.69116	10.2793	0.00134529	0.0994729	4		TSTD1	4.41234	-0.714996	13.4057	0.000250859	0.0185458	5		AL139089.1	-4.04902
SLCO2B1	4.20142	-3.62177	15.6338	7.68694e-05	0.00565957	0		AL355388.2	3.04534	-1.29981	16.5618	4.70889e-05	0.00347309	1		SLC29A1	1.27336	6.67537	14.4578	0.000143336	0.0105771	2		BHLHE40	1.364	4.89855	13.8584	0.000197112	0.0145037	3		PCDH1	2.66739	3.75143	10.2744	0.00134887	0.0995366	4		PNKD	-0.872691	6.48293	13.4022	0.000251324	0.0185458	5		AC051619.6	-4.77027
TGFBR3	-1.77977	3.06106	15.6309	7.69859e-05	0.00565957	0		CCDC88C	2.82461	-0.605131	16.5554	4.72486e-05	0.00347309	1		TOM1L2	-1.0906	4.01724	14.4325	0.00014527	0.0106895	2		AC124852.1	-5.50154	-1.86604	13.857	0.000197255	0.0145037	3		RPS6	0.901097	11.2041	10.2571	0.00136161	0.100274	4		CD36	-6.6877	1.62765	13.3888	0.000253129	0.0186414	5		AC002460.2	-5.20343
NHSL1	2.91138	3.0691	15.6279	7.71079e-05	0.00565957	0		AHR	-1.76201	5.68751	16.5551	4.72555e-05	0.00347309	1		SIX2	-5.57089	0.710804	14.4303	0.000145443	0.0106895	2		NME3	-0.958881	7.23907	13.8562	0.00019734	0.0145037	3		PLCXD2	-2.41376	0.237537	10.2362	0.00137709	0.10119	4		BHLHE40	1.0734	5.16361	13.3828	0.000253944	0.0186639	5		LINC01503	3.24051
FUT4	1.4632	3.50613	15.6231	7.73035e-05	0.00565957	0		ROBO2	-6.22181	0.142482	16.5418	4.75903e-05	0.00349069	1		AP000695.2	2.15343	2.14015	14.4052	0.000147395	0.0108112	2		KRTAP4-12	-6.79996	-0.81869	13.8361	0.00019947	0.0146309	3		RPS15A	1.02358	11.4744	10.2329	0.00137957	0.10119	4		FLVCR2	-5.07871	-0.338791	13.3502	0.000258397	0.0189382	5		AC009269.2	-3.64832
CHRD	4.35631	0.675285	15.6229	7.73144e-05	0.00565957	0		DTX4	2.56598	-1.18904	16.5355	4.77485e-05	0.00349529	1		AC008014.1	-1.99335	1.62266	14.3833	0.000149119	0.0109158	2		KIAA1324	1.77238	1.50504	13.8316	0.000199941	0.0146361	3		LINC01303	-2.63682	0.99046	10.2093	0.00139737	0.10229	4		PLSCR1	1.38293	4.94959	13.3479	0.000258711	0.0189382	5		PAPSS2	-2.29435
BGN	1.83114	10.5502	15.6077	7.79358e-05	0.00568839	0		TCEAL3	-1.18078	6.29193	16.5078	4.84515e-05	0.00353967	1		C2CD4B	5.32201	-1.82457	14.364	0.000150655	0.0110062	2		POLE4	-0.967273	6.72994	13.8124	0.000201997	0.014743	3		ECI1	0.911065	6.6084	10.2027	0.00140235	0.10245	4		SLC44A2	-1.17541	4.82356	13.3383	0.000260041	0.0189975	5		NQO2	1.50035
PNRC1	1.12682	7.30391	15.6046	7.80625e-05	0.00568839	0		SF3A2	0.967166	6.11354	16.504	4.85484e-05	0.00353968	1		AC107959.3	3.54431	-1.69055	14.3324	0.000153202	0.01117	2		VGLL3	-1.84721	4.50092	13.8105	0.000202207	0.014743	3		NES	1.92207	5.10917	10.1906	0.00141161	0.102691	4		C1orf53	-1.25903	4.62374	13.3328	0.000260804	0.0190153	5		SLC16A7	-1.91444
CACNA2D1	-2.84137	7.38879	15.6015	7.81925e-05	0.00568839	0		FHAD1	-3.98558	-2.12196	16.4731	4.93453e-05	0.00359063	1		EIF2S3	0.922237	6.57926	14.3237	0.000153915	0.0111997	2		AL049569.1	5.03853	-2.0015	13.797	0.000203665	0.0148103	3		HIST1H2BE	-3.78751	-0.0533179	10.1903	0.00141179	0.102691	4		STYK1	-2.65319	0.549769	13.2989	0.000265562	0.0193238	5		EFNA4	1.6585
PLPP1	1.07529	5.77422	15.5982	7.83298e-05	0.00568839	0		TTYH3	1.21255	6.14501	16.45	4.99502e-05	0.00361832	1		AC007773.1	-2.13795	0.395145	14.3087	0.000155149	0.0112671	2		OGDH	-1.05171	3.77478	13.7931	0.000204083	0.0148103	3		VGLL3	-1.46858	4.44197	10.1874	0.00141407	0.102691	4		TMEM205	0.876748	5.27212	13.2644	0.000270496	0.0196437	5		CNN2	1.11508
PPP1R3B	1.37883	2.64629	15.5677	7.96027e-05	0.00576938	0		TLL1	3.70654	-0.768619	16.4498	4.99555e-05	0.00361832	1		KRT10	-0.815752	8.21642	14.2947	0.000156302	0.0113283	2		AC103718.1	-2.95539	-0.805342	13.7902	0.000204396	0.0148103	3		PIM1	2.00259	4.20271	10.1678	0.00142916	0.103082	4		HPCAL1	-1.06085	5.74465	13.2534	0.000272086	0.01972	5		GPAT2	-7.45326
MISP3	-1.77936	2.34608	15.5572	8.00461e-05	0.00577983	0		MALL	-5.18633	3.58203	16.442	5.01626e-05	0.00361832	1		LINC01483	-3.12475	2.98089	14.2858	0.000157047	0.0113599	2		CCDC189	-1.4463	2.17305	13.787	0.000204748	0.0148103	3		AL031666.2	-4.51606	-1.01894	10.1633	0.00143262	0.103082	4		TCEAL3	-1.05816	5.98617	13.2334	0.000275004	0.0198858	5		TOMM7	1.22948
DUSP8	1.77519	2.5442	15.5568	8.00627e-05	0.00577983	0		NOD1	1.39037	2.40406	16.4406	5.01977e-05	0.00361832	1		SH3RF2	-1.85431	2.91606	14.2499	0.000160066	0.0115554	2		SNAI2	-1.62785	4.92254	13.7583	0.000207901	0.0150086	3		XAF1	1.80298	2.87571	10.1625	0.00143327	0.103082	4		ECH1	0.995134	5.69288	13.2303	0.000275459	0.0198858	5		NFE2L3	2.74107
RPS15A	1.02354	11.4955	15.5498	8.03592e-05	0.00578169	0		RNLS	-1.67155	1.91367	16.4398	5.02201e-05	0.00361832	1		TM4SF4	-4.31181	-1.20132	14.2232	0.000162358	0.0116763	2		AC092944.1	-1.66252	1.35675	13.7335	0.000210669	0.0151694	3		C8orf58	1.38146	3.84215	10.1613	0.00143416	0.103082	4		CHRM2	-4.55236	-0.687931	13.1634	0.000285474	0.0205682	5		LNCOG	-1.46849
AC103718.1	-3.87057	-1.79043	15.5488	8.04043e-05	0.00578169	0		ATP6V1F	-0.929882	7.81437	16.4063	5.11159e-05	0.0036656	1		SUSD5	-1.77111	2.81226	14.2218	0.000162479	0.0116763	2		PLPP1	1.15907	5.68145	13.7309	0.000210957	0.0151694	3		HDAC4-AS1	-2.91583	0.456591	10.1587	0.00143618	0.103082	4		ADAMTS8	-4.73938	-0.790239	13.1588	0.000286167	0.0205776	5		S1PR1	2.96404
CASP1	2.13682	1.60118	15.53	8.12059e-05	0.00582787	0		NOP53	1.39739	6.74355	16.4061	5.11212e-05	0.0036656	1		GPR143	2.64543	-0.786357	14.2192	0.000162699	0.0116763	2		SLC7A5	1.72658	5.91647	13.6916	0.000215418	0.0154598	3		NPTXR	-1.94877	2.49387	10.1543	0.00143969	0.103082	4		LHPP	-1.30519	3.49516	13.1511	0.000287358	0.0206227	5		MRVI1	-3.75761
SPTLC3	-2.23788	1.00647	15.5213	8.15795e-05	0.00584323	0		GPRC5C	-6.57972	-0.338623	16.404	5.11768e-05	0.0036656	1		AC021087.1	-3.5515	-1.49377	14.1665	0.000167322	0.0119846	2		FRRS1L	-4.4174	-1.49136	13.6788	0.000216889	0.01551	3		IGF2BP2	0.993481	5.88533	10.1512	0.00144211	0.103082	4		TMEM86A	4.12096	-0.3749	13.1417	0.000288791	0.0206469	5		MYCT1	2.58613
SERTAD2	-1.10583	5.29983	15.5127	8.19525e-05	0.00585848	0		BAALC	-5.87123	4.0035	16.3764	5.19274e-05	0.0037121	1		MTHFD2	1.26988	7.53586	14.1499	0.00016881	0.0120676	2		AC110597.1	-1.76382	1.10412	13.6781	0.000216964	0.01551	3		LINC01060	4.81899	-1.17306	10.1481	0.00144447	0.103082	4		AC008771.1	-1.80876	2.2484	13.1415	0.000288823	0.0206469	5		ZNF22	1.58479
KIAA1211	3.12013	-1.41703	15.4917	8.28705e-05	0.00590944	0		FABP3	-5.50651	2.12333	16.3119	5.37256e-05	0.00383316	1		AL139260.1	-2.61891	2.60313	14.1387	0.000169814	0.0120983	2		TRBC2	-11.4393	3.81167	13.6693	0.000217992	0.0155531	3		SLC8A1-AS1	-3.30241	0.864548	10.1414	0.00144976	0.103082	4		RPS3	0.788627	11.7476	13.1363	0.00028963	0.0206642	5		KLF13	0.964093
GAP43	-3.80413	3.73971	15.489	8.29882e-05	0.00590944	0		SLC12A7	2.62666	0.66814	16.3068	5.38716e-05	0.00383564	1		AGMO	-6.07	0.380917	14.1377	0.000169901	0.0120983	2		KAT8	1.39384	3.27964	13.6628	0.000218742	0.0155762	3		SPNS3	4.01715	-1.2011	10.14	0.00145085	0.103082	4		GMNC	-4.98244	-0.53779	13.1308	0.000290474	0.0206841	5		NEAT1	-1.33355
FAM124B	5.07279	-3.31521	15.4501	8.47133e-05	0.00600371	0		SGCD	6.4425	1.02105	16.3033	5.39699e-05	0.00383564	1		SLC26A4	-2.11868	0.900363	14.1053	0.000172859	0.0122745	2		SNHG18	-1.33503	6.45217	13.6527	0.00021992	0.0156112	3		EFHB	-3.23702	0.220594	10.1393	0.00145139	0.103082	4		KALRN	4.7224	0.133113	13.1184	0.000292411	0.0207816	5		ECT2	-1.26973
ADGRA2	1.48358	4.0639	15.4499	8.47204e-05	0.00600371	0		SPOCK3	-4.61811	-0.99145	16.2954	5.41946e-05	0.00384414	1		CNTNAP5	3.52455	-1.80362	14.0965	0.000173669	0.0122745	2		CDH6	-2.49588	6.05242	13.6513	0.000220087	0.0156112	3		FHOD3	1.87483	4.44468	10.137	0.00145325	0.103082	4		SNHG29	0.793836	9.74528	13.0914	0.000296649	0.0210419	5		NPTXR	-1.96357
CHRNA3	-4.84941	-4.02145	15.4481	8.48041e-05	0.00600371	0		NEO1	-1.82991	1.57119	16.2816	5.45901e-05	0.0038647	1		PHYH	-0.898672	4.51388	14.0941	0.000173891	0.0122745	2		TEX41	-4.90728	-0.917344	13.6438	0.000220972	0.0156437	3		MEF2C	-1.92047	3.17375	10.1248	0.00146291	0.103566	4		FUT4	1.45266	3.85695	13.0783	0.000298732	0.0211487	5		CCDC190	-1.71076
ALCAM	-1.32921	7.46245	15.4404	8.51477e-05	0.00601639	0		C5orf30	-1.86293	5.63883	16.2645	5.50878e-05	0.00389241	1		AC025370.1	-4.22131	-0.760046	14.0925	0.000174035	0.0122745	2		SDC4	-1.21226	4.75553	13.6284	0.000222795	0.0157176	3		THBS1	1.57422	10.7882	10.1182	0.00146811	0.103734	4		RGS5	-4.61264	3.74568	13.0649	0.000300881	0.0212598	5		AC009315.1	4.79564
MIR137HG	-1.30153	3.18867	15.4357	8.53597e-05	0.00601975	0		PLPP3	-4.55646	6.9613	16.2462	5.56219e-05	0.00392258	1		SEMA4C	1.12554	2.72675	14.0923	0.000174052	0.0122745	2		TMEM109	1.03102	5.33786	13.6277	0.000222874	0.0157176	3		C1QTNF4	4.04423	-1.10085	10.108	0.00147627	0.10411	4		RSL24D1	0.858992	6.85855	13.0611	0.000301488	0.0212616	5		DCLK3	4.79564
DDIT4-AS1	2.18802	2.60727	15.4128	8.64018e-05	0.00608152	0		TRBV12-4	-3.97568	-1.9577	16.2137	5.65827e-05	0.00398266	1		SLC6A9	2.98649	1.63282	14.0652	0.000176577	0.0124278	2		FHL3	1.13537	5.43359	13.5927	0.000227068	0.0159825	3		ABCC9	-3.65835	0.906568	10.1041	0.00147937	0.104128	4		AC246817.1	3.64392	-1.02022	13.0565	0.000302239	0.0212653	5		CYP1B1-AS1	-5.28343
AC011029.1	-6.00271	-1.46284	15.4031	8.68444e-05	0.00610095	0		ROR1-AS1	-4.64314	-0.816843	16.2039	5.68755e-05	0.00399558	1		HSPB7	-3.65719	3.31008	14.0617	0.000176905	0.0124278	2		SHLD1	-1.30522	2.05838	13.5737	0.000229382	0.0161144	3		ENPP2	-3.30169	0.453394	10.087	0.00149316	0.104629	4		AC005759.1	-3.91949	0.256443	13.0528	0.000302839	0.0212653	5		TMEM121	1.92574
AC041005.1	-2.15004	-1.85984	15.3988	8.70435e-05	0.00610322	0		AL359208.1	-6.29967	-2.5952	16.1986	5.70364e-05	0.00399921	1		FBXO16	2.8899	-0.00305619	14.0556	0.000177487	0.0124448	2		CSF3	5.88952	2.00588	13.5666	0.000230251	0.0161445	3		AC104051.2	4.76384	-1.21334	10.0847	0.00149507	0.104629	4		PCDH1	3.23528	3.53793	13.05	0.000303284	0.0212653	5		MALL	-4.6152
RSL24D1	1.15686	6.66554	15.3851	8.76766e-05	0.00613585	0		RPS3	0.856665	11.7711	16.1909	5.727e-05	0.00400416	1		NPTXR	-2.02746	1.79896	14.0462	0.000178373	0.012483	2		LINC01444	-7.2892	0.542344	13.5333	0.000234368	0.0164018	3		CLEC14A	4.76384	-1.21334	10.0847	0.00149507	0.104629	4		AL353138.1	3.79824	0.619802	13.0433	0.000304374	0.0213009	5		NEXN-AS1	-2.54094
HNRNPA1	1.16386	8.60701	15.3655	8.85924e-05	0.00618811	0		SOCS5	-1.51621	5.12289	16.1872	5.73818e-05	0.00400416	1		TOX	-4.53429	1.47752	14.0317	0.000179753	0.0125543	2		DEF8	-0.947278	6.7518	13.5106	0.000237225	0.01657	3		SEMA7A	-2.18015	4.32657	10.0735	0.0015042	0.104674	4		SRGN	-1.13175	9.37079	13.0281	0.000306858	0.0213999	5		UBALD1	1.09296
ZNF22	1.15483	4.574	15.3572	8.89788e-05	0.00620327	0		SLC14A1	-1.85297	5.04699	16.1854	5.74352e-05	0.00400416	1		ETFB	-0.745936	6.81843	14.0283	0.000180078	0.0125543	2		AP000569.1	-2.34122	0.0392146	13.5034	0.000238126	0.0166012	3		SLC7A1	0.942036	5.29571	10.0725	0.00150501	0.104674	4		CD151	-0.814674	9.34669	13.0275	0.000306957	0.0213999	5		ACVR1C	-4.17936
RBM7	1.07507	4.98892	15.3297	9.02865e-05	0.0062716	0		CPEB1	-3.0455	0.82737	16.1647	5.80662e-05	0.00404046	1		SLITRK4	4.63194	-2.05256	14.0241	0.000180485	0.0125588	2		BOLA3	-1.12733	7.66532	13.4948	0.000239221	0.0166187	3		CNN1	1.18151	4.92624	10.0717	0.00150563	0.104674	4		KDELR3	-1.23157	6.62571	13.0103	0.000309788	0.0215562	5		SH3BGRL	1.15541
SLC4A7	-1.41449	6.99347	15.3294	9.03017e-05	0.0062716	0		AC005670.1	-3.75112	-3.23872	16.1525	5.84412e-05	0.00405883	1		SLC38A1	1.32839	5.79747	14.0017	0.000182645	0.012685	2		TJP2	-1.57566	4.39828	13.4921	0.000239575	0.0166187	3		LINC02202	-4.77524	0.56598	10.0698	0.00150716	0.104674	4		ARVCF	2.08692	1.27463	12.9985	0.000311741	0.0216509	5		TSLP	-3.33689
YARS	1.042	6.46829	15.2855	9.24208e-05	0.00640662	0		RPL26	0.911912	11.3811	16.1423	5.8756e-05	0.00407297	1		SLC1A5	1.22842	7.66996	13.9782	0.000184945	0.0128204	2		HSD17B6	2.64955	-0.364183	13.4882	0.000240066	0.0166187	3		MCTP2	4.36452	-0.618109	10.0655	0.00151071	0.104723	4		EDA	2.60808	1.43511	12.9927	0.000312713	0.0216773	5		CHCHD10	-1.24107
AL354743.1	-4.93262	-4.00561	15.2798	9.27015e-05	0.00641393	0		CORO7	1.34527	3.20393	16.1266	5.92466e-05	0.00409922	1		AC002460.2	-4.98455	-1.90086	13.9738	0.000185379	0.0128262	2		CBS	1.62587	1.33266	13.4872	0.000240193	0.0166187	3		IL15RA	1.70747	3.28662	10.0465	0.00152637	0.105608	4		CCBE1	-1.62655	4.7899	12.9873	0.000313609	0.0216983	5		SYT14	-3.2806
RPL26	1.07764	11.3224	15.2521	9.40709e-05	0.00649639	0		TP53	1.32107	4.27508	16.1155	5.95955e-05	0.00411558	1		FNBP1L	1.3159	4.74961	13.9683	0.000185918	0.0128392	2		LAMC1	-1.08259	6.94739	13.4826	0.000240784	0.0166282	3		NKD2	3.87081	-0.10312	10.0301	0.00154004	0.106353	4		GAP43	-2.71966	3.60496	12.9529	0.000319431	0.0220594	5		TEP1	-1.28651
RPS19	0.994866	12.2055	15.2481	9.42731e-05	0.0064981	0		NOMO1	-1.69304	4.01916	16.0966	6.01926e-05	0.00414837	1		CACNA1C	-6.2204	1.73813	13.9399	0.000188752	0.0130104	2		PLEKHG1	2.54338	-0.0968375	13.4556	0.000244278	0.0168377	3		KCTD4	2.6278	-0.168892	10.0223	0.00154654	0.106553	4		NFE2L3	2.63058	4.67352	12.9053	0.000327654	0.0225847	5		DCBLD1	-1.22606
SNHG29	1.12856	9.94346	15.2389	9.47326e-05	0.0065175	0		SFR1	-1.56205	3.18938	16.0933	6.0297e-05	0.00414837	1		GASK1B	-2.12125	3.51034	13.9247	0.000190286	0.0130915	2		NGF	-2.13204	4.88268	13.449	0.000245134	0.0168649	3		HAS2-AS1	-2.38007	1.55594	10.0161	0.00155175	0.106553	4		TOM1L2	-1.07729	4.04626	12.8977	0.000328985	0.0225847	5		FEZ1	1.23886
PLCH2	-3.36137	-1.48049	15.1964	9.6888e-05	0.00664197	0		KIF26B	2.22386	3.29438	16.0675	6.11235e-05	0.00419734	1		ROR1-AS1	-5.31324	-1.43067	13.919	0.000190859	0.0130989	2		AC127070.1	-3.0962	-0.323415	13.4455	0.000245597	0.0168651	3		GALNT3	-4.48308	-0.326353	10.0152	0.00155251	0.106553	4		CASC15	3.53133	2.72863	12.8948	0.000329505	0.0225847	5		FHL3	1.54821
PLPPR5	-4.66845	-3.88054	15.1961	9.69048e-05	0.00664197	0		PLVAP	3.45662	-0.751502	16.0291	6.23774e-05	0.00427542	1		STUB1	-0.82836	8.34585	13.9165	0.00019111	0.0130989	2		ITGA7	-5.27398	3.81301	13.4259	0.000248179	0.0170105	3		CHST1	1.85802	1.63754	10.0128	0.00155458	0.106553	4		ZCCHC8	1.1567	4.17389	12.8931	0.000329804	0.0225847	5		DYNC2H1	-1.0822
NEFL	-9.92891	0.536236	15.1842	9.75166e-05	0.00667141	0		NDUFA4L2	-4.7557	6.7454	16.0222	6.26051e-05	0.00427709	1		KDELR3	-1.11208	7.15428	13.9067	0.000192107	0.0131265	2		RAB30-DT	-1.17103	3.2012	13.38	0.000254325	0.0173991	3		EPGN	-4.07541	-1.15314	10.0075	0.00155902	0.106581	4		NGEF	-6.3516	0.362749	12.8912	0.000330122	0.0225847	5		PDE4D	2.04777
AP000695.2	2.26439	2.16079	15.1735	9.80716e-05	0.00669686	0		LINC02542	-3.31641	-2.65666	16.0213	6.26355e-05	0.00427709	1		CACNA1H	-7.33508	-1.14566	13.9056	0.00019223	0.0131265	2		FJX1	-1.34401	6.03556	13.3746	0.000255062	0.017417	3		MIR100HG	-0.920718	6.22175	10.003	0.00156283	0.106581	4		HEY1	2.57353	0.390276	12.8835	0.000331487	0.0226072	5		SMILR	-4.69155
AL109976.1	2.47006	-1.52023	15.1686	9.83233e-05	0.00670155	0		ALKAL1	-5.19665	-3.60382	16.0113	6.29646e-05	0.00429156	1		NME3	-0.905348	6.79955	13.8767	0.000195199	0.0133045	2		ATP2B4	-2.36883	7.61588	13.3633	0.000256593	0.0174889	3		CACNA1C	-5.52997	0.616191	9.99745	0.00156758	0.106581	4		ALPK3	4.56093	0.00903582	12.8824	0.000331686	0.0226072	5		DPY19L3	-1.04325
TMEM87B	1.01611	6.15158	15.1605	9.87498e-05	0.00671811	0		PTGIR	1.3569	3.96141	15.9975	6.34255e-05	0.00431494	1		ST5	1.0863	4.16547	13.8716	0.000195729	0.0133158	2		PCSK6	4.23433	-0.765034	13.3451	0.000259093	0.0176265	3		AC090515.2	-4.97818	-0.538694	9.99554	0.0015692	0.106581	4		SIX2	-6.64098	0.434823	12.8692	0.000334026	0.0227243	5		NINJ1	1.59438
CDK14	0.884822	4.60521	15.1446	9.95815e-05	0.00676212	0		AC008568.1	-8.93233	0.639388	15.9839	6.38843e-05	0.00433808	1		CCK	-6.74961	-0.576161	13.8667	0.00019625	0.0133196	2		PDE1A	-5.92678	0.0414803	13.3405	0.000259736	0.0176374	3		CYSTM1	-1.116	7.19948	9.99513	0.00156954	0.106581	4		RGS7	-3.97976	0.990933	12.8402	0.000339249	0.0230368	5		PHLDA3	1.20654
HAS1	-11.1785	3.55668	15.1158	0.000101116	0.00684685	0		G0S2	-5.93483	5.69672	15.9784	6.40706e-05	0.00434268	1		GADD45B	1.213	6.02521	13.8641	0.000196514	0.0133196	2		F11R	3.08771	2.54897	13.3279	0.000261493	0.0177239	3		ATP6V1C1	-1.08536	5.97736	9.98227	0.00158055	0.107069	4		CNIH2	-2.48296	2.19598	12.8201	0.000342907	0.0232124	5		TUB	-6.1133
BCL6B	4.74059	-3.42954	15.1141	0.000101203	0.00684685	0		ETFB	-0.87499	6.92232	15.9678	6.44286e-05	0.00435395	1		REEP3	-0.904445	6.60449	13.8538	0.000197595	0.0133681	2		CCDC144NL-AS1	2.89871	1.66032	13.3115	0.000263789	0.0178465	3		TIE1	2.70922	2.59345	9.97989	0.0015826	0.107069	4		DCN	-3.98831	5.51916	12.818	0.000343303	0.0232124	5		AC017083.2	2.57134
EFEMP1	1.81808	9.76376	15.0943	0.00010227	0.00690625	0		ELOVL5	0.984993	6.13225	15.9665	6.44748e-05	0.00435395	1		TMEM108-AS1	-7.67512	-0.0266374	13.8423	0.000198814	0.0134193	2		MIRLET7BHG	-2.11066	3.48301	13.3075	0.000264351	0.0178515	3		AC041005.1	-2.97105	-0.486604	9.9727	0.00158879	0.10729	4		MSL3	0.982575	4.91339	12.8156	0.000343737	0.0232124	5		C17orf49	1.19548
ASPH	-0.919307	8.68732	15.0898	0.000102513	0.00690994	0		KDM1A	0.844642	5.51452	15.9604	6.46806e-05	0.00435981	1		TENM2	3.84365	1.16307	13.8397	0.000199084	0.0134193	2		CRYAB	-4.6059	7.64616	13.2973	0.000265788	0.0179154	3		SPTLC3	-2.20184	1.28321	9.96201	0.00159804	0.107716	4		ABHD12	-1.1375	5.99649	12.8005	0.00034652	0.0233572	5		EEF1B2	1.30447
ADD3-AS1	-2.15003	1.76423	15.0794	0.000103084	0.00693559	0		AL121718.1	2.96155	1.00229	15.9466	6.51562e-05	0.00438379	1		CACNB4	-4.91816	-1.16537	13.828	0.000200327	0.0134783	2		IFT57	-0.927495	5.65714	13.2869	0.000267264	0.0179819	3		SUSD5	-1.80204	1.85206	9.94037	0.00161693	0.108789	4		MGAT5	-1.48374	3.71884	12.776	0.000351094	0.0236221	5		SLC25A16	-1.29238
CST2	-4.77431	-3.26159	15.0466	0.000104891	0.00704424	0		SNAP25	-6.08549	-2.44122	15.9393	6.54077e-05	0.0043918	1		RPL4	0.776221	10.1313	13.8134	0.00020189	0.0135585	2		BMX	5.71961	-1.00703	13.2729	0.000269268	0.0180834	3		PMEPA1	0.860397	5.82886	9.92818	0.00162767	0.109311	4		ISYNA1	1.35321	3.33328	12.7477	0.000356447	0.0239345	5		GADD45B	1.39642
RBM22	0.949026	4.66646	15.0411	0.000105198	0.0070519	0		MTF2	1.04209	3.76029	15.9362	6.55152e-05	0.0043918	1		GALNT16	-3.83769	1.15557	13.8081	0.000202464	0.0135721	2		PID1	1.59027	3.34258	13.2645	0.000270473	0.0181311	3		BEX3	-0.956946	8.45812	9.91235	0.00164173	0.110053	4		GALNT16	-4.29067	1.00067	12.7446	0.000357046	0.0239345	5		AREG	-4.44673
CLEC2L	-4.82683	-3.97581	15.0057	0.000107184	0.00716773	0		PSPH	1.17595	4.57227	15.9215	6.60258e-05	0.00441793	1		KLHL21	-1.06723	3.93527	13.7905	0.000204371	0.0136749	2		C2CD2	-1.45482	3.10139	13.2584	0.000271362	0.0181574	3		RACK1	0.824941	10.946	9.90364	0.00164952	0.110373	4		SEMA3B	-3.55931	0.419658	12.7385	0.000358196	0.0239677	5		APOC1	5.13081
CYTIP	-6.55077	0.75752	15.0034	0.000107317	0.00716773	0		SLC26A4	-2.55321	0.260722	15.9146	6.62666e-05	0.00442596	1		RPS6	0.777043	11.2212	13.7784	0.000205687	0.0137379	2		DPYSL3	1.3479	6.18871	13.2417	0.000273783	0.018286	3		AC013451.1	2.67436	0.0851243	9.88562	0.00166575	0.111256	4		MEX3B	2.17988	3.57791	12.7327	0.000359312	0.0239985	5		DEDD2	1.34275
GPAT3	-2.17751	1.75034	14.9717	0.000109138	0.00727607	0		FBL	1.22196	6.35208	15.9028	6.66794e-05	0.00444542	1		NEO1	-1.85816	1.33935	13.7727	0.000206318	0.0137549	2		DNAJC5B	-5.06686	-2.09982	13.2312	0.000275322	0.0183553	3		IGFBP4	-1.58461	9.98653	9.87627	0.00167424	0.111428	4		VKORC1	-1.02315	8.56422	12.7185	0.000362058	0.0240657	5		C2orf27A	1.74686
HBP1	1.18246	4.72608	14.953	0.000110225	0.00733515	0		RSL24D1	0.952858	6.68735	15.8635	6.8078e-05	0.0045304	1		AHI1	-0.922538	5.18781	13.7639	0.000207283	0.0137727	2		HNRNPA0	0.849095	6.54407	13.2225	0.000276606	0.0184073	3		GDF6	1.4646	5.75124	9.87607	0.00167442	0.111428	4		LMO7	-1.56622	7.60264	12.7175	0.000362252	0.0240657	5		MCUB	1.52924
SNHG16	0.941818	7.36648	14.9462	0.00011062	0.00734813	0		PRDM16	-8.84653	0.144465	15.8548	6.83922e-05	0.00454305	1		SRGN	-1.16074	9.45189	13.7612	0.000207579	0.0137727	2		LINC01592	-5.65843	0.720316	13.2114	0.000278256	0.0184836	3		SMAD1-AS1	2.96193	-0.753357	9.86372	0.0016857	0.111975	4		DNASE1L1	-1.14762	4.5436	12.7173	0.000362291	0.0240657	5		TSC22D3	1.32244
AL033530.1	-2.72547	-1.13464	14.9238	0.000111944	0.0074226	0		NME3	-0.769684	6.91037	15.8448	6.8754e-05	0.00455882	1		LRRN3	-4.42815	1.93322	13.76	0.000207714	0.0137727	2		GPRC5C	-4.53308	0.0483147	13.199	0.000280092	0.0185718	3		ST6GALNAC3	2.28467	2.09712	9.84892	0.00169932	0.112675	4		ATP6V1F	-0.814148	7.53427	12.7002	0.000365609	0.0242421	5		C5AR1	-2.06951
INPP5J	2.11425	-0.891501	14.9143	0.000112505	0.00744629	0		NEK10	-1.69628	2.38761	15.7852	7.09545e-05	0.00469621	1		CD36	-9.47808	1.62851	13.7537	0.00020841	0.0137939	2		SPEGNB	-2.41019	0.723982	13.16	0.000285986	0.0189072	3		ERAP2	1.57839	4.52014	9.83359	0.00171353	0.113412	4		CHGB	4.75689	-0.678255	12.6933	0.000366971	0.0242885	5		SERPINB2	-8.96931
UACA	-1.75232	7.96703	14.9043	0.000113102	0.00747228	0		INHBE	4.72503	-1.70293	15.7418	7.26002e-05	0.00479647	1		LSM10	-0.795019	6.09455	13.7323	0.000210803	0.0139271	2		INPP4B	-1.47945	2.7714	13.1576	0.000286362	0.0189072	3		ERVK13-1	-1.86247	1.87425	9.82739	0.00171932	0.11359	4		PLK3	0.983728	5.52676	12.6821	0.000369165	0.0243895	5		CYTIP	-7.16956
DUXAP8	-6.86042	2.60782	14.8922	0.000113835	0.00750716	0		ROR1	-1.7978	3.85718	15.6923	7.45256e-05	0.00491314	1		AC093010.2	-3.82307	-1.20751	13.6849	0.000216181	0.0142567	2		HIST1H2AG	-1.87197	0.539211	13.1547	0.000286797	0.0189072	3		RRAGC	-1.1237	6.14314	9.82091	0.00172539	0.113785	4		MMP24OS	-0.88368	7.06401	12.676	0.000370378	0.0244256	5		LEKR1	-2.83312
EEF1A1	1.22183	12.9859	14.8487	0.000116489	0.0076684	0		AP003355.2	-5.53231	-3.01665	15.6896	7.46347e-05	0.00491314	1		IGF2BP2	0.833066	5.74126	13.6547	0.000219694	0.0144623	2		MRE11	1.19299	2.54839	13.1506	0.000287431	0.0189072	3		RPS19	0.836627	12.2842	9.81234	0.00173345	0.114112	4		PFKFB3	1.04909	4.24147	12.6694	0.000371685	0.0244677	5		NAV3	-1.31459
AL356417.2	6.94175	-2.34782	14.84	0.000117027	0.00768995	0		DTNA	-3.20742	2.73946	15.6755	7.51931e-05	0.00494101	1		SH2D5	-2.02295	0.840785	13.6454	0.000220785	0.0144794	2		RAB7B	-2.13517	0.724179	13.1486	0.000287733	0.0189072	3		AC016745.1	-4.92974	-0.649396	9.80106	0.00174411	0.114607	4		AC010343.3	-3.67036	1.30705	12.6637	0.000372815	0.024498	5		CRIM1-DT	-4.67956
FAM162B	-6.74051	0.337921	14.8348	0.000117348	0.00769722	0		MIR31HG	-1.6659	5.41285	15.6683	7.54782e-05	0.00495086	1		COQ8A	1.61263	1.66217	13.6452	0.000220802	0.0144794	2		NARF	1.05708	5.097	13.1452	0.000288258	0.0189077	3		SLC35D2	1.17631	4.87408	9.75751	0.00178592	0.117144	4		KCNN4	-2.35176	1.79572	12.6541	0.000374749	0.024581	5		XBP1	1.09627
SPNS3	4.35616	-2.3685	14.8224	0.000118126	0.0077344	0		CFAP36	-0.835416	5.49721	15.6623	7.57178e-05	0.00495456	1		FHL3	0.983117	5.55605	13.6424	0.00022114	0.0144794	2		MIR646HG	-5.6451	-1.00393	13.1317	0.000290348	0.0189957	3		RPS3A	0.963164	11.3079	9.74305	0.00180002	0.117755	4		MGAT4A	5.00208	-0.402802	12.6453	0.000376507	0.0246521	5		B4GALT3	1.16229
AC139887.1	-2.72902	-3.29611	14.8135	0.000118682	0.00775696	0		LINC01497	-5.55203	-2.46923	15.6601	7.58054e-05	0.00495456	1		CTNNB1	0.898499	6.64032	13.616	0.000224261	0.0146327	2		LIPA	-1.25379	4.9193	13.1293	0.000290711	0.0189957	3		PAPPA2	2.7155	3.06189	9.74137	0.00180167	0.117755	4		TMEM59L	-1.6873	2.48099	12.6381	0.000377958	0.024703	5		HSPA1B	1.5999
KCNK2	-4.2363	2.35975	14.7987	0.000119619	0.00779336	0		SLC35F4	-4.67269	-3.46242	15.6439	7.64573e-05	0.00498154	1		NDUFA4L2	-4.12506	6.331	13.6159	0.000224283	0.0146327	2		LARP6	-1.11723	8.29198	13.1263	0.000291178	0.0189957	3		TWF2	0.976846	7.05401	9.73158	0.00181129	0.118173	4		FGF1	-1.72235	3.81461	12.634	0.000378799	0.0247138	5		ISYNA1	1.62291
CRYAB	-4.74434	7.50127	14.7939	0.000119925	0.00779336	0		SLC5A3	-1.54191	4.13362	15.6431	7.64904e-05	0.00498154	1		HSPB8	-1.31747	4.63657	13.5983	0.000226385	0.01472	2		GALNT1	-1.43636	6.11887	13.1231	0.000291675	0.0189957	3		AFF3	-5.75704	1.58498	9.72646	0.00181634	0.118292	4		DSP	-3.87519	5.78994	12.5768	0.000390564	0.0253981	5		PTPRQ	-3.73397
MEOX2	-11.7287	3.69324	14.7921	0.000120039	0.00779336	0		MPC1	-0.931267	5.07844	15.6368	7.67483e-05	0.00498945	1		HPCAL1	-1.01633	5.81013	13.5954	0.000226737	0.01472	2		TTC9B	-4.4952	-1.92548	13.1156	0.000292847	0.0190065	3		MATN3	2.13214	0.956725	9.71815	0.00182457	0.118617	4		DMTN	2.35023	0.764994	12.5735	0.000391264	0.0253981	5		FABP3	-6.58855
LONP1	0.997199	5.45241	14.7913	0.000120091	0.00779336	0		TUBA4A	-1.17053	4.77037	15.6159	7.75995e-05	0.00503585	1		GBP3	-1.27269	4.06965	13.5947	0.000226826	0.01472	2		LDB1	1.03437	3.48935	13.1154	0.000292879	0.0190065	3		CCNB1IP1	1.05031	4.82448	9.70954	0.00183313	0.118962	4		AC116003.1	-4.74224	-0.593534	12.573	0.00039137	0.0253981	5		CDK2AP2	1.31218
NQO2	1.65455	4.99843	14.7833	0.000120599	0.00781249	0		FLRT2	3.47846	3.48979	15.6018	7.81816e-05	0.00506464	1		DCBLD1	-1.06374	5.32367	13.5811	0.000228468	0.0148003	2		SESN2	1.34808	4.29173	13.084	0.000297821	0.0192813	3		GZMA	5.03979	-1.12657	9.69931	0.00184337	0.119415	4		FBN1	-1.46745	7.94266	12.5403	0.000398263	0.0257997	5		SERPINA3	3.53056
MYO7A	-3.37561	-3.14731	14.7705	0.000121422	0.00785186	0		LBR	1.37587	4.37202	15.5867	7.88062e-05	0.00509215	1		PRDM16	-7.69826	0.0186328	13.577	0.000228971	0.0148067	2		EHD1	-0.984313	4.93219	13.0819	0.000298168	0.0192813	3		AC005759.1	-4.06545	0.949606	9.68713	0.00185563	0.119997	4		SLC9A7	-1.24514	4.39857	12.5233	0.000401899	0.0259892	5		FRAT2	1.89522
AL035446.2	-5.79117	-3.35162	14.7619	0.000121975	0.00787374	0		AC022613.2	-2.08648	-1.80817	15.5848	7.88844e-05	0.00509215	1		AL035681.1	2.41095	-0.258468	13.5665	0.000230254	0.0148634	2		HSD17B1	-1.23256	3.16148	13.0776	0.000298845	0.0192911	3		ASS1	2.93574	5.29575	9.66974	0.00187328	0.120924	4		TMEM37	-4.62498	-0.769452	12.5091	0.000404979	0.0261422	5		HAS1	-10.2704
EPG5	-1.60266	4.53786	14.7342	0.00012378	0.00797087	0		CLDN4	-4.0457	-1.98078	15.5776	7.91882e-05	0.00510276	1		KRT15	-2.21039	1.12033	13.5608	0.000230959	0.0148826	2		C1orf54	-1.44068	4.95947	13.0663	0.000300663	0.0193742	3		IL1RAPL1	-4.20058	-1.0805	9.65552	0.00188783	0.121649	4		FDXR	1.07483	5.1947	12.4865	0.000409907	0.0264138	5		SEMA3D	2.22262
AC111170.1	-2.16737	-2.2161	14.7321	0.000123915	0.00797087	0		FOXN3-AS1	-1.3812	2.15486	15.5684	7.95728e-05	0.00511853	1		PAGE5	-5.37119	-2.30759	13.5525	0.000231988	0.0149227	2		TPX2	-1.70631	4.46181	13.0586	0.000301889	0.0194191	3		HERPUD1	1.0121	8.32614	9.62751	0.00191684	0.122979	4		VIM-AS1	-1.32356	4.16056	12.4809	0.000411124	0.0264456	5		TEX15	-5.50449
NOP53	1.40738	6.31522	14.7002	0.000126031	0.00806346	0		PCDH7	-6.96258	0.850552	15.5531	8.02189e-05	0.00515104	1		ETV4	1.77622	3.76981	13.5423	0.000233249	0.0149644	2		AC113386.1	-2.90137	0.0372173	13.0353	0.000305674	0.0195973	3		FAM66E	4.66586	-1.21466	9.62425	0.00192025	0.122979	4		AC022601.1	-4.65877	-0.0643903	12.4725	0.000412997	0.0265195	5		TXNDC12	1.0568
PLPPR4	-8.82551	-0.565385	14.6997	0.000126065	0.00806346	0		HHEX	3.11818	4.52043	15.535	8.09925e-05	0.0051916	1		EDA	2.98407	1.2391	13.5406	0.000233454	0.0149644	2		CRYBG1	-4.06925	1.57205	13.035	0.000305731	0.0195973	3		BCL6B	4.66586	-1.21466	9.62425	0.00192025	0.122979	4		CNKSR3	-1.71639	2.53136	12.4619	0.000415339	0.0265827	5		MRPL48	1.263
NR2F1	-1.77436	4.79157	14.6908	0.000126665	0.00806346	0		JDP2	1.63579	5.11538	15.5246	8.14387e-05	0.00520775	1		DMTN	2.04753	0.79203	13.5338	0.000234308	0.0149929	2		NUDT16	-0.88774	5.24497	13.0231	0.000307677	0.0196876	3		CD70	2.96522	0.922336	9.62265	0.00192192	0.122979	4		ISOC1	1.26521	4.6795	12.4615	0.000415434	0.0265827	5		DBNDD1	1.58984
TM4SF18	-4.7415	-4.06936	14.6838	0.000127134	0.00806346	0		LINC01423	-5.36701	-3.04799	15.5225	8.15289e-05	0.00520775	1		ITGB1BP1	-0.721927	7.25765	13.5081	0.000237539	0.0151731	2		AC026904.2	-2.6688	-1.06915	13.0063	0.000310441	0.0198298	3		SH3BGRL3	-1.03798	11.0273	9.6114	0.00193373	0.123519	4		GBP3	-1.2809	4.03818	12.4561	0.000416627	0.0266125	5		RBM7	1.06192
CRH	-4.7415	-4.06936	14.6838	0.000127134	0.00806346	0		IFI27L1	-1.43264	5.36462	15.5163	8.17971e-05	0.00521578	1		RNF44	1.40198	1.88457	13.479	0.000241244	0.0153829	2		TIFA	1.41271	2.88551	12.9935	0.000312576	0.0199097	3		CMTM3	0.941591	5.68781	9.59898	0.00194685	0.123998	4		LINC02202	-8.44894	2.24701	12.4526	0.000417418	0.0266166	5		SLC25A6	1.39719
AL353586.1	-4.7415	-4.06936	14.6838	0.000127134	0.00806346	0		HLX-AS1	-2.1143	1.18402	15.5055	8.22643e-05	0.00523644	1		CRYAB	-5.49593	7.07257	13.4629	0.00024333	0.0154889	2		HIVEP1	1.34075	3.31387	12.9923	0.00031278	0.0199097	3		TENT5B	-5.63022	1.60418	9.59625	0.00194976	0.123998	4		TMEM99	-0.98886	4.83631	12.4485	0.00041833	0.0266284	5		AFF3	-8.23937
LINC00355	-4.7415	-4.06936	14.6838	0.000127134	0.00806346	0		KCNQ5-IT1	-2.9865	-2.29233	15.4891	8.29831e-05	0.00527303	1		AL445259.1	5.35352	-1.84805	13.4355	0.000246907	0.0156893	2		EIF2S3	0.903258	6.1232	12.9758	0.000315547	0.020051	3		AL606469.1	-5.21397	-0.681016	9.5947	0.00195139	0.123998	4		CCNI	0.919856	8.82736	12.4444	0.000419241	0.0266388	5		TM4SF1-AS1	-3.66522
OR3A3	-4.7415	-4.06936	14.6838	0.000127134	0.00806346	0		TMEM65	1.04831	4.65075	15.485	8.31611e-05	0.00527518	1		PDZRN3	-2.80365	3.17711	13.4285	0.000247824	0.0157203	2		S100A2	-1.17045	3.94472	12.9613	0.000317991	0.0201712	3		AC017033.1	-2.53109	0.0771129	9.57623	0.00197113	0.125035	4		RESF1	1.6921	4.06574	12.4413	0.000419949	0.0266388	5		ERBIN	-1.05847
LINC00662	0.891119	5.01872	14.6808	0.000127338	0.00806346	0		SIX2	-6.14041	0.671306	15.4784	8.34552e-05	0.00528468	1		STAC	-1.64646	4.32865	13.42	0.000248956	0.0157648	2		MRVI1	-3.96571	3.09291	12.9487	0.000320148	0.0202382	3		PELI1	1.14001	3.68453	9.56131	0.00198722	0.125728	4		KLF13	0.941468	4.73484	12.4246	0.000423707	0.0268306	5		NDUFA4	1.2145
ENDOD1	-1.27622	5.66584	14.6683	0.000128184	0.00810306	0		AL139260.1	-2.07381	2.78987	15.4736	8.36656e-05	0.00528885	1		EXOC3-AS1	-1.14451	2.26542	13.3972	0.000252006	0.0159304	2		WNT5B	-3.75743	4.79121	12.9463	0.000320553	0.0202382	3		COL17A1	-5.59932	0.813248	9.55973	0.00198892	0.125728	4		COL17A1	-2.72827	0.387329	12.4074	0.000427637	0.0270327	5		MRPS18B	0.965435
DNAJC5B	-5.13349	-3.78685	14.6631	0.000128536	0.00811127	0		IL13RA2	-4.03748	-1.43377	15.4637	8.41031e-05	0.00530734	1		TENT5A	-1.80242	4.31255	13.3927	0.000252611	0.0159411	2		RNF20	1.08765	3.39897	12.9454	0.000320707	0.0202382	3		LDB2	-2.27317	3.72675	9.53476	0.00201617	0.127163	4		MAVS	-0.913724	4.8093	12.3972	0.000429974	0.0271336	5		ASPH	-1.31807
TTC9B	-2.47586	-3.07065	14.6564	0.000128999	0.00812649	0		CD63	-0.807153	10.5598	15.4323	8.55119e-05	0.00538695	1		APH1B	-0.973223	3.92595	13.3816	0.000254109	0.016008	2		MIR503HG	1.40985	1.88122	12.938	0.000321986	0.0202573	3		EIF3F	0.959381	8.66578	9.53258	0.00201857	0.127163	4		CACNA1A	-2.98053	1.94864	12.3789	0.000434203	0.0273326	5		AC005759.1	-3.36329
AL353751.1	-4.04206	-1.73276	14.65	0.000129436	0.00813999	0		CD27	-2.47717	-2.35548	15.4172	8.61997e-05	0.00542096	1		PLSCR1	1.24524	5.0406	13.347	0.000258832	0.0162775	2		RSL24D1	1.03906	6.44267	12.9372	0.000322115	0.0202573	3		SFXN3	0.954743	4.83957	9.52073	0.00203164	0.127766	4		TEAD2	0.949705	4.66743	12.3771	0.000434622	0.0273326	5		SLC14A1	-2.55062
RPS3	0.991197	11.6874	14.6428	0.00012993	0.00815708	0		RENBP	-3.32626	-1.43908	15.3996	8.70064e-05	0.0054623	1		TAF1D	0.807622	6.10068	13.3319	0.000260931	0.0163649	2		DGCR11	-2.1527	0.0813892	12.9321	0.000323003	0.0202782	3		HIST1H2AE	-2.09772	2.33827	9.51319	0.00204	0.128072	4		DGCR11	-2.86086	-0.0384369	12.3402	0.000443315	0.0278315	5		LINC01111	-3.67517
NFASC	-6.09362	3.72068	14.6352	0.000130456	0.00817605	0		AHI1	-1.04776	4.93865	15.3802	8.7904e-05	0.00550572	1		FRMD3	-2.28992	0.820061	13.3306	0.000261117	0.0163649	2		NEFH	2.50867	1.14823	12.9137	0.000326188	0.0204432	3		MYC	1.13497	6.86874	9.49677	0.00205834	0.129002	4		AC027031.2	-1.17804	4.37305	12.3143	0.000449499	0.0281714	5		KNTC1	-2.04968
NLGN4Y-AS1	-6.34763	1.33915	14.6216	0.000131399	0.0082211	0		HIST1H2BJ	-2.47454	1.25411	15.3772	8.80436e-05	0.00550572	1		AC244090.1	-1.2577	2.43603	13.295	0.000266111	0.0166495	2		MSC	1.58807	4.50054	12.8969	0.000329134	0.0205925	3		UAP1L1	-1.83711	3.77768	9.4839	0.00207283	0.129688	4		SLC6A9	2.99227	1.91467	12.3063	0.000451432	0.0282442	5		AGTR1	-4.29236
EIF3F	1.05034	8.58133	14.6001	0.00013291	0.00830144	0		AC008267.5	-1.49478	2.4357	15.3749	8.81493e-05	0.00550572	1		CD22	-4.6211	-2.09676	13.2679	0.000269984	0.0168629	2		CCN1	1.34445	9.56755	12.8627	0.000335195	0.0209247	3		TGFB1I1	1.05763	7.54305	9.47173	0.00208662	0.130107	4		SYT14	-3.57518	1.83514	12.299	0.000453198	0.0283063	5		SERTAD2	-1.41802
CACNB4	-4.25526	0.305504	14.5833	0.000134097	0.00836133	0		ACVR2B	1.43877	1.49743	15.346	8.95115e-05	0.00558128	1		SLC1A3	2.86979	1.69257	13.2504	0.000272521	0.0169924	2		CSPG5	3.0595	-1.04965	12.8605	0.000335586	0.0209247	3		IL1RAP	1.13113	3.56954	9.47077	0.00208771	0.130107	4		SUSD2	-5.02931	1.84325	12.2806	0.0004577	0.0284996	5		ST5	1.08027
HSPB6	-2.0853	8.21427	14.5695	0.000135087	0.0084087	0		CPNE5	4.39141	-1.24564	15.3387	8.98577e-05	0.00559333	1		AC068205.1	-5.03307	-1.69132	13.2221	0.000276663	0.0172214	2		MPC1	-1.11062	5.45279	12.8544	0.00033668	0.0209572	3		LUM	-2.18812	3.91524	9.4686	0.00209019	0.130107	4		CCDC8	3.14813	1.79485	12.28	0.00045785	0.0284996	5		BGN	1.93288
RNF122	1.80368	0.894851	14.5572	0.000135966	0.00844906	0		ZNF385B	-5.35947	-2.97963	15.3271	9.04121e-05	0.00560173	1		KRT13	-9.48252	1.79858	13.214	0.00027786	0.0172664	2		HOXD-AS2	4.37861	-1.45462	12.8488	0.000337699	0.0209849	3		AL031429.1	-4.76734	-0.747308	9.44594	0.00211617	0.131501	4		CLU	-2.45524	3.43036	12.2654	0.000461437	0.0286741	5		ALDH5A1	-2.22729
B4GALNT2	-4.24522	-3.82203	14.5364	0.00013748	0.00852864	0		KCNA1	-5.35947	-2.97963	15.3271	9.04121e-05	0.00560173	1		APBA1	-1.65837	1.10637	13.1811	0.00028279	0.017543	2		KDR	3.23284	1.67194	12.8437	0.000338614	0.0210061	3		ZNF433	-2.57391	3.27957	9.40572	0.00216309	0.134189	4		ETFB	-0.802794	6.68609	12.2488	0.00046555	0.0288806	5		LINC01118	-4.63737
MYPN	-3.27854	-3.45246	14.5196	0.00013871	0.00859039	0		DANT2	4.01871	0.554975	15.3262	9.04516e-05	0.00560173	1		FDXR	1.02426	4.56178	13.1694	0.000284557	0.0176228	2		NPAS1	-3.27168	4.59459	12.8383	0.000339591	0.0210311	3		FLVCR2	-3.21846	-0.432962	9.40029	0.00216951	0.134359	4		DGKI	-2.20524	2.3029	12.2183	0.000473236	0.0293078	5		EFHB	-4.85607
C1QTNF5	1.96047	0.871751	14.5034	0.000139906	0.00864985	0		SYT16	-6.87944	-0.561862	15.306	9.14279e-05	0.00565262	1		PSPH	1.29878	4.63789	13.1626	0.000285596	0.0176573	2		ITGB1BP1	-0.87472	7.32097	12.8234	0.000342309	0.0211636	3		CHD7	1.62599	3.39368	9.37869	0.00219522	0.135722	4		AL031666.1	3.22044	-0.0405922	12.1761	0.000484067	0.0299279	5		ACAA2	1.01926
LINC02204	-4.2628	-1.83218	14.4997	0.000140183	0.00865232	0		TCF7L2	1.20708	4.99997	15.299	9.17655e-05	0.00566393	1		APOL4	5.85483	-1.5625	13.1568	0.000286472	0.0176816	2		ACPP	4.84996	-2.06186	12.8173	0.000343423	0.0211966	3		LMO2	-2.04446	4.81121	9.36974	0.00220597	0.135737	4		LARP6	-0.94479	7.64053	12.1608	0.000488035	0.0301224	5		SSBP3	1.17398
TP53	1.28943	4.25485	14.4913	0.000140805	0.0086761	0		REEP3	-1.00796	6.41325	15.2913	9.21391e-05	0.00567741	1		FGF5	-1.59059	7.07777	13.1458	0.000288172	0.017729	2		OAZ3	-1.57132	2.54441	12.8118	0.000344432	0.0212231	3		EBF1	-3.16843	2.94618	9.367	0.00220926	0.135737	4		DHRS9	-4.56861	0.22714	12.1529	0.000490119	0.0302001	5		EIF3H	1.00149
DPYSL3	1.32673	6.84712	14.4877	0.000141074	0.00867808	0		SH3RF2	-1.7214	2.60289	15.234	9.49782e-05	0.00584252	1		GAB2	1.74235	2.6108	13.1455	0.00028821	0.017729	2		CDKN3	-1.96281	2.60326	12.8037	0.000345942	0.0212804	3		AHR	-1.1744	5.98688	9.36622	0.0022102	0.135737	4		TMEM141	-0.995055	6.43681	12.1407	0.000493343	0.0302343	5		SMIM1	2.57476
FOXM1	-1.76377	0.58392	14.4793	0.000141709	0.00870248	0		HSPB8	-1.31262	4.76667	15.2111	9.61362e-05	0.00590383	1		BHLHE40	1.1215	5.12859	13.1402	0.000289026	0.0177494	2		ASPH	-0.906884	8.37824	12.7981	0.000346969	0.0213077	3		ETS2	1.47675	5.26177	9.36614	0.0022103	0.135737	4		LTBP4	1.65648	3.79001	12.1391	0.000493748	0.0302343	5		LINC02204	-3.98897
IL1RAPL1	-2.96831	-1.93518	14.4457	0.000144257	0.00884414	0		SPRY4-AS1	-1.67004	0.518176	15.207	9.63441e-05	0.00590435	1		CTHRC1	2.98399	5.92882	13.1346	0.000289892	0.017755	2		MAPK13	-2.38556	1.97286	12.7886	0.00034873	0.02138	3		TBX2-AS1	-2.40451	2.79229	9.36043	0.0022172	0.135933	4		IL17RE	-1.81316	1.77744	12.1389	0.000493806	0.0302343	5		PGLS	0.965168
DRD2	3.14751	-2.83299	14.4397	0.000144717	0.00885286	0		SLC25A29	1.18591	3.3688	15.2046	9.64674e-05	0.00590435	1		EIF3F	0.770299	8.60875	13.1333	0.000290088	0.017755	2		ITM2C	0.934689	6.55807	12.7826	0.000349855	0.0214131	3		UCP2	-2.78315	1.06961	9.35127	0.0022283	0.136385	4		ACVRL1	6.08593	2.80519	12.1377	0.000494138	0.0302343	5		AC011451.3	-2.32999
LINC00992	3.66682	-2.00605	14.4376	0.000144883	0.00885286	0		AC093010.2	-3.01366	-1.91044	15.1994	9.67348e-05	0.00591084	1		DNASE1L1	-1.04918	4.74503	13.1254	0.000291319	0.0177745	2		EPB41L4B	-3.11235	1.1224	12.7734	0.000351587	0.0214529	3		ADAMTS9-AS2	-5.13627	-0.508084	9.32393	0.0022618	0.138204	4		SCN2A	-3.20247	1.27784	12.1351	0.000494805	0.0302343	5		AP005019.1	3.20973
MCMBP	0.864588	4.81147	14.4134	0.00014675	0.00895202	0		LINC00381	-4.41696	-3.5015	15.1825	9.76033e-05	0.00595397	1		PSTPIP1	3.07044	-1.34975	13.125	0.000291376	0.0177745	2		JPH1	2.36002	0.397662	12.7729	0.000351677	0.0214529	3		DELE1	1.04938	4.57013	9.31925	0.00226758	0.138326	4		RALGDS	1.15635	3.98054	12.1231	0.000498014	0.0303797	5		COMMD6	1.15538
PRKX	1.11269	3.33254	14.3915	0.000148471	0.00903172	0		IL1RAPL1	-3.26149	-1.0492	15.1742	9.80356e-05	0.00597038	1		CD40	3.25798	1.3819	13.1097	0.000293763	0.0178351	2		SLC9A3	2.30176	0.397027	12.7689	0.000352432	0.0214631	3		CD274	1.71984	2.53605	9.30675	0.00228312	0.139042	4		SERTAD2	-0.992568	5.23704	12.1147	0.000500272	0.0304666	5		HSD17B14	-2.96536
AL359918.2	-2.47728	-2.8573	14.3905	0.000148551	0.00903172	0		SLC7A5	1.80447	5.24747	15.1577	9.88965e-05	0.00601281	1		AC004130.2	2.49395	0.332613	13.1047	0.000294554	0.0178351	2		P3H2	-1.90041	2.48713	12.7417	0.000357601	0.0217418	3		MXI1	1.18183	5.54627	9.29171	0.00230193	0.139955	4		TNFSF13	2.17808	1.06029	12.0891	0.00050717	0.0308354	5		ZNF711	3.55272
DIRAS1	-3.66199	0.455857	14.3862	0.000148892	0.00903749	0		AK1	-0.937724	6.61248	15.1534	9.91208e-05	0.00601645	1		RPL26	0.812315	11.3107	13.1044	0.0002946	0.0178351	2		C12orf75	-1.23736	8.68626	12.7328	0.000359292	0.0218084	3		PLAT	-2.36744	8.47184	9.28449	0.00231102	0.140275	4		EYA2	-5.14672	-0.439527	12.0659	0.000513512	0.0311693	5		SAA2	4.44878
SYNE2	2.36063	2.1902	14.3708	0.000150109	0.00909624	0		TRPV4	1.96274	0.818981	15.1435	9.96391e-05	0.00603446	1		NPAS1	-3.62177	3.78128	13.1016	0.000295051	0.0178351	2		AL139385.1	-2.61118	-0.113168	12.7248	0.000360833	0.0218656	3		COL21A1	-5.65591	-0.811527	9.27661	0.00232098	0.140509	4		SIAH1	0.911998	4.3913	12.0617	0.000514675	0.0311881	5		TAGLN	1.22667
JCHAIN	-3.79474	-2.77693	14.3668	0.000150433	0.00910084	0		INPP5J	2.55886	-0.771834	15.1415	9.97473e-05	0.00603446	1		CAMK1G	-4.95456	-0.757063	13.1002	0.000295262	0.0178351	2		SIAH1	0.973889	4.01055	12.7202	0.000361727	0.0218836	3		LINC02328	-4.71124	-0.710572	9.27537	0.00232256	0.140509	4		MTHFD1L	0.724143	6.66052	12.0494	0.000518096	0.0313435	5		SNRPB2	1.00298
PSG6	-5.12532	-3.54429	14.3533	0.000151517	0.00914614	0		SHMT2	0.928754	6.91164	15.1273	0.000100497	0.00606977	1		FAM107A	-4.04063	-1.38873	13.1	0.000295295	0.0178351	2		TPST1	1.07961	5.22862	12.6967	0.000366293	0.0220968	3		ADGRG1	-4.13076	2.10986	9.26408	0.00233692	0.141145	4		MIRLET7BHG	-2.37581	3.72656	12.0395	0.000520858	0.0313966	5		LDB2	-2.55626
LINC00200	6.29084	-1.01591	14.3502	0.000151766	0.00914614	0		SHROOM2	3.54116	0.333615	15.1162	0.000101092	0.00609565	1		CD68	-1.86862	5.27237	13.0922	0.000296525	0.0178799	2		PLK3	1.20693	5.1903	12.6959	0.000366459	0.0220968	3		HSPB7	-2.9826	3.74612	9.25846	0.0023441	0.141345	4		CD63	-0.690697	10.2869	12.038	0.000521256	0.0313966	5		RELA	0.941828
LRP4-AS1	-2.14644	-2.38159	14.3438	0.000152277	0.00914614	0		TMEM131	-0.890729	5.14844	15.1021	0.000101848	0.00612239	1		HDAC9	-1.24477	3.64466	13.0847	0.000297724	0.0179074	2		TSPAN4	-0.99945	7.8594	12.6847	0.000368652	0.0221925	3		DTNA	-1.95634	2.87302	9.24179	0.00236553	0.141881	4		HSPB2	-6.26142	3.64105	12.037	0.000521546	0.0313966	5		RPS2	1.66275
ECH1	0.956579	5.76039	14.3432	0.000152327	0.00914614	0		SLC26A4-AS1	-3.3969	-1.45251	15.1017	0.00010187	0.00612239	1		RGMA	4.75041	-1.01744	13.0832	0.00029796	0.0179074	2		JUN	1.25299	7.7359	12.6814	0.000369302	0.0221951	3		AC012181.1	4.5728	-1.25756	9.23672	0.00237209	0.141881	4		RNLS	-2.18777	1.55756	12.0337	0.000522462	0.0314001	5		CDCA2	-3.31038
FGF1	-2.05658	4.17623	14.3419	0.000152432	0.00914614	0		AL033530.1	-3.31538	-1.85286	15.0909	0.000102455	0.00614747	1		EEF2	0.793513	10.4698	13.0734	0.000299526	0.017972	2		RNF182	-3.8793	0.859489	12.6754	0.000370489	0.0222299	3		BACH1-IT2	4.5728	-1.25756	9.23672	0.00237209	0.141881	4		TSGA10IP	-3.54923	-0.13887	12.0195	0.000526457	0.0315883	5		CHRD	4.38149
C6orf15	7.05228	-2.08724	14.3245	0.000153851	0.00921621	0		NDP	-5.96777	-1.68584	15.07	0.000103597	0.00620413	1		TRAF5	1.21258	3.67794	13.0621	0.000301327	0.0180257	2		PSIP1	1.04709	5.01987	12.6666	0.000372247	0.0222988	3		EFNB1	1.12111	4.72219	9.23221	0.00237795	0.141881	4		CDH5	4.73632	4.86507	11.9947	0.00053353	0.0319603	5		SH3RF1	-1.02834
CARNS1	-2.17572	-2.46446	14.3169	0.000154471	0.00922975	0		LHPP	-1.01255	3.69535	15.0674	0.000103738	0.00620413	1		ANKRD36	1.28067	3.53104	13.0616	0.000301405	0.0180257	2		CYTIP	-5.93929	1.32646	12.6446	0.000376644	0.0225254	3		EMP1	1.07375	6.31767	9.23096	0.00237957	0.141881	4		XAF1	1.67325	2.43411	11.9856	0.000536142	0.0320643	5		FRAT1	3.00341
GARS	0.86265	8.35471	14.3156	0.000154581	0.00922975	0		RBM38	1.3612	3.46214	15.0365	0.000105449	0.00628639	1		ALDH5A1	-1.98318	-0.0897372	13.0432	0.000304388	0.0181556	2		RAB11FIP4	-3.54409	-0.75569	12.6379	0.000377996	0.0225372	3		POLR2L	-1.1118	9.74	9.23083	0.00237974	0.141881	4		LIMD2	1.54315	4.75508	11.9773	0.000538522	0.032154	5		C10orf88	-1.08692
AL161733.1	-3.90013	-3.83231	14.3118	0.000154894	0.00923337	0		SMAGP	-0.933126	5.55977	15.0364	0.000105457	0.00628639	1		AL645608.6	-5.37748	-2.32323	13.0421	0.000304569	0.0181556	2		LINC02701	-5.1476	-2.068	12.6376	0.000378073	0.0225372	3		SIAH2	0.945235	5.18744	9.23053	0.00238013	0.141881	4		AC068587.4	2.5064	0.421732	11.9738	0.00053954	0.0321624	5		RASSF2	2.3354
TRAF5	1.15629	3.96215	14.3057	0.000155392	0.00924795	0		ARL4D	-1.50965	4.5148	15.0293	0.000105857	0.00629996	1		KCNS2	-8.63048	0.942468	13.032	0.000306206	0.0182235	2		ATAD1	0.858611	4.30217	12.623	0.000381037	0.022677	3		MFSD3	-0.87892	4.48569	9.22435	0.00238817	0.142082	4		RPS6	0.806035	11.2611	11.9501	0.000546454	0.0325063	5		SGMS2	-1.42341
RPP25	1.8106	2.95046	14.2849	0.000157117	0.00933544	0		PAGE5	-5.12039	-3.14966	15.0243	0.000106138	0.00630645	1		CLDN11	-1.70714	7.92964	13.0251	0.000307344	0.018249	2		PLPPR4	-7.18505	-0.581157	12.5765	0.000390627	0.0232075	3		PNRC1	0.943365	8.07038	9.22199	0.00239126	0.142082	4		AC018553.2	-3.00345	-0.349513	11.9466	0.00054746	0.0325063	5		UHRF1BP1L	-0.937465
TCF7L1	0.862922	4.64748	14.2484	0.000160198	0.00950309	0		AC106881.1	-3.95337	-2.97526	15.0018	0.00010741	0.00637168	1		SGTB	-0.853287	4.70534	13.0206	0.000308076	0.018249	2		ZNF853	3.18722	-0.457337	12.5737	0.00039122	0.0232075	3		GDF15	-2.09755	8.14148	9.20446	0.00241426	0.143216	4		EFNA1	4.51496	-0.101393	11.9449	0.000547974	0.0325063	5		MSX2	5.68378
DACH2	-5.51182	-2.20343	14.2409	0.000160841	0.00952578	0		PART1	-4.839	-2.81765	14.986	0.000108309	0.00641459	1		MATR3-1	0.947665	6.3809	13.019	0.00030835	0.018249	2		AC007773.1	-1.93222	1.01784	12.5647	0.000393109	0.023262	3		AC078820.1	-4.59954	1.07872	9.19203	0.00243071	0.143712	4		MSMO1	1.57842	5.35598	11.9377	0.000550089	0.0325749	5		PSME1	1.0396
TLE2	1.96118	1.45724	14.2327	0.00016154	0.00955171	0		SGCA	-3.17332	-0.008889	14.9698	0.000109247	0.00645971	1		CFAP36	-0.845302	5.29682	13.0155	0.000308921	0.018249	2		BUB1B	-3.56113	-0.169941	12.5622	0.00039363	0.023262	3		SERPINI1	-2.44489	2.41373	9.19013	0.00243324	0.143712	4		TWF2	0.729387	7.23246	11.9349	0.00055091	0.0325749	5		CSGALNACT2	-1.13517
ELFN2	-4.12871	-3.28022	14.2062	0.00016383	0.00967154	0		CCR10	-2.03618	2.65763	14.9596	0.000109836	0.0064806	1		MAF	-8.54041	0.772494	13.0143	0.000309128	0.018249	2		AC087164.1	-2.62041	1.11241	12.5602	0.000394045	0.023262	3		DENND11	1.38184	3.10429	9.18925	0.0024344	0.143712	4		ADAMTS12	-1.16543	5.14214	11.9201	0.000555315	0.0327824	5		SESN2	1.50715
ID2	-1.55469	5.20044	14.1911	0.000165154	0.00973397	0		AL590705.1	-2.58801	-1.14491	14.9576	0.000109955	0.0064806	1		HTRA1	-1.76043	7.01623	12.9939	0.000312503	0.0184	2		FLI1	1.70228	3.65016	12.5451	0.000397243	0.023413	3		HIF1A-AS1	-2.97282	1.36463	9.18591	0.00243885	0.143743	4		TSPAN33	2.99233	0.0437525	11.9011	0.000560999	0.0330646	5		SPTLC3	-2.93921
SLC1A2	-3.60778	-1.20027	14.1817	0.000165977	0.00976674	0		DYNLT3	-0.911368	6.0305	14.9392	0.000111034	0.00653367	1		FUT4	1.61019	3.62818	12.9928	0.00031269	0.0184	2		LIN7B	-1.2233	4.58972	12.5408	0.000398167	0.0234298	3		FNBP1L	1.32303	4.91946	9.17074	0.00245915	0.144616	4		GALNT5	-3.36767	4.60289	11.8606	0.000573344	0.0337379	5		FUOM	1.46581
IGFBP4	-1.52963	10.0404	14.1719	0.000166846	0.00980216	0		LARP6	-0.993357	7.72968	14.9336	0.000111362	0.00654246	1		ERO1B	1.62761	1.52682	12.9855	0.00031392	0.0184427	2		AC004264.1	-3.06579	0.230759	12.5226	0.000402054	0.0236205	3		CD34	2.83016	0.595744	9.16894	0.00246157	0.144616	4		AXIN2	-2.16669	1.12532	11.8486	0.000577058	0.0339019	5		PRMT1	1.12867
RPS3A	1.04225	11.2731	14.1663	0.00016734	0.00981539	0		LYVE1	-5.03	-3.21014	14.9178	0.000112299	0.00656219	1		ARHGAP35	-0.994347	4.93139	12.9804	0.000314768	0.0184629	2		TIMM8A	-1.21725	4.79506	12.5191	0.000402805	0.0236267	3		PUDP	1.26519	3.54314	9.16291	0.0024697	0.144861	4		VANGL2	5.07883	1.49508	11.8415	0.000579248	0.0339761	5		ASPM	-2.99709
AC006058.3	-4.77527	-2.4779	14.162	0.00016772	0.00982195	0		BGN	1.66357	10.6797	14.9173	0.00011233	0.00656219	1		RPS19	0.787485	12.1321	12.9747	0.000315737	0.0184712	2		MBNL1-AS1	-1.26676	4.25998	12.5121	0.000404322	0.0236777	3		LHX1	5.99224	-0.72794	9.14819	0.00248965	0.145769	4		MEA1	-0.741195	7.32307	11.8341	0.000581551	0.0340416	5		ANKS1B	-6.6719
RNASEH2B	1.03011	4.53679	14.1573	0.000168148	0.00983127	0		SLC44A5	3.32994	-1.95983	14.9165	0.000112375	0.00656219	1		METTL27	-2.22213	2.957	12.9736	0.00031592	0.0184712	2		Z98884.1	-5.61986	-1.29117	12.4943	0.000408195	0.0238663	3		Z98884.1	-5.09079	-0.533215	9.14562	0.00249314	0.145769	4		GABRB1	-5.52574	0.11272	11.832	0.000582225	0.0340416	5		PARD6G	2.41618
MIXL1	4.88084	-3.45089	14.1281	0.000170776	0.00996903	0		DMKN	-2.3024	-0.533612	14.9158	0.000112415	0.00656219	1		KIAA1958	1.64444	1.40384	12.9477	0.000320317	0.0186984	2		ENTPD3	-6.8305	-0.968509	12.4841	0.000410431	0.0239588	3		PKN1	1.08036	6.57239	9.14182	0.00249832	0.145839	4		ATP6V0E1	-0.967861	8.76947	11.8283	0.000583383	0.0340549	5		AL049840.2	-3.20914
RPS16	0.90156	10.9846	14.1206	0.000171456	0.00997905	0		ENDOU	-4.84267	-3.33754	14.9046	0.000113089	0.00659105	1		OSTN	-11.985	4.52039	12.9386	0.000321878	0.0187597	2		IFI27L1	-1.4195	5.7867	12.4783	0.00041171	0.0239712	3		AMDHD1	-2.60356	-0.387705	9.12569	0.00252044	0.146886	4		SLC7A7	3.36565	3.09291	11.8187	0.000586384	0.0341755	5		SAMD3	-3.44924
SEMA7A	-2.96949	5.1428	14.1202	0.000171493	0.00997905	0		C1orf53	-1.3906	4.98074	14.8656	0.000115449	0.00671449	1		SCN2A	-1.95144	0.469487	12.9198	0.000325133	0.0189192	2		HIST2H2BE	-2.19069	2.12641	12.4764	0.000412131	0.0239712	3		FOLR3	-2.98662	0.13197	9.1229	0.00252429	0.146886	4		REEP2	-1.44501	2.21357	11.8136	0.000588002	0.0342154	5		HAX1	1.1454
TRPV3	-3.74606	-0.991011	14.0995	0.000173393	0.0100736	0		CHRFAM7A	3.05824	0.15779	14.8611	0.000115725	0.00671449	1		ENPP2	-3.22571	0.999707	12.9058	0.000327574	0.019031	2		CDK14	0.870365	4.2042	12.4742	0.000412607	0.0239712	3		SCN2A	-4.32393	0.360517	9.11027	0.00254179	0.14767	4		CD22	-4.88051	-0.667513	11.7957	0.00059368	0.0344909	5		RPS10-NUDT3	1.40656
SLC16A12	-3.48571	-0.162629	14.085	0.000174736	0.0101355	0		INKA2-AS1	-3.21584	-0.0786279	14.8606	0.000115758	0.00671449	1		F11R	4.3889	2.41244	12.8943	0.000329592	0.0191179	2		UACA	-1.58718	7.47877	12.4671	0.000414181	0.0240245	3		AC004264.1	-3.25676	0.709467	9.1025	0.00255261	0.148064	4		ADIRF	-4.1505	3.88324	11.7891	0.000595785	0.0345584	5		HDGFL3	1.22794
EIF4EBP1	1.08291	8.02442	14.0778	0.000175402	0.0101581	0		CCDC50	-1.075	7.49594	14.8504	0.000116384	0.00674017	1		DANT2	4.13897	-0.0598072	12.8698	0.000333923	0.0193385	2		AC107308.1	-1.94537	0.193612	12.4542	0.00041706	0.0241532	3		PAMR1	-2.06608	4.92944	9.09732	0.00255984	0.148129	4		FO393414.3	-4.62342	-0.761263	11.7752	0.000600264	0.0347631	5		KIAA0513	-1.59233
KRT33B	-4.64594	-3.96509	14.0593	0.000177137	0.01023	0		CAMKMT	-1.09172	3.19253	14.8406	0.000116988	0.00676441	1		CRISPLD2	-4.33123	-1.04621	12.859	0.000335856	0.0194197	2		AC116407.2	-2.68823	-1.05448	12.4238	0.000423903	0.0245107	3		TPR	0.816342	6.9463	9.0959	0.00256183	0.148129	4		PGF	1.59492	4.48007	11.7601	0.000605131	0.0349895	5		SH2D5	-2.39944
AL137246.2	-4.6567	-3.75354	14.0586	0.000177203	0.01023	0		PLPP1	0.899336	5.9388	14.8339	0.000117406	0.00677787	1		WARS	0.854741	5.84894	12.8558	0.000336437	0.0194226	2		FOXP1-IT1	2.40038	-0.132398	12.4205	0.000424645	0.0245149	3		TBX15	2.59402	0.946665	9.08793	0.00257302	0.14838	4		MSC	1.89084	4.44613	11.7521	0.000607734	0.0350847	5		FDXR	1.47787
AC005180.1	-3.3495	-3.69775	14.0482	0.000178184	0.0102576	0		PRKCQ	6.03852	-2.8593	14.8238	0.000118035	0.00680227	1		MEF2C	-1.82417	3.47849	12.8255	0.000341932	0.0197088	2		AC093801.1	-3.63423	-1.69874	12.4048	0.000428225	0.0246826	3		MT1A	-2.23903	1.62162	9.08703	0.00257429	0.14838	4		CSTA	3.58391	-0.152458	11.7358	0.000613087	0.035338	5		EPB41L2	-1.48447
APOL4	4.95966	-2.29543	14.0476	0.000178243	0.0102576	0		KRT13	-9.40712	1.41522	14.8212	0.0001182	0.00680227	1		FRAT1	2.23155	0.476658	12.8184	0.000343226	0.0197514	2		TMTC4	1.77725	3.21313	12.3951	0.000430462	0.0247555	3		TRAF5	1.26561	3.71142	9.07951	0.0025849	0.148628	4		AGTRAP	0.941166	6.07716	11.7232	0.000617268	0.035523	5		TNFAIP6	2.66833
ISG15	-1.19535	6.24421	14.0442	0.000178566	0.0102601	0		GBA	-0.871331	5.3255	14.7831	0.000120613	0.00692177	1		GALNT3	-5.98948	-0.149296	12.8155	0.000343751	0.0197514	2		CNPY2	-0.936759	7.99539	12.3831	0.000433231	0.0247555	3		NRXN2	-3.12733	0.038094	9.07607	0.00258975	0.148628	4		NQO2	1.58307	5.07877	11.7142	0.000620241	0.0356381	5		EIF1B	1.13991
ADAMTSL3	2.99139	-1.05986	14.0116	0.000181683	0.0104228	0		HOMER3-AS1	-1.74009	0.922493	14.7822	0.000120671	0.00692177	1		AC009315.1	3.8158	-2.43033	12.7987	0.00034686	0.0198524	2		DCLK3	4.8872	-2.33195	12.3789	0.000434224	0.0247555	3		SFR1	-1.64954	3.49364	9.07168	0.00259598	0.148628	4		MAF	-7.39131	1.39896	11.7035	0.000623842	0.0357888	5		MAP1A	-1.72339
TGFBR3L	-1.33038	4.1104	14.0068	0.000182149	0.0104273	0		AC087564.1	4.88478	-3.29393	14.7795	0.000120844	0.00692177	1		AC215522.2	3.8158	-2.43033	12.7987	0.00034686	0.0198524	2		AC005674.1	4.8872	-2.33195	12.3789	0.000434224	0.0247555	3		MIF4GD	0.971373	3.83529	9.06972	0.00259877	0.148628	4		RPS16	0.706422	11.1272	11.6773	0.000632688	0.0362395	5		VAMP5	0.929882
SWAP70	1.18192	6.41236	14.0049	0.000182331	0.0104273	0		ETV4	1.61471	3.48678	14.7748	0.000121141	0.00692792	1		LANCL2	1.29192	4.09751	12.7964	0.000347294	0.0198524	2		GZMA	4.8872	-2.33195	12.3789	0.000434224	0.0247555	3		RHBDF2	1.64718	3.88952	9.06963	0.00259889	0.148628	4		RADX	-2.65994	0.72813	11.6409	0.00064518	0.0368416	5		ARHGAP9	5.05516
ANK3	-2.47992	5.32833	13.9891	0.00018387	0.0104989	0		EPB41L4B	-3.30425	0.187472	14.7562	0.000122347	0.00698599	1		ARHGAP9	3.541	-1.89601	12.7943	0.00034768	0.0198524	2		DEFB4A	4.8872	-2.33195	12.3789	0.000434224	0.0247555	3		RPS27	0.970462	10.4962	9.06302	0.00260831	0.14884	4		CCDC189	-1.71695	2.20413	11.6408	0.000645214	0.0368416	5		ACTC1	6.88391
ANKZF1	1.28886	3.88472	13.9678	0.000185964	0.0105891	0		MFSD3	-0.933334	4.37439	14.7476	0.000122906	0.00700053	1		LHX1	5.00981	-1.81564	12.7725	0.000351761	0.0200542	2		AC023300.2	4.8872	-2.33195	12.3789	0.000434224	0.0247555	3		PMCH	6.33627	-0.327414	9.06133	0.00261073	0.14884	4		FAM3C	-0.896547	6.78747	11.6376	0.000646336	0.0368482	5		AC004784.1	-4.50615
RABGGTB	0.88554	6.33664	13.9672	0.000186027	0.0105891	0		PAQR9-AS1	-2.4528	-2.02253	14.7464	0.000122984	0.00700053	1		PLVAP	4.7734	-0.976996	12.746	0.000356765	0.0203079	2		XBP1	1.14178	6.64765	12.3613	0.000438331	0.0249508	3		RALGDS	0.979882	4.22389	9.05807	0.00261539	0.148874	4		EIF3L	0.816453	7.62136	11.6248	0.000650796	0.0370448	5		OAZ1	1.03686
GIPC2	-2.58342	-0.81121	13.9563	0.000187106	0.010634	0		PLCH2	-3.72942	-1.14304	14.7218	0.000124599	0.00707868	1		CCDC110	-2.61182	1.20061	12.7345	0.000358966	0.0204014	2		ADAMTSL2	3.84217	-1.63286	12.3237	0.000447247	0.0254188	3		AREG	-3.21064	3.34437	9.03161	0.00265351	0.150809	4		SRPX	1.36115	8.18571	11.6162	0.000653796	0.0371578	5		SEC61A2	-1.53364
DUSP5	-2.08118	4.31329	13.9364	0.000189104	0.0107308	0		GGT5	-5.78558	3.87093	14.7176	0.000124875	0.00707868	1		NTN4	-3.17581	5.62542	12.7195	0.000361861	0.020534	2		MT1M	-4.56608	0.148466	12.3166	0.000448959	0.0254765	3		LYPD6B	-3.92749	-1.34714	9.02663	0.00266075	0.150986	4		TMEM87B	0.923679	5.90906	11.6099	0.000656008	0.0372256	5		CNTNAP3	-2.34944
TIFA	1.71332	3.2482	13.9137	0.000191395	0.010844	0		FRY	-2.09608	1.73911	14.7121	0.000125238	0.00707868	1		MTHFD1L	0.718372	6.34887	12.7062	0.000364446	0.0206487	2		TSNARE1	1.4048	1.00878	12.3105	0.000450411	0.0255193	3		POU2F2	2.32524	6.17087	9.01458	0.00267834	0.151717	4		PTPRF	1.24118	5.18962	11.5792	0.000666932	0.0377479	5		RNPEPL1	1.0501
LCMT1-AS1	-1.65319	0.171605	13.8567	0.000197297	0.0111612	0		MYBPH	-4.72527	-3.40475	14.7108	0.000125324	0.00707868	1		EFNA1	4.06957	-0.697337	12.6753	0.000370519	0.0209604	2		AC008771.1	-1.33922	3.25704	12.2905	0.00045527	0.0257548	3		SHPRH	1.01322	3.85967	9.01214	0.00268193	0.151717	4		DNAH11	-3.80696	0.51032	11.5781	0.000667345	0.0377479	5		SLC2A13	-1.17808
BAZ2B	0.914841	4.10115	13.852	0.000197791	0.0111691	0		LINC01910	-4.72527	-3.40475	14.7108	0.000125324	0.00707868	1		MGAT4A	3.4399	-1.30001	12.6572	0.000374129	0.021132	2		HDAC2	0.934035	6.28119	12.2833	0.00045704	0.0257768	3		ALDH1L2	1.2328	5.54274	8.97029	0.00274405	0.154992	4		RPS15A	0.780027	11.4289	11.5754	0.000668305	0.0377479	5		AC027031.2	-1.37746
IL6R	-1.89161	0.864553	13.8495	0.000198048	0.0111691	0		KRT15	-2.56003	1.19223	14.6922	0.000126569	0.00713798	1		C14orf132	-2.86124	3.32717	12.6517	0.000375223	0.0211611	2		HTR7	-1.89946	0.95026	12.2831	0.000457067	0.0257768	3		RPS23	0.938359	11.4474	8.95558	0.00276624	0.155914	4		CGREF1	-4.26344	1.88159	11.5646	0.000672197	0.0379092	5		NR1H2	1.02257
AL138724.1	1.88294	1.64876	13.8342	0.00019967	0.0112268	0		KCNJ12	-4.84194	-2.67392	14.686	0.000126987	0.00715053	1		ATP6V1F	-0.866496	7.68053	12.6457	0.000376422	0.021196	2		FDXR	1.47865	4.14279	12.2738	0.000459356	0.025866	3		ALKAL1	-5.23873	-0.523831	8.95382	0.00276889	0.155914	4		IER2	0.918765	6.87364	11.56	0.000673854	0.0379442	5		ATP2B4	-2.45856
PAQR9	-3.22567	-0.753417	13.8341	0.000199684	0.0112268	0		BCL6B	6.9221	-1.83723	14.6701	0.000128059	0.0071998	1		DSP	-3.91869	5.91615	12.6377	0.000378046	0.0212548	2		HAS2-AS1	-1.96766	1.86375	12.257	0.000463527	0.0260608	3		TCF7L2	1.23998	5.05078	8.9472	0.00277896	0.15624	4		YARS	0.7497	6.56147	11.539	0.000681498	0.0382912	5		ITGA7	-5.33125
AL137026.1	3.83998	-1.47854	13.8075	0.000202526	0.0113627	0		DPYSL3	1.40744	7.08144	14.6654	0.000128385	0.00720136	1		KRTAP4-9	-6.61555	-0.634955	12.6155	0.00038256	0.0214756	2		LINC01895	-3.38513	-1.05277	12.253	0.000464501	0.0260755	3		AC008267.5	-1.46081	3.0113	8.94088	0.00278858	0.156541	4		TCF12	0.861131	5.77566	11.5374	0.00068211	0.0382912	5		ARG2	2.56597
KRT14	-6.02146	3.53406	13.8057	0.000202722	0.0113627	0		PHF14	1.17206	5.29655	14.6569	0.000128963	0.00720136	1		RPS3A	0.812407	11.268	12.6123	0.000383208	0.021479	2		MFSD3	-0.907891	4.3973	12.2459	0.000466286	0.0261356	3		TMEM109	0.980443	5.65308	8.93286	0.00280085	0.156989	4		ADAMTSL1	-1.58916	5.25598	11.5171	0.000689579	0.0386513	5		SLC22A31	2.11943
CTTNBP2	-5.80842	-3.25634	13.8009	0.000203243	0.0113744	0		PNKD	-0.854697	6.50768	14.6564	0.000128996	0.00720136	1		NOMO1	-1.45793	3.8454	12.6046	0.000384792	0.0215063	2		FGF1	-1.97789	4.39436	12.242	0.000467251	0.0261496	3		MKX	3.81792	-1.2464	8.92284	0.00281626	0.157371	4		AC035140.1	3.38704	-1.09877	11.5054	0.000693943	0.0386591	5		SEM1	1.15579
HAS2	-3.87831	5.97705	13.7851	0.000204958	0.0114529	0		BAZ2B	0.981962	4.32697	14.6545	0.000129127	0.00720136	1		AC008083.2	4.642	-1.48046	12.6042	0.000384871	0.0215063	2		CNFN	-2.90038	0.501931	12.2282	0.000470729	0.0262949	3		SYT15	3.81792	-1.2464	8.92284	0.00281626	0.157371	4		FOXG1-AS1	3.38704	-1.09877	11.5054	0.000693943	0.0386591	5		NTN4	-3.40162
PHF14	1.00576	5.10396	13.7775	0.000205789	0.0114818	0		SNHG16	0.857482	7.25473	14.6534	0.000129202	0.00720136	1		DNAH11	-2.95283	0.561628	12.5963	0.000386514	0.0215652	2		AC004784.1	-4.88101	-1.50255	12.226	0.000471283	0.0262949	3		KY	-2.67853	0.9325	8.89771	0.00285529	0.159137	4		GOLGA8M-1	3.38704	-1.09877	11.5054	0.000693943	0.0386591	5		ABCC10	-0.994174
ITPKB	2.19054	2.0634	13.7627	0.000207418	0.0115551	0		IGFBP2	-4.96408	4.33786	14.6524	0.000129267	0.00720136	1		HBP1	1.34463	4.22425	12.5392	0.0003985	0.0222002	2		C14orf132	-3.23079	3.66159	12.2214	0.000472434	0.0263189	3		CXXC5	-1.28847	5.6611	8.8969	0.00285655	0.159137	4		CCL8	3.38704	-1.09877	11.5054	0.000693943	0.0386591	5		BIN1	1.17572
AC068473.3	5.89862	-3.703	13.7454	0.000209338	0.0116137	0		ADH1C	-4.59927	-3.50375	14.6414	0.000130029	0.00723283	1		AC090152.1	-2.62269	1.82736	12.5314	0.000400168	0.0222592	2		TXNDC5	1.4279	8.39149	12.1949	0.000479205	0.0266419	3		TOMM34	-0.965432	5.49497	8.88017	0.00288284	0.160357	4		CARMN	-1.96792	2.89841	11.5019	0.000695268	0.038674	5		COX6C	1.21684
ST8SIA6-AS1	-5.03203	-4.17013	13.7443	0.000209456	0.0116137	0		LKAAEAR1	-2.64108	-1.97326	14.6361	0.000130392	0.00724199	1		DCN	-3.63579	5.94968	12.5239	0.000401781	0.022315	2		LLGL2	2.99577	-1.18765	12.193	0.000479687	0.0266419	3		FGF5	-1.01348	5.9896	8.87301	0.00289418	0.160623	4		SDC2	-2.04411	5.17549	11.4947	0.000697936	0.0387635	5		BAX	1.04147
SFTPD-AS1	-5.20985	-4.09946	13.7413	0.000209791	0.0116137	0		AC079848.1	-2.34015	-1.57847	14.6154	0.000131832	0.0073109	1		TM4SF1-AS1	-2.77841	-1.10742	12.503	0.00040631	0.0224994	2		MSX2	4.43339	-0.981722	12.1816	0.000482641	0.0267429	3		RAMP2-AS1	3.86222	-0.579956	8.87161	0.0028964	0.160623	4		CCDC50	-1.03363	7.60745	11.4853	0.000701484	0.0389015	5		LINC00205	-1.20401
KAT8	0.963083	3.80795	13.7392	0.000210023	0.0116137	0		ZSWIM4	1.6007	2.42693	14.5998	0.000132929	0.00736055	1		SLC28A3	-2.44767	-0.577457	12.5029	0.000406331	0.0224994	2		ECI1	0.890336	6.45942	12.1781	0.000483535	0.0267429	3		CAMK2D	-1.14644	5.83751	8.86334	0.00290954	0.160976	4		ETS1	0.968811	5.75264	11.4679	0.000708095	0.0391542	5		CIB2	2.04997
LINC02282	4.93418	-3.98142	13.7389	0.000210057	0.0116137	0		IGF1	3.28579	-1.80112	14.5742	0.000134749	0.0074501	1		MYO5A	-0.961947	4.88513	12.4912	0.000408868	0.0226057	2		CUTA	-0.972042	8.70719	12.1775	0.000483696	0.0267429	3		EGFL7	1.00968	6.1941	8.86207	0.00291157	0.160976	4		SLC22A3	3.23674	0.726553	11.4677	0.000708179	0.0391542	5		NRXN3	-1.97114
RAB11FIP4	-3.51087	-1.22691	13.7108	0.00021322	0.0117708	0		TTC28-AS1	1.35684	2.30263	14.5534	0.000136244	0.00752138	1		IL21R	-2.38426	0.705281	12.4861	0.000409995	0.0226268	2		FBXL16	-2.67262	0.553296	12.1563	0.000489218	0.0270073	3		MTHFD1L	0.764363	6.16669	8.84054	0.00294613	0.162641	4		KCNS2	-7.36965	1.33157	11.4501	0.00071491	0.0394667	5		AC009269.5	-2.42214
PPP1R1C	-4.26998	-3.58042	13.7064	0.000213729	0.0117812	0		AC013451.2	2.13719	0.476881	14.5414	0.000137113	0.00755236	1		IFI27L1	-1.24975	5.579	12.4839	0.000410485	0.0226268	2		MAP2K5	1.13008	3.27505	12.1514	0.000490518	0.0270383	3		FAM162B	-7.36922	-0.367869	8.8274	0.0029674	0.163569	4		EIF4B	0.945457	7.45646	11.4437	0.00071738	0.0395017	5		TICAM2	-1.14317
SH3PXD2A	1.39924	5.45473	13.7034	0.000214071	0.0117823	0		RPL4	0.841847	10.2179	14.54	0.000137218	0.00755236	1		ZFAND5	0.783997	6.35846	12.4804	0.000411253	0.022635	2		AC007319.1	-2.81583	0.0744747	12.1274	0.000496868	0.0273269	3		ALX1	-4.63334	-0.692831	8.82328	0.00297412	0.163693	4		PRADC1	-1.13112	5.58179	11.4428	0.000717703	0.0395017	5		TRAPPC6A	1.55697
FAM171B	-0.991411	3.73688	13.6829	0.000216421	0.0118937	0		PRAG1	1.67606	4.4671	14.4959	0.000140463	0.00771935	1		RPS16	0.677207	11.076	12.4773	0.000411928	0.0226381	2		LAMA5	-2.45606	3.0644	12.126	0.000497247	0.0273269	3		NAP1L5	-1.70364	2.99902	8.80314	0.00300712	0.165261	4		PRDX2	-0.701217	8.127	11.4086	0.000731059	0.0401664	5		ADAMTSL1	-1.86149
BEX3	-0.765446	8.38221	13.6769	0.000217109	0.0119137	0		DHDH	-2.88153	-2.7392	14.4875	0.000141092	0.00774164	1		IGFBP2	-4.11648	4.23799	12.4591	0.000415956	0.0228052	2		SOX17	2.77987	5.74523	12.1186	0.00049921	0.0273608	3		RPS16	0.772564	11.0333	8.79379	0.00302258	0.165861	4		NIPAL3	-1.26471	4.63525	11.406	0.000732058	0.0401664	5		MEG3	-1.32144
CD68	-2.04831	5.04905	13.6614	0.000218908	0.0119944	0		CSTA	3.59281	-0.491399	14.4848	0.000141292	0.00774164	1		HIF1A	-0.956539	7.93473	12.458	0.000416214	0.0228052	2		COL4A6	-6.53513	0.830487	12.1181	0.000499358	0.0273608	3		NT5DC2	0.904476	7.45769	8.7898	0.00302919	0.165975	4		EMP1	1.29139	7.25231	11.4035	0.000733071	0.0401664	5		TWF2	1.0849
AP006545.1	2.36355	-0.75764	13.6265	0.000223017	0.0122013	0		RPS15A	0.874409	11.5374	14.4818	0.000141518	0.00774243	1		FBLN7	1.42345	3.73403	12.4506	0.000417859	0.0228484	2		HOXD8	4.25364	-1.72504	12.0894	0.00050709	0.0277312	3		WARS	0.803784	6.39498	8.76971	0.00306274	0.167563	4		LINC02454	-1.54208	3.49443	11.3938	0.000736911	0.0402984	5		EFNA1	4.60577
LINC02511	-2.92735	-0.466557	13.6217	0.000223583	0.0122054	0		LINC01524	3.93877	-1.82761	14.4574	0.000143362	0.00781641	1		MMP24OS	-0.997499	7.35089	12.4478	0.000418483	0.0228484	2		MAF	-8.60574	0.789957	12.0874	0.000507633	0.0277312	3		RPL14	0.762362	10.8898	8.75264	0.00309155	0.168648	4		EGFL7	1.43211	5.89936	11.3918	0.000737682	0.0402984	5		MYLK2	3.81951
IGFBP3	2.30558	9.64349	13.6202	0.00022376	0.0122054	0		VSIR	-2.5601	2.35703	14.4566	0.000143429	0.00781641	1		FLI1	1.70603	4.40046	12.4461	0.000418876	0.0228484	2		F2RL1	2.83207	4.67515	12.0798	0.000509712	0.0277927	3		LINC00278	-3.89778	-1.21401	8.75249	0.00309179	0.168648	4		PAGE5	-4.31388	-0.935146	11.3835	0.000740974	0.0404179	5		C6orf15	4.46582
PCAT1	5.56872	-1.05994	13.6008	0.000226095	0.0123144	0		GLIPR2	0.813236	6.21627	14.4555	0.000143511	0.00781641	1		CCDC144NL-AS1	2.91929	1.01709	12.4372	0.000420868	0.0229229	2		WEE1	1.07168	3.61031	12.0777	0.000510279	0.0277927	3		HIST1H1E	1.12981	4.62743	8.74565	0.00310341	0.16903	4		MIR99AHG	2.66497	1.45127	11.3758	0.000744061	0.0405259	5		LGR5	-4.5969
HMGA2-AS1	-1.47147	1.27009	13.5851	0.000227987	0.012399	0		AGPS	0.929481	4.69033	14.4401	0.000144692	0.00786904	1		EGFL7	1.18769	6.17075	12.4282	0.000422894	0.022999	2		AC244090.1	-1.34813	3.73594	12.0645	0.000513916	0.0279493	3		C1R	1.80932	3.97507	8.73388	0.00312352	0.169872	4		SHROOM4	2.67928	2.41276	11.3723	0.000745482	0.0405429	5		RAB27B	-4.32404
EIF3L	1.19945	7.44731	13.5759	0.000229108	0.0124415	0		LDB1	1.00315	4.23408	14.4242	0.000145914	0.00792373	1		AL445250.1	-5.61212	-1.88292	12.4074	0.000427646	0.0232118	2		FCRLA	-2.61001	-0.732077	12.0512	0.000517578	0.0280875	3		DAW1	-1.45614	4.1172	8.6976	0.0031863	0.172638	4		STMN3	2.66929	3.71033	11.356	0.000752042	0.040839	5		SELENOK	1.02045
FBL	1.27406	5.9394	13.5591	0.000231172	0.012535	0		BEX3	-0.809392	8.58428	14.4213	0.000146143	0.00792442	1		EPHB4	1.09885	4.5828	12.4055	0.000428075	0.0232118	2		C9orf135	-3.48429	-1.72994	12.0498	0.000517993	0.0280875	3		PRR7	-1.12308	5.17122	8.69388	0.00319279	0.172638	4		AMDHD1	-4.40932	-0.782145	11.3397	0.00075868	0.0411384	5		SUGP2	-0.898876
AC093673.1	-1.87924	2.21689	13.548	0.000232535	0.0125902	0		LMNB1	1.59278	2.19809	14.414	0.000146708	0.00794329	1		FAM3C	-0.962278	6.74081	12.3969	0.000430054	0.0232846	2		PPFIBP2	2.069	1.03209	12.0391	0.000520956	0.0282064	3		AC013451.2	1.99175	0.385186	8.69378	0.00319297	0.172638	4		ADM2	2.44661	2.22569	11.3313	0.000762128	0.0412643	5		PABPC1L	-1.39857
CCDC88C	2.519	-1.12905	13.5397	0.00023357	0.0126276	0		PURG	2.69014	-0.4021	14.3779	0.000149544	0.00807996	1		SHANK2	-3.646	1.74962	12.3799	0.000433986	0.0234628	2		CD59	-0.951424	9.81328	12.0308	0.000523298	0.0282913	3		RPL10	0.868185	12.2097	8.69354	0.0031934	0.172638	4		ZNF503	-0.867366	4.65221	11.3113	0.000770357	0.0416482	5		ETV6	0.922705
METTL7B	-4.44546	-0.44698	13.535	0.000234153	0.0126404	0		UBALD2	1.55622	5.73129	14.3763	0.000149674	0.00807996	1		VEGFC	-1.26292	6.66512	12.3767	0.000434715	0.0234642	2		TNFSF10	4.55612	-0.684148	12.0221	0.000525739	0.0283814	3		RALA	1.35152	9.35023	8.69031	0.00319906	0.172638	4		MAML3	1.93149	1.58761	11.2966	0.000776506	0.0419187	5		OCIAD2	2.51143
CDH6	-2.66998	6.60768	13.5307	0.000234692	0.0126509	0		JUP	3.24602	5.73444	14.3691	0.000150247	0.00809897	1		PEG3	-5.86706	-2.48696	12.3743	0.000435295	0.0234642	2		NHSL1	2.3291	2.35449	12.0146	0.000527859	0.0284064	3		FBLIM1	1.10295	6.91374	8.68808	0.00320298	0.172638	4		PROCR	-1.32701	6.57878	11.2929	0.00077804	0.0419397	5		NOMO3	-1.42672
NTRK2	-4.81032	-2.76072	13.5245	0.000235465	0.0126739	0		LY6E-DT	-2.72184	-0.743151	14.3579	0.000151143	0.00813528	1		BEX3	-0.764448	8.45078	12.3665	0.000437112	0.0235276	2		AASDHPPT	0.918918	5.25272	12.0127	0.000528406	0.0284064	3		NEO1	-1.73574	2.25619	8.68556	0.0032074	0.172638	4		RPL13A	0.766735	10.577	11.2782	0.000784221	0.0421905	5		SUSD2	-6.14614
GLIPR1	-1.17266	9.21923	13.5166	0.000236463	0.012709	0		TFAP2D	-4.8062	-3.62884	14.348	0.000151944	0.00816635	1		MYOCD	4.33253	2.36799	12.3617	0.000438224	0.0235527	2		SPACA6	-1.66377	2.43876	12.0122	0.000528531	0.0284064	3		LINC00992	2.76748	-0.823817	8.6581	0.00325611	0.174908	4		MDGA1	-3.03576	1.24571	11.2764	0.000784998	0.0421905	5		AC015813.1	-1.43392
GLCCI1	-1.35314	2.43254	13.5069	0.000237686	0.0127559	0		GALNT16	-4.16021	0.919899	14.3438	0.000152283	0.00817261	1		GJA4	4.77039	-0.947223	12.3578	0.000439147	0.0235678	2		NOG	2.4929	0.0304119	11.9892	0.0005351	0.0287173	3		KCNQ5	-2.03463	1.943	8.65641	0.00325913	0.174908	4		RPL13	0.707538	12.1866	11.2659	0.000789444	0.0422858	5		RPL19	1.3521
TMTC4	1.85742	3.72828	13.4873	0.000240183	0.0128711	0		RGS7	-3.58302	1.232	14.3134	0.000154757	0.0082932	1		SERPINB9	2.95816	0.751812	12.3506	0.00044084	0.023624	2		NLGN1	-4.82051	-1.43509	11.9792	0.000537976	0.0288294	3		WEE1	0.968436	4.47373	8.65222	0.00326663	0.175051	4		ELOVL5	0.911288	6.34151	11.2622	0.000790997	0.0422858	5		PSG2	-6.54643
AC090409.1	-1.80779	3.27153	13.4837	0.000240641	0.0128768	0		AC092131.1	-4.58346	-3.47451	14.3026	0.000155651	0.00832557	1		CXXC5	-1.48519	5.53627	12.3403	0.000443287	0.0237204	2		G0S2	-4.97929	5.28304	11.9575	0.000544278	0.0291244	3		SORBS3	0.838389	6.62117	8.64959	0.00327135	0.175051	4		FST	-2.27441	7.59839	11.2604	0.00079178	0.0422858	5		NRP1	-1.08175
TJP2	-1.62751	4.78058	13.4711	0.000242266	0.0129448	0		TLE1	1.15165	5.0915	14.2985	0.000155987	0.00832557	1		CD151	-0.740931	9.49894	12.3342	0.000444745	0.023743	2		VPS13B-DT	-2.30528	2.92401	11.9312	0.000552015	0.0294953	3		CTNNB1	0.925337	6.74353	8.63751	0.00329311	0.175958	4		AC073611.1	-1.576	3.71705	11.2592	0.000792295	0.0422858	5		PAIP2	0.884148
SLITRK6	5.74167	-2.73212	13.4221	0.000248676	0.0132679	0		AC109479.1	-4.32705	-2.57117	14.2968	0.000156128	0.00832557	1		CYP1B1	-3.98364	1.31392	12.3331	0.000445006	0.023743	2		RALY-AS1	-1.47255	2.7694	11.9175	0.000556105	0.0296705	3		WNT5B	-2.35162	3.40079	8.61781	0.00332891	0.177612	4		DDIT4-AS1	2.04947	2.15687	11.2586	0.000792547	0.0422858	5		PAPPA2	2.83618
SLC44A5	3.21169	-2.35429	13.3968	0.000252052	0.0134261	0		CCDC3	-3.56983	-0.118364	14.2951	0.000156271	0.00832557	1		SPRYD4	-1.03496	3.99278	12.3169	0.000448871	0.0239143	2		ABTB1	1.00076	3.56096	11.908	0.000558936	0.0297782	3		EIF3L	1.03012	7.64462	8.60483	0.00335272	0.178621	4		TKT	1.08712	8.57389	11.2532	0.000794853	0.042347	5		SLC25A3	0.905529
SMILR	-4.8068	2.27585	13.3944	0.000252375	0.0134261	0		LHFPL6	-1.08462	5.88704	14.2826	0.000157315	0.00836904	1		NQO2	1.41157	5.18785	12.3084	0.00045093	0.0239631	2		AC096536.2	-2.92693	0.399416	11.9028	0.000560494	0.0297807	3		TNS3	1.51233	4.14644	8.60162	0.00335864	0.178677	4		APH1B	-0.958653	3.98512	11.2439	0.000798854	0.0424372	5		GAP43	-3.90471
ZNF295-AS1	-2.4432	-0.865689	13.3887	0.000253139	0.0134472	0		SNHG29	0.931892	9.95658	14.2721	0.000158192	0.00840344	1		LHPP	-1.0427	3.55353	12.3077	0.000451096	0.0239631	2		YTHDF3-AS1	-1.69927	1.55927	11.9024	0.00056061	0.0297807	3		SLITRK4	4.68577	-0.861741	8.5985	0.0033644	0.178723	4		WNT5A	-2.52641	3.9336	11.2431	0.000799185	0.0424372	5		ZNF853	5.16993
NBAT1	2.45769	-2.40771	13.3803	0.000254276	0.013488	0		AGTR1	-4.70099	2.59865	14.2499	0.000160073	0.00849108	1		MPC1	-0.915697	5.00259	12.3033	0.00045215	0.0239843	2		AMIGO2	1.39006	6.01098	11.8589	0.00057386	0.0304066	3		SIX2	-3.88477	0.313587	8.5825	0.0033941	0.179824	4		NREP	-1.62794	6.30482	11.2412	0.000800023	0.0424372	5		DAGLB	-1.10439
PPP1R13L	1.47597	5.71457	13.3752	0.000254972	0.0135054	0		PTPRD-AS1	4.90315	-0.972445	14.1997	0.000164399	0.00870792	1		EIF3L	0.97328	7.46703	12.2985	0.000453318	0.0240114	2		ARHGAP28	-6.24301	-0.834103	11.8571	0.000574417	0.0304066	3		GSDME	1.25959	5.27085	8.58204	0.00339494	0.179824	4		GLMP	-0.879261	5.7982	11.2239	0.000807504	0.0427695	5		TBXAS1	-2.11223
TMEM86A	2.48757	-0.504546	13.371	0.000255551	0.0135158	0		NEURL3	4.76394	-3.33213	14.1898	0.000165267	0.00872503	1		PHF14	0.85452	5.32351	12.2873	0.000456046	0.024121	2		METTL27	-2.17935	2.842	11.8536	0.000575494	0.0304066	3		NR2F1	-1.44894	4.12111	8.56962	0.00341819	0.180794	4		ARAP3	1.61155	4.32252	11.2213	0.000808625	0.0427695	5		ZMYND8	-1.16481
AL138828.1	-3.63866	-0.73921	13.3684	0.000255906	0.0135158	0		MRVI1	-6.50928	3.08323	14.1881	0.00016541	0.00872503	1		CCDC146	2.27234	-0.789048	12.2844	0.000456764	0.0241241	2		HIST1H3B	-2.16983	-0.541529	11.8529	0.000575715	0.0304066	3		EXOC6	1.41749	4.03074	8.55952	0.0034372	0.181537	4		LBR	1.08051	5.71587	11.2066	0.000815057	0.0430475	5		ITGA8	-5.36459
CACNA1C	-6.09437	1.5443	13.3583	0.000257283	0.0135689	0		GPHN	0.985651	3.64608	14.1878	0.000165437	0.00872503	1		AC011595.1	3.35282	-1.94404	12.2725	0.000459682	0.0242433	2		URB1-AS1	-1.47266	2.48888	11.8433	0.000578706	0.0305205	3		PHLDA2	-1.41818	8.52087	8.55125	0.00345286	0.181908	4		ALDH5A1	-4.99422	-0.554536	11.1808	0.00082647	0.0435874	5		TGM2	-2.30676
SFR1	-1.6337	3.01224	13.3526	0.000258058	0.0135902	0		GTF3C6	-0.941749	6.73919	14.1801	0.000166115	0.00874149	1		SLC7A7	5.81677	3.10839	12.2506	0.000465118	0.0244947	2		HIST2H2AA4	-2.51299	2.18737	11.8395	0.00057987	0.0305379	3		DYNLL2	-0.980163	4.79254	8.55055	0.00345418	0.181908	4		PCDHGA3	3.69574	-0.519727	11.1725	0.0008302	0.0437211	5		NUTF2	0.992611
MYLK2	3.78747	0.747789	13.336	0.000260357	0.0136916	0		DHRS1	-0.983227	4.63849	14.1789	0.000166227	0.00874149	1		KIF13A	-0.758172	5.14078	12.2375	0.000468396	0.0246318	2		AL022162.1	-4.27391	-0.531128	11.8235	0.000584871	0.0307383	3		MYO7A	-2.9584	-0.937387	8.54099	0.00347237	0.182604	4		AC044781.1	4.29636	-0.739625	11.1673	0.000832505	0.043749	5		EXOG	-1.08829
NOS1AP	-3.34859	-1.00143	13.2974	0.00026578	0.0139567	0		SLC30A10	-3.82636	-3.46145	14.1655	0.000167415	0.00879134	1		IFITM10	-3.82958	2.56551	12.2102	0.000475289	0.0249585	2		AC005363.2	-2.67458	-1.41911	11.8211	0.000585624	0.0307383	3		SPP1	-5.18419	1.75283	8.53836	0.00347739	0.182605	4		LAMP3	3.93531	0.607802	11.166	0.00083312	0.043749	5		MHENCR	-1.86862
LINC01611	-4.34519	-3.00766	13.2925	0.000266474	0.0139731	0		CCNYL1	-0.989778	4.36845	14.1558	0.000168277	0.00881392	1		SAA1	5.99669	1.50847	12.2009	0.000477675	0.0250166	2		CEND1	-2.08389	2.56008	11.817	0.000586925	0.0307383	3		PLP1	3.85951	-0.448807	8.52433	0.0035043	0.183584	4		EHD3	-0.954903	4.28018	11.1587	0.000836366	0.0438565	5		TEK	2.41569
FZD3	2.92125	0.627448	13.2804	0.000268201	0.0140435	0		ALCAM	-1.2398	7.41216	14.1552	0.000168327	0.00881392	1		FZD3	3.47689	0.697376	12.2005	0.000477763	0.0250166	2		ITGB2-AS1	2.49486	-1.34072	11.8166	0.000587036	0.0307383	3		GAP43	-2.38433	2.92574	8.52253	0.00350776	0.183584	4		TPM1	0.787651	11.0123	11.1549	0.000838107	0.0438849	5		IGF1	4.93719
EREG	-6.27932	-0.513036	13.2708	0.000269569	0.0140805	0		TEAD2	1.04503	4.93463	14.1433	0.000169395	0.00885607	1		AP003355.2	-5.05533	-2.38599	12.1876	0.000481081	0.0251544	2		C2orf88	-2.75612	0.190652	11.8063	0.000590306	0.0308338	3		ADAMTS9	-5.10219	-0.468083	8.52081	0.00351108	0.183584	4		SALL1	4.20155	-0.802592	11.138	0.000845755	0.0442221	5		AC026367.3	4.93719
IGF2BP2	0.781319	5.78928	13.2701	0.000269677	0.0140805	0		RPL13	0.759283	12.2594	14.1379	0.000169889	0.00885607	1		CDH5	4.22278	4.64521	12.1686	0.000486005	0.0253756	2		ABCD4	0.957988	3.15815	11.8056	0.000590544	0.0308338	3		RPL37	1.0454	11.0596	8.51747	0.00351753	0.183596	4		CA12	-1.31347	6.49416	11.1343	0.000847473	0.0442487	5		PET100	1.01426
ANKRD45	2.14366	-2.47147	13.2566	0.000271624	0.014162	0		SHROOM4	2.44173	2.50636	14.136	0.000170059	0.00885607	1		GBA	-0.757119	5.18075	12.1551	0.000489531	0.0255074	2		AK1	-0.954346	6.66958	11.7982	0.000592879	0.0309116	3		CCL7	1.85604	4.05926	8.51551	0.00352133	0.183596	4		RPL10	0.762641	12.1715	11.1275	0.000850571	0.0443472	5		NECTIN3-AS1	-4.5952
RPL13	0.874372	12.1515	13.251	0.00027244	0.0141843	0		CREB5	1.52677	3.08279	14.1355	0.0001701	0.00885607	1		ABTB1	1.04049	3.57365	12.1483	0.000491321	0.0255074	2		AC006058.1	-6.08013	-1.10781	11.7941	0.000594173	0.030935	3		HSD17B1	-1.48439	2.82323	8.50487	0.00354196	0.184409	4		GATD3B	-2.14209	3.80771	11.1215	0.000853336	0.0444281	5		TRIM55	-5.35559
EBF4	2.27531	-1.57879	13.2149	0.000277732	0.0144393	0		SMG6	1.08576	4.38427	14.1277	0.000170814	0.00888065	1		ZSCAN31	2.40569	-0.359148	12.1455	0.000492072	0.0255074	2		ESCO2	-3.34873	-0.353436	11.7816	0.000598195	0.0310955	3		FAM106A	-3.87778	0.0944471	8.49778	0.00355579	0.184866	4		ENPP1	-2.21799	3.12718	11.1032	0.000861809	0.0448055	5		ADO	1.4384
ACTN1	0.921763	9.6528	13.2004	0.000279884	0.0145305	0		RBM7	0.809179	5.09759	14.1235	0.000171189	0.00888748	1		NIBAN1	2.283	4.84226	12.1445	0.000492321	0.0255074	2		TRPV4	1.87847	0.158224	11.7792	0.000598954	0.0310955	3		VPS13A-AS1	-5.96833	-0.763558	8.48669	0.00357754	0.185618	4		PRDM16	-6.01681	0.162588	11.0954	0.000865429	0.044865	5		ADCY6	-1.2931
KIAA1211L	5.87468	-3.46144	13.1937	0.000280898	0.0145625	0		EBF1	-3.60603	3.48212	14.1181	0.00017168	0.00890035	1		SGCD	5.91012	1.38702	12.1429	0.000492752	0.0255074	2		SERTAD2	-1.30466	5.022	11.7633	0.000604087	0.0313004	3		CST3	-1.12307	9.50488	8.48391	0.00358301	0.185618	4		MAT2B	0.863585	5.81956	11.0935	0.000866293	0.044865	5		AC010247.1	3.11398
RPS6	1.00068	11.1998	13.1909	0.00028131	0.0145632	0		WDR63	-1.79586	0.101543	14.0988	0.000173456	0.00897971	1		RAB7B	-2.06755	0.855043	12.1413	0.000493174	0.0255074	2		HMMR	-3.58847	0.573257	11.7617	0.000604611	0.0313004	3		RBMX	0.829415	5.96407	8.48266	0.00358547	0.185618	4		EIF3F	0.775536	8.68958	11.0928	0.00086663	0.044865	5		RPL7A	1.37118
AC078883.2	-2.70866	-3.13025	13.1871	0.000281881	0.0145722	0		ENPP2	-3.88567	1.04149	14.0775	0.000175432	0.00905219	1		GTF3C6	-0.783749	6.77983	12.1399	0.000493548	0.0255074	2		AC109347.2	4.62653	-2.07422	11.7501	0.000608408	0.0314524	3		ATP1B2	-5.50634	1.46618	8.47013	0.00361026	0.186344	4		PERP	-0.849047	7.24175	11.0851	0.000870253	0.0449889	5		APH1A	1.2308
FAM49A	3.47238	1.66894	13.1811	0.000282782	0.0145982	0		FLNB	1.40734	6.0166	14.0759	0.000175576	0.00905219	1		RALY-AS1	-1.37565	1.8933	12.1356	0.000494692	0.0255074	2		LINC01510	-5.8828	-1.19675	11.7315	0.000614509	0.0317231	3		IL1A	2.26499	5.97606	8.46909	0.00361231	0.186344	4		SOX30	3.32574	-0.642474	11.0779	0.000873638	0.0450366	5		CD47	-0.954536
TCF7	-4.22225	2.2467	13.1731	0.000283997	0.0146278	0		SEMA7A	-3.01623	5.22015	14.0757	0.000175598	0.00905219	1		BIN1	0.951406	5.53132	12.1352	0.000494802	0.0255074	2		CCDC141	-4.63336	-2.22715	11.7214	0.00061784	0.0318053	3		MSC	1.06682	5.97362	8.46662	0.00361723	0.186344	4		ACSL5	3.32574	-0.642474	11.0779	0.000873638	0.0450366	5		LINC01592	-3.88203
AL356488.3	-1.50435	1.17837	13.1709	0.000284326	0.0146278	0		TTN	-2.44027	1.7316	14.0726	0.000175891	0.00905455	1		ISYNA1	1.3482	3.47465	12.1311	0.000495884	0.0255242	2		SNAP25	-4.63336	-2.22715	11.7214	0.00061784	0.0318053	3		CTSK	1.96938	3.1973	8.46474	0.00362097	0.186344	4		LOXL4	-4.01864	2.22629	11.0495	0.000887099	0.0455764	5		LIMS1	1.1388
SDC4	-1.02912	4.985	13.1694	0.000284555	0.0146278	0		NRP1	-0.868882	6.96451	14.0609	0.000176986	0.00909812	1		BOLA3	-0.763832	7.21114	12.1287	0.000496523	0.0255242	2		TSACC	-2.15048	1.19643	11.7099	0.000621694	0.0319587	3		AFAP1	0.815809	7.03777	8.46274	0.00362495	0.186344	4		PYGB	-0.996028	5.46218	11.0487	0.00088751	0.0455764	5		ZBED3	1.70791
TCAF2C	-2.56748	-2.01775	13.1577	0.000286334	0.0146986	0		HBA1	-4.75255	-3.2862	14.0538	0.000177651	0.00911948	1		TMEM145	2.2517	-1.01705	12.1186	0.000499207	0.0256262	2		AP000704.1	-1.55572	0.763004	11.695	0.00062667	0.0321694	3		AP002518.1	4.31507	-1.30273	8.45846	0.00363349	0.186521	4		ERAP2	1.59329	4.78525	11.048	0.000887844	0.0455764	5		AC010547.1	-4.55253
PTGIR	1.27429	3.90611	13.154	0.000286905	0.0147073	0		KRT10	-0.866364	8.25314	14.048	0.000178207	0.00913524	1		CSPG5	2.33659	-1.05252	12.1134	0.000500601	0.0256458	2		HIST1H2BD	-2.40442	2.85164	11.6858	0.000629782	0.0322838	3		LINC01173	-4.91913	1.94806	8.45451	0.00364139	0.186665	4		TMEM54	-0.99016	5.46852	11.0421	0.000890642	0.045656	5		CDC42EP2	1.02798
NARF	0.961967	5.21284	13.1253	0.00029133	0.0149133	0		KRT19	-4.28763	3.63263	14.0343	0.000179504	0.00918886	1		AC061992.2	-3.19916	-1.62922	12.1114	0.000501147	0.0256458	2		HOTAIRM1	5.27875	-2.26057	11.6628	0.000637633	0.0326405	3		TMCC3	2.9031	0.0108323	8.43322	0.00368427	0.188598	4		SMIM29	-0.741217	5.9775	11.0314	0.000895806	0.0458565	5		AC017083.1	-2.53086
LY6E-DT	-2.32578	-0.561944	13.1224	0.000291789	0.0149159	0		HTR6	-4.84198	-3.37984	14.0099	0.000181851	0.00929598	1		TTYH3	1.12121	5.97337	12.1068	0.000502385	0.0256458	2		PPP1R3B	1.31482	2.32809	11.6511	0.000641659	0.0328008	3		WNK4	1.0038	5.43727	8.42785	0.00369517	0.188718	4		IL20RB	3.63575	-0.554704	11.0074	0.000907466	0.0463885	5		AC002066.1	-3.53929
ST6GAL2	2.20238	-0.867708	13.1111	0.00029355	0.014985	0		EEF2	0.908299	10.627	13.9932	0.00018347	0.00936568	1		RIN2	0.801157	5.44619	12.1049	0.000502899	0.0256458	2		NOS1AP	-3.28588	-0.981889	11.6426	0.000644575	0.0329039	3		NPAS1	-2.90755	3.288	8.42569	0.00369956	0.188718	4		FAM87B	-5.01334	-0.608509	11.0048	0.000908778	0.0463908	5		WDR36	-0.870025
SMPD1	-0.82647	6.42237	13.1063	0.000294308	0.0149998	0		YARS	0.886513	6.25485	13.9782	0.000184941	0.00941997	1		SNHG29	0.865009	9.78404	12.1042	0.000503092	0.0256458	2		CCDC3	-3.15255	0.91524	11.6375	0.000646345	0.0329483	3		SNX14	0.884173	4.94966	8.42446	0.00370208	0.188718	4		MIR22HG	0.934808	4.53078	10.9679	0.000927032	0.0472567	5		LINC00200	4.16174
CDHR3	-1.51625	1.4834	13.1031	0.000294801	0.0149998	0		LCMT1-AS1	-1.59239	-0.0242803	13.9771	0.000185048	0.00941997	1		TSPAN4	-0.841228	8.08579	12.0782	0.000510156	0.0259697	2		SLC16A1	0.843227	4.37628	11.6259	0.000650387	0.0330777	3		CD1D	-3.98924	-1.1827	8.41603	0.00371927	0.189331	4		SARS	0.82816	6.98084	10.9587	0.000931669	0.047427	5		LAMC1	-1.16572
IGSF9	3.82982	-3.03409	13.1005	0.000295211	0.0149998	0		B4GALNT2	-6.37997	-3.07562	13.9625	0.000186491	0.00948024	1		AADAC	-6.27471	-1.06895	12.0732	0.000511522	0.0260031	2		C11orf91	-1.48682	0.43765	11.6251	0.000650691	0.0330777	3		MRPL36	-0.781027	7.13072	8.40242	0.00374723	0.190325	4		HIST1H1A	1.90316	1.79996	10.9501	0.000935978	0.0475802	5		AC110611.2	3.62575
PDE6G	-3.42993	-2.26988	13.0988	0.00029548	0.0149998	0		GLIS1	-4.42885	0.473137	13.9506	0.000187675	0.00951897	1		SECTM1	-5.00597	3.16389	12.06	0.000515149	0.026146	2		AC041005.1	-2.80629	-0.841695	11.6089	0.000656386	0.0333209	3		DRAP1	-0.920819	9.08992	8.40146	0.0037492	0.190325	4		QSOX1	-0.931399	8.16245	10.9429	0.000939652	0.0476558	5		STMN3	2.99156
ALX1	-5.90718	-2.00138	13.0884	0.000297137	0.0150491	0		MIRLET7BHG	-2.2007	3.34686	13.9496	0.000187773	0.00951897	1		DNAJC30	-0.856642	4.92472	12.0572	0.000515936	0.026146	2		MIR137HG	-1.39617	2.81332	11.5827	0.000665678	0.0337118	3		LINC02542	-4.4458	-0.779761	8.39354	0.00376558	0.190771	4		NME3	-0.78886	6.37869	10.942	0.00094007	0.0476558	5		ERVK13-1	-1.64377
SOX4	1.70023	5.99602	13.0875	0.000297274	0.0150491	0		FILIP1L	1.52763	6.02621	13.942	0.000188541	0.00954467	1		PIK3IP1	2.71429	1.65252	12.0552	0.000516476	0.026146	2		AL390198.1	-2.47325	-0.762183	11.5787	0.000667132	0.0337118	3		MHENCR	-1.4122	2.87247	8.39217	0.0037684	0.190771	4		KIAA1211L	4.21071	-0.781134	10.9313	0.000945518	0.0478657	5		NDUFS6	1.06442
LARS	0.755343	6.50319	13.0766	0.000299007	0.015116	0		BSCL2	-1.00372	5.43196	13.937	0.000189044	0.00955689	1		PLP1	4.48469	-1.38638	12.0519	0.00051739	0.0261561	2		IDH1-AS1	-1.99148	0.811982	11.5783	0.000667274	0.0337118	3		ADAP1	1.81338	3.04244	8.38525	0.00378279	0.191234	4		NPTXR	-2.39601	1.6904	10.9086	0.000957163	0.0483883	5		MEX3B	1.9224
SOX30	2.23597	-1.66031	13.0712	0.000299876	0.015139	0		PAMR1	-2.81137	5.07194	13.9199	0.000190769	0.00962181	1		ENDOD1	-1.22851	5.7746	12.0356	0.000521947	0.026337	2		DYRK1B	2.25058	2.55996	11.5747	0.00066855	0.0337118	3		KRTAP1-1	-4.29035	-1.15629	8.37271	0.00380897	0.192073	4		EFNB1	1.39649	4.72297	10.9011	0.000961076	0.0485191	5		APOLD1	-2.7501
CHST1	2.57376	0.809159	13.0615	0.000301431	0.0151965	0		LINC02716	-2.40897	-1.49229	13.9191	0.000190854	0.00962181	1		SLC16A1	0.816462	4.93718	12.0333	0.000522585	0.026337	2		SLC7A11	2.38067	4.41036	11.5743	0.000668691	0.0337118	3		SLAMF7	-4.86313	-0.934519	8.37109	0.00381236	0.192073	4		TMEM167A	-0.713771	7.17082	10.8922	0.000965705	0.0486856	5		CBR3	1.39955
SGCD	5.07655	1.34442	13.0542	0.000302599	0.0152344	0		LINC01943	2.17892	2.60032	13.8858	0.00019426	0.00978009	1		GCKR	-2.33472	0.701992	12.0314	0.000523127	0.026337	2		SORBS2	2.47997	4.4147	11.5701	0.000670198	0.0337413	3		AP000525.1	-3.74307	-1.35238	8.36978	0.00381512	0.192073	4		SLC16A7	-2.21633	2.444	10.8884	0.000967703	0.0487193	5		AC016831.1	-2.18608
AC107072.2	3.05557	-2.69187	13.0296	0.000306611	0.0154119	0		MET	-1.51545	4.76671	13.8778	0.000195088	0.00978778	1		MAST4	1.11396	4.37137	12.0265	0.000524496	0.0263686	2		TRIM56	0.884419	4.77667	11.56	0.000673864	0.0338441	3		HIST1H1C	-1.42074	5.89528	8.36422	0.00382682	0.192121	4		GDF15	1.23819	4.46157	10.8848	0.000969585	0.048747	5		FST	-3.00243
ADAMTS10	1.67748	2.45033	13.0251	0.000307342	0.0154119	0		AC087468.2	5.1564	-2.91739	13.8765	0.000195229	0.00978778	1		CACNA2D1	-1.98102	6.37166	12.024	0.000525196	0.0263686	2		TSPAN33	2.66465	-0.19695	11.5594	0.00067409	0.0338441	3		STC1	-1.85237	5.09939	8.36417	0.00382692	0.192121	4		SNHG18	-1.12828	5.75442	10.871	0.000976827	0.0490437	5		AC116407.2	-4.08653
KLF11	1.67839	1.62819	13.0247	0.000307407	0.0154119	0		XPC	0.981823	5.24507	13.8744	0.000195448	0.00978778	1		EGR3	-5.45068	-1.79172	12.0064	0.000530184	0.0265826	2		INSC	-6.73244	-0.736077	11.5301	0.000684795	0.0343345	3		RPS25	0.899222	10.6267	8.35986	0.00383599	0.192121	4		SLC1A3	1.92874	1.76929	10.8659	0.000979509	0.049111	5		SCN1A	-4.47814
SLC14A1	-2.34602	3.75933	13.0223	0.000307809	0.0154119	0		LINC00278	-3.52208	-2.93554	13.874	0.000195483	0.00978778	1		ODC1-DT	-2.09509	-0.631528	11.9605	0.000543406	0.0272082	2		SUMF1	0.906382	5.36116	11.5234	0.000687263	0.0344111	3		AFDN	1.00314	5.67338	8.35778	0.00384039	0.192121	4		CFAP69	2.15861	1.05573	10.8592	0.00098304	0.0492206	5		BCL3	1.17372
BTG2	1.15982	3.2809	13.0156	0.0003089	0.0154454	0		SERTAD2	-1.08102	4.89803	13.8649	0.000196431	0.00982181	1		KRT19	-4.49315	3.63708	11.9551	0.000544972	0.0272494	2		KDELR3	-1.08815	7.27895	11.5204	0.000688353	0.0344186	3		INPP5K	0.904922	4.31208	8.35687	0.00384232	0.192121	4		NUP50-DT	-1.43813	2.39001	10.8534	0.00098615	0.0493088	5		DGKH	-0.942909
AL139260.1	-1.9338	2.85056	13.007	0.000310327	0.0154804	0		SNHG32	0.996683	6.27259	13.8543	0.000197542	0.00986388	1		C17orf107	4.36082	-2.18396	11.9303	0.000552288	0.0275775	2		CTHRC1	2.40543	5.65378	11.5177	0.000689359	0.0344219	3		C11orf96	-1.68753	6.4589	8.34848	0.00386011	0.192747	4		STUB1	-0.71663	8.12355	10.8343	0.000996379	0.0497123	5		RPL8	1.31281
SAMD3	-3.14373	1.42883	13.0063	0.000310446	0.0154804	0		ABCG1	3.87768	2.55978	13.8471	0.000198298	0.00988816	1		HSPA13	0.85126	5.3846	11.9184	0.000555818	0.027716	2		LINC01137	1.45452	1.7938	11.5036	0.000694618	0.0346174	3		NFATC1	1.58088	2.51252	8.34394	0.00386976	0.192966	4		GAREM2	1.36135	2.57294	10.8332	0.000996935	0.0497123	5		AC022075.1	3.10973
LINC01825	-2.98331	-3.56426	12.967	0.000317036	0.015761	0		LINC01444	-8.25707	-1.53276	13.8421	0.000198827	0.00990103	1		SLC35F2	1.50181	2.92756	11.8677	0.000571146	0.0284029	2		FNDC1	4.43098	0.747869	11.5021	0.000695166	0.0346174	3		RPL13	0.794036	12.1786	8.33874	0.00388084	0.193255	4		CCNA1	3.22487	1.71094	10.8165	0.00100598	0.0500949	5		CHST14	1.22157
TAF1D	0.918958	6.11553	12.9666	0.000317103	0.015761	0		AMDHD1	-2.91254	-2.04273	13.8217	0.000201004	0.00999583	1		BCL2L1	-0.8444	6.03263	11.8661	0.000571639	0.0284029	2		ATP6V0E1	-1.51398	9.97312	11.491	0.000699346	0.0347782	3		SLC5A3	-1.24106	4.32331	8.33615	0.00388638	0.193268	4		APOL6	2.23029	2.03601	10.8062	0.0010116	0.0503064	5		CCDC153	4.06859
GRIN1	-1.99441	-2.74061	12.965	0.000317365	0.015761	0		MRE11	1.13367	3.06337	13.7887	0.000204561	0.0101521	1		ACVR2B	1.57029	1.47748	11.8652	0.000571922	0.0284029	2		AGTR1	-3.68315	2.25024	11.47	0.00070728	0.035125	3		COL16A1	1.54277	5.27417	8.32337	0.00391382	0.194161	4		CLEC14A	4.1347	-0.927014	10.7985	0.00101584	0.0504489	5		IKZF2	-1.42188
AC002398.2	-2.7686	4.12858	12.9314	0.000323124	0.0160253	0		MCMBP	0.909573	4.85628	13.7874	0.0002047	0.0101521	1		SSBP4	0.875853	6.6958	11.8547	0.000575161	0.028525	2		PTX3	-1.45805	9.38069	11.4659	0.000708842	0.0351549	3		NOTCH3	-2.1165	4.3664	8.32285	0.00391494	0.194161	4		RPL4	0.694967	10.2382	10.7921	0.00101936	0.0505366	5		ABCG1	3.87478
MPC2	-0.939488	7.58516	12.9184	0.00032537	0.0161149	0		TMEM151A	-3.4496	-1.23297	13.7819	0.000205302	0.0101682	1		RHOJ	1.299	5.16865	11.8443	0.000578376	0.0286456	2		RNF122	1.99137	0.203407	11.4625	0.000710129	0.0351711	3		FIBIN	2.86509	5.04622	8.3121	0.00393819	0.19505	4		AC018816.1	3.46765	-0.117905	10.7902	0.00102037	0.0505366	5		KIF13A	-0.941615
DYRK4	0.892845	4.62531	12.883	0.000331575	0.0164	0		KRTAP1-1	-7.76521	-1.51915	13.7723	0.000206355	0.0102065	1		AC137834.2	2.1796	-0.854054	11.8272	0.000583717	0.0287843	2		AC125603.3	-4.89192	-2.02065	11.4596	0.000711261	0.0351795	3		SCML1	-1.44119	3.75525	8.30396	0.00395587	0.195645	4		BAMBI	-1.59057	3.92294	10.7854	0.00102305	0.0506009	5		RPLP0	1.58081
MIRLET7BHG	-2.04922	3.40481	12.8767	0.000332699	0.0164334	0		MSC	1.54392	4.65493	13.7694	0.000206679	0.0102087	1		BCOR	0.941914	3.66177	11.8271	0.000583762	0.0287843	2		EGFL7	0.969439	6.37111	11.457	0.000712252	0.035181	3		NYNRIN	2.31627	0.498068	8.30165	0.0039609	0.195645	4		PID1	2.28668	3.43939	10.7735	0.00102962	0.0508275	5		DOCK10	-1.53958
WNT16	-5.20795	-0.487546	12.8649	0.000334795	0.0165146	0		LYPD6	3.76096	-2.62911	13.757	0.000208047	0.0102493	1		C8orf48	-1.44886	2.88374	11.8267	0.000583868	0.0287843	2		AMDHD1	-2.73455	-1.21713	11.4507	0.000714687	0.0352537	3		SIRT3	1.31369	3.33597	8.29257	0.00398076	0.196206	4		MAGI2	-1.21648	3.01425	10.7721	0.00103041	0.0508275	5		MYO1B	-1.44585
SPRY4	-1.09883	3.75493	12.8613	0.000335442	0.0165243	0		AC013565.1	-6.93352	-1.87248	13.7568	0.000208062	0.0102493	1		DSEL	-0.881113	6.67384	11.8253	0.000584322	0.0287843	2		C1orf167	-4.45354	-2.09794	11.4385	0.000719386	0.0353229	3		PRKX	0.959733	3.67614	8.29026	0.00398584	0.196206	4		GAMT	-0.824124	6.62755	10.7547	0.00104013	0.0512264	5		RPGRIP1L	-0.982714
HDGFL3	0.907471	6.1498	12.8415	0.000339009	0.0166775	0		AC022509.1	3.61506	-1.51548	13.7527	0.000208519	0.0102581	1		SWAP70	1.15403	6.63819	11.8179	0.00058664	0.0288597	2		PNRC1	1.14258	7.15926	11.4373	0.000719845	0.0353229	3		SIM2	1.93865	5.44501	8.2883	0.00399013	0.196206	4		ENDOD1	-1.31802	5.61563	10.7527	0.00104129	0.0512264	5		AL137186.2	2.16584
AL049775.1	2.10247	-0.0494339	12.8261	0.000341827	0.0167935	0		RAB27B	-3.2591	2.42747	13.7385	0.0002101	0.010322	1		AL645768.1	2.70772	-1.22003	11.8137	0.000587967	0.0288638	2		UTP14A	1.05173	4.01983	11.4366	0.000720115	0.0353229	3		RGMA	4.01275	-0.285319	8.28668	0.00399369	0.196206	4		MYO5A	-0.937187	5.1418	10.7494	0.00104314	0.0512482	5		BTF3L4	1.07044
MBNL1-AS1	-1.13476	4.19586	12.8233	0.000342333	0.0167959	0		COQ8A	1.79525	1.86714	13.7093	0.000213398	0.01047	1		NIPSNAP3A	-1.00798	5.22732	11.8126	0.0005883	0.0288638	2		STARD7	-0.923046	5.61156	11.4365	0.000720143	0.0353229	3		NQO2	1.42657	5.22402	8.27644	0.00401627	0.19705	4		ITPR2	0.91971	4.20326	10.7172	0.00106146	0.0520784	5		MEOX1	5.71609
MB	-4.11105	-3.86264	12.8206	0.000342818	0.0167972	0		ZNF853	3.18731	-0.0568229	13.6836	0.000216332	0.0105997	1		EIF4B	0.977161	7.2559	11.8087	0.000589536	0.0288857	2		CEP55	-2.85674	2.00165	11.4345	0.000720915	0.0353229	3		RPL5	0.899641	10.6699	8.27219	0.00402568	0.197248	4		EIF2S3	0.940724	6.69301	10.7125	0.00106415	0.0521404	5		RAB42	3.1685
ARHGAP26	1.68514	1.81684	12.806	0.000345509	0.0169064	0		SGSM1	-4.40319	-3.47836	13.6656	0.000218416	0.0106875	1		ANKS1B	-6.89835	-0.684794	11.7992	0.000592548	0.0289737	2		LSM10	-0.895874	6.62049	11.4275	0.000723655	0.0354097	3		FRMD4B	2.3035	0.0724955	8.25051	0.00407406	0.199233	4		RGL3	-4.93872	-0.583569	10.693	0.0010754	0.0526212	5		BLID	-1.45061
ITGA10	-3.70351	3.13333	12.7875	0.000348951	0.017052	0		FLI1	2.01195	4.6258	13.6472	0.000220567	0.0107783	1		SHMT2	0.822627	7.10485	11.7978	0.000593013	0.0289737	2		ST5	1.17858	3.66851	11.4238	0.000725074	0.0354318	3		BX284668.6	-4.30808	-1.08926	8.24916	0.00407709	0.199233	4		NGF	-2.03693	3.90359	10.6798	0.00108314	0.0529194	5		ABHD12	-1.017
CTNNAL1	-1.5465	6.75207	12.7738	0.000351499	0.0171536	0		EDA	2.56853	1.0972	13.6372	0.000221746	0.0108183	1		AL354740.1	-1.23554	2.86366	11.7956	0.000593706	0.0289737	2		ZNF385D	-2.83961	0.991081	11.4165	0.000727928	0.0355239	3		PRRG4	-4.58922	-0.594636	8.24017	0.00409733	0.199762	4		TMEM123	0.735891	6.88117	10.6776	0.00108438	0.0529194	5		SYTL3	-2.51852
SARS	0.976579	7.23656	12.7641	0.000353331	0.0172201	0		LARS	0.754297	6.41896	13.6351	0.000221999	0.0108183	1		MAMDC2	3.09831	3.16856	11.7854	0.000596978	0.0290945	2		AP003774.2	-5.37348	-1.63211	11.4044	0.00073269	0.0357086	3		SLC1A3	2.42954	2.24059	8.2395	0.00409884	0.199762	4		CAMK2N1	-0.773042	7.22566	10.6637	0.00109261	0.0532119	5		SLC7A11	2.14554
NGEF	-4.59111	-2.58428	12.7519	0.000355647	0.0173005	0		ENDOD1	-1.24062	5.49125	13.6328	0.000222271	0.0108183	1		CORO7	1.31146	3.49518	11.7804	0.000598566	0.0291331	2		NOP53	1.36897	5.99583	11.4013	0.000733917	0.0357209	3		AP000842.3	-4.6173	-1.1285	8.2268	0.00412762	0.200898	4		YPEL1	2.9354	-0.139379	10.6625	0.00109329	0.0532119	5		MIR31HG	-2.16153
GAL3ST4	1.37079	1.55096	12.7499	0.000356034	0.0173005	0		TRPV3	-4.61426	-0.374149	13.6264	0.00022303	0.0108408	1		ZNF853	3.10021	-0.354996	11.7514	0.000607983	0.0295163	2		MC4R	4.65447	-1.52877	11.3962	0.000735943	0.0357719	3		ZNF862	0.982747	3.95604	8.21899	0.00414543	0.201268	4		TMEM65	0.907166	4.83338	10.6589	0.00109543	0.0532454	5		ENDOD1	-1.63877
RPL15	0.860464	11.1975	12.748	0.000356399	0.0173005	0		AC091212.1	-2.1366	-2.04399	13.6201	0.000223775	0.0108456	1		TMEM131	-0.82238	5.12908	11.7512	0.000608052	0.0295163	2		SLC66A1L	-1.37322	4.13206	11.3757	0.000744095	0.0361202	3		CBS	1.4546	1.91032	8.21715	0.00414963	0.201268	4		CRISPLD2	-5.27881	-0.530319	10.6457	0.00110325	0.0535542	5		TIPARP	-0.989148
PLXNA3	-1.13552	5.23873	12.743	0.000357344	0.0173234	0		ZNF423	-3.74233	1.50374	13.6182	0.000224002	0.0108456	1		TMEM99	-0.907037	4.84318	11.7476	0.000609209	0.0295167	2		PABPC1	1.00453	9.19224	11.372	0.000745593	0.036145	3		UHRF1BP1	1.36211	3.10081	8.21623	0.00415173	0.201268	4		HIST1H2BK	-2.05377	3.56073	10.6421	0.00110542	0.0535887	5		APOL4	4.93924
KRTAP4-8	-7.20009	-2.58252	12.7314	0.000359561	0.0174078	0		SUSD5	-2.00866	2.55164	13.6175	0.000224084	0.0108456	1		HSPB2	-5.04905	3.77764	11.7444	0.00061025	0.0295167	2		NME4	-0.988507	8.99104	11.3536	0.000753013	0.0363392	3		ACTB	0.909043	12.9423	8.19932	0.00419062	0.202815	4		HIF1A	-0.867936	7.90627	10.6239	0.00111635	0.054047	5		TGIF2	1.72895
AGTR1	-4.12265	2.45043	12.724	0.000360992	0.017454	0		TXLNG	1.11233	3.33904	13.6156	0.000224314	0.0108456	1		CCDC190	-1.68455	2.11367	11.7438	0.000610479	0.0295167	2		ENDOD1	-1.33168	5.22543	11.3532	0.000753193	0.0363392	3		SLC4A4	-2.28883	2.25432	8.19754	0.00419473	0.202815	4		SEMA7A	-2.12846	5.7734	10.6051	0.00112779	0.0545285	5		THYN1	1.0924
H1FX	1.17724	6.07673	12.7156	0.000362621	0.0175096	0		AL133415.1	-1.1528	8.88729	13.6111	0.000224853	0.0108573	1		TUBA1A	0.941828	9.67962	11.7321	0.000614315	0.029663	2		MRPL36	-0.947887	7.3007	11.3532	0.0007532	0.0363392	3		LINC00857	-2.23213	1.16069	8.19374	0.00420352	0.202972	4		SCARB1	1.13358	4.22886	10.5858	0.00113962	0.0550278	5		RHOU	-5.26515
AC008568.1	-7.71774	-1.29483	12.7079	0.000364118	0.0175587	0		NPR1	-4.40738	-3.54701	13.5937	0.000226945	0.0109151	1		SMIM30	-0.773437	4.94846	11.7164	0.000619506	0.0298742	2		C1orf21	-1.29047	3.72421	11.3522	0.000753572	0.0363392	3		MCUB	1.13967	5.31743	8.18583	0.00422187	0.20359	4		DIRC3-AS1	3.47167	0.247799	10.58	0.0011432	0.0551281	5		EAPP	0.979885
NR2F1-AS1	-1.03328	4.28303	12.7021	0.000365245	0.0175899	0		GABRB2	-4.40738	-3.54701	13.5937	0.000226945	0.0109151	1		MDGA1	-2.238	1.1662	11.7112	0.000621254	0.0299191	2		FAM3C	-1.10577	6.93044	11.3275	0.000763677	0.0367781	3		CFAP54	1.92204	1.47449	8.17061	0.00425745	0.204861	4		SESN1	1.25463	3.62066	10.5603	0.00115543	0.0556445	5		CROCC	1.08057
EIF4B	1.09058	7.28456	12.6907	0.000367473	0.017674	0		GPC3	-4.40738	-3.54701	13.5937	0.000226945	0.0109151	1		ZNF295-AS1	-3.50847	-1.1683	11.7056	0.000623113	0.0299627	2		ECH1	1.06273	5.5231	11.3218	0.000766008	0.0368419	3		GPSM3	1.36482	2.60949	8.16977	0.00425942	0.204861	4		PXK	1.26144	4.87873	10.555	0.00115874	0.0557309	5		RRAD	2.27288
DAZAP2	0.838686	6.07341	12.6721	0.000371147	0.0178272	0		ANKZF1	1.11098	3.90781	13.5867	0.000227794	0.0109416	1		FOXG1	7.45234	-0.0385242	11.7036	0.000623797	0.0299627	2		AC114730.1	2.09405	-0.479682	11.3168	0.000768073	0.0368927	3		UNC93B1	0.937027	3.93863	8.16462	0.00427154	0.205174	4		KLHL24	2.07996	2.81987	10.5435	0.00116599	0.0560056	5		TMEM258	1.18909
KRTAP4-7	-6.29065	-3.18461	12.6543	0.000374708	0.0179747	0		ADM2	2.03591	2.51091	13.5756	0.000229148	0.0109922	1		LBX2	-1.4568	1.76907	11.692	0.000627685	0.03011	2		TCF15	3.35102	-0.216198	11.3121	0.000770056	0.0369395	3		HIPK2	-1.11624	6.14833	8.1604	0.0042815	0.205383	4		HSD17B1	-1.34315	2.31223	10.5368	0.00117022	0.0561353	5		INA	-3.79017
FOLR3	-4.07694	-2.13578	12.6487	0.000375829	0.0180048	0		TNNT3	4.63534	-3.37158	13.573	0.000229465	0.010993	1		MRVI1	-5.77078	2.35914	11.6765	0.000632958	0.0303068	2		FAM200B	-1.42751	6.98282	11.2929	0.000778057	0.0372359	3		PLOD1	1.0327	8.33899	8.14106	0.0043274	0.207313	4		ELF2	0.882085	5.04484	10.5255	0.00117738	0.0564048	5		ERP29	0.925593
EMX2	2.87265	-3.45868	12.6457	0.000376432	0.0180102	0		WNT16	-5.09422	-0.499722	13.566	0.000230323	0.0110197	1		CPNE5	3.53884	-1.00153	11.674	0.000633801	0.0303068	2		RNASE1	3.47313	0.370014	11.2924	0.00077827	0.0372359	3		RPL4	0.821903	10.1122	8.13621	0.00433899	0.207332	4		HACD1	-1.13709	5.80019	10.5221	0.00117958	0.0564362	5		DACH2	-4.54555
MRE11	1.05638	3.00275	12.6288	0.000379848	0.0181499	0		CST3	-1.16181	9.41707	13.5634	0.000230641	0.0110205	1		MAGI1	-1.16348	3.72231	11.6721	0.000634453	0.0303068	2		ASS1	3.17665	4.67192	11.2628	0.000790748	0.0377835	3		HAUS4	1.24035	3.33932	8.13583	0.00433989	0.207332	4		ITGAV	1.22618	6.73223	10.5002	0.00119364	0.0570343	5		BCKDHA	1.22619
PTPRD-AS1	4.7851	-1.8914	12.604	0.000384919	0.0183682	0		AC107308.1	-2.02158	0.587482	13.5608	0.000230957	0.0110212	1		SH3PXD2A	1.08208	4.942	11.6702	0.000635101	0.0303068	2		GPT2	1.05012	4.03557	11.2568	0.000793315	0.0378567	3		AHI1	-0.999005	4.95927	8.13379	0.00434479	0.207332	4		TNIP1	1.05045	5.87752	10.4968	0.00119579	0.0570629	5		GCKR	-3.01762
AC083805.3	5.08276	-3.46957	12.5907	0.000387673	0.0184756	0		HAS1	-10.0537	3.0916	13.5575	0.000231364	0.0110263	1		ROBO2	-4.85823	0.0243941	11.6661	0.000636476	0.0303329	2		EEF2	1.21893	10.0216	11.2528	0.000795047	0.03789	3		EIF4B	0.917273	7.49949	8.11756	0.00438386	0.208924	4		ANKRD36	1.19689	3.33115	10.4866	0.00120246	0.0573063	5		TMEM106A	-1.56337
TMEM131	-0.891756	5.41075	12.5775	0.000390413	0.0185819	0		RPS6	0.815172	11.3364	13.5413	0.000233368	0.0111073	1		RGL3	-2.99074	-0.704389	11.6412	0.000645078	0.0307028	2		NR2F1	-1.71271	4.7918	11.243	0.000799249	0.0380407	3		SNRNP25	-0.928513	5.39178	8.11511	0.00438978	0.208934	4		AP1S2	-0.722685	6.18287	10.4815	0.00120579	0.0573902	5		ABCG2	-4.07495
AC037198.2	1.71168	5.88695	12.5721	0.00039155	0.0186119	0		IFITM10	-5.52148	3.06475	13.5356	0.000234084	0.0111269	1		GLMP	-0.747142	5.78123	11.6375	0.000646354	0.0307236	2		RFX8	-2.34703	1.71163	11.2336	0.000803291	0.0381344	3		LINC00840	2.47402	-0.463856	8.1104	0.00440121	0.209206	4		AGMO	-6.91549	0.895134	10.4762	0.00120922	0.0574786	5		AHRR	-2.0666
HLX-AS1	-1.90666	0.80766	12.5695	0.000392086	0.0186131	0		AC067930.3	-4.32299	-3.52209	13.5233	0.000235615	0.0111851	1		GLCCI1	-2.06495	2.54815	11.6336	0.000647721	0.0307487	2		CENPX	-0.990641	6.8938	11.2336	0.000803301	0.0381344	3		AC044810.2	2.88254	-0.862481	8.10571	0.0044126	0.209475	4		CDK15	-5.08716	1.30652	10.4705	0.00121294	0.057581	5		POLD4	0.866308
RGL3	-2.46888	-1.49013	12.5653	0.000392971	0.018631	0		TMEM106C	-0.907633	4.79006	13.5207	0.000235951	0.0111866	1		PRADC1	-1.06237	5.85021	11.6276	0.0006498	0.0308074	2		KCNE3	3.7975	-1.90698	11.2249	0.000807059	0.0382368	3		NUF2	-2.3998	-0.273651	8.0942	0.0044407	0.210537	4		RPL18A	0.683941	11.956	10.467	0.00121525	0.0576156	5		DCN	-3.25489
PTPRD	5.32163	0.45925	12.5602	0.000394054	0.0186582	0		LINC01561	3.91965	-2.31398	13.5176	0.000236336	0.0111903	1		MIR646HG	-6.49885	-1.18328	11.615	0.000654213	0.0309717	2		TM6SF1	3.28811	3.17905	11.2238	0.000807547	0.0382368	3		TNFAIP1	0.862327	5.26146	8.08244	0.00446962	0.211633	4		HOMER3-AS1	-1.93829	1.45738	10.4642	0.00121711	0.0576292	5		NDUFB4	1.0124
TPX2	-1.2409	4.4887	12.5421	0.000397883	0.0188151	0		CDH18	-5.32594	-2.09012	13.4551	0.000244339	0.0115543	1		PRAG1	1.30192	3.95229	11.6129	0.000654957	0.0309717	2		LONP1	0.960871	4.84028	11.2069	0.000814941	0.0384372	3		LONRF1	1.46805	3.40167	8.07912	0.00447781	0.211747	4		CPE	-2.43142	5.05781	10.4582	0.00122103	0.0576473	5		ATP8B1	-1.83317
MRPS6	-1.45381	6.77025	12.5303	0.000400399	0.0189097	0		TNFAIP6	3.20003	5.30659	13.4436	0.000245844	0.0115982	1		FAM131C	-1.88334	0.246635	11.6053	0.000657631	0.031058	2		PNKD	-0.946999	6.82171	11.2054	0.000815591	0.0384372	3		HMOX1	-1.47609	7.94102	8.07582	0.00448597	0.21186	4		RPL3	0.742608	10.8066	10.4547	0.0012234	0.0576473	5		RPS11	1.20143
CXCL12	1.85898	7.81929	12.4943	0.000408187	0.0192387	0		PRDX2	-0.726339	8.24656	13.4432	0.000245901	0.0115982	1		ADGRA2	1.13747	4.06241	11.5872	0.000664086	0.0313224	2		PSCA	-2.88458	0.647755	11.2033	0.00081651	0.0384372	3		CHCHD7	-0.823907	5.20112	8.07223	0.00449486	0.212006	4		ITGB1BP1	-0.681647	7.39993	10.4535	0.00122419	0.0576473	5		SHMT2	1.15023
LYNX1	-1.84693	-0.608417	12.4933	0.000408418	0.0192387	0		PTX3	-1.66654	9.66947	13.4313	0.000247462	0.0116453	1		INA	-3.97238	2.22405	11.5815	0.000666125	0.0313782	2		SLC4A4	-2.20764	2.40008	11.202	0.000817103	0.0384372	3		MTMR11	1.27008	3.40492	8.05782	0.00453077	0.213424	4		ZNF175	-1.72683	2.63395	10.4521	0.00122507	0.0576473	5		AL049840.5	-1.56536
AP000525.1	-6.11796	-2.67116	12.4858	0.000410048	0.0192907	0		PLCXD3	-5.31602	-3.03959	13.4284	0.000247849	0.0116453	1		RNF212	-5.7427	1.63041	11.5781	0.000667323	0.0313942	2		AC008568.1	-7.45426	-0.317754	11.2018	0.000817199	0.0384372	3		SBSN	-2.84712	0.977603	8.0553	0.00453707	0.213446	4		CCDC110	-2.91684	1.51372	10.4514	0.00122554	0.0576473	5		VASN	-1.46666
AC107398.3	-3.80358	-3.81414	12.4764	0.000412121	0.0193463	0		GLUL	1.23412	4.86016	13.4283	0.000247853	0.0116453	1		CDK15	-5.12426	0.605608	11.5669	0.000671356	0.0315434	2		ABHD14A	-0.963034	5.17774	11.1998	0.00081808	0.0384372	3		XBP1	0.786453	7.33989	8.05027	0.00454968	0.213765	4		TNS3	1.4875	3.62654	10.4493	0.00122694	0.0576473	5		ITGA6	-1.89515
FAM131C	-1.82235	0.356532	12.4757	0.000412286	0.0193463	0		AC022915.1	-1.93155	-1.50744	13.404	0.000251084	0.0117819	1		NUDT2	-0.931989	5.14588	11.5633	0.000672651	0.0315637	2		DSP	-3.12499	5.67187	11.192	0.000821495	0.0385481	3		CHRFAM7A	3.62826	0.45112	8.04688	0.00455822	0.213891	4		LIN7B	-1.12066	3.45695	10.4402	0.00123304	0.0578598	5		LIG4	-1.18462
[truncated: 35,821 more rows]
[truncated: 47 more columns]

## Sheet: S6.
	p_val	avg_log2FC	pct.1	pct.2	p_val_adj	cluster	gene
ACTA2	0	1.18974	0.961	0.798	0	0	ACTA2
IGFBP3	0	0.885636	0.934	0.77	0	0	IGFBP3
COL1A1	0	0.753476	1	0.962	0	0	COL1A1
CCN2	0	0.75335	0.997	0.946	0	0	CCN2
ANGPTL4	0	0.727327	0.884	0.7	0	0	ANGPTL4
TAGLN	0	0.670477	1	0.998	0	0	TAGLN
PSAT1	0	0.665852	0.877	0.67	0	0	PSAT1
[truncated: 13,996 more rows]

## Sheet: S7.
GO	Description	cluster 0	cluster 1	cluster 2	cluster 3	cluster 4	cluster 5	cluster 6	cluster 7	cluster 8	cluster 9	cluster 10	cluster 11	cluster 12
[truncated: 6,289 more rows]

[truncated: 1 more sheets: S8.]
